# Supplementary material for: PTEN Protein Phosphatase Activity Is Not Required for Tumour Suppression in the Mouse Prostate
Source: Biomolecules. 2022 Oct 19;12(10):1511. doi: 10.3390/biom12101511 (PMC9599176; doi:10.3390/biom12101511)
Supplement: Supplementary file 1 [file biomolecules-12-01511-s001.zip]

Archive with 4 entries (4 files):
- Supplementary Figures and Tables.pdf
- Supplementary Table S2.xlsx
- Supplementary Table S3 .xlsx
- Supplementary Table S5.xlsx
