# Supplementary material for: PTEN Protein Phosphatase Activity Is Not Required for Tumour Suppression in the Mouse Prostate
Source: Biomolecules. 2022 Oct 19;12(10):1511. doi: 10.3390/biom12101511 (PMC9599176; doi:10.3390/biom12101511)
Supplement: Supplementary file 1 [file biomolecules-12-01511-s001.zip › Supplementary Table S2.xlsx]

## Sheet: Description
Wise et al Supplementary table S2. Differentially expressed genes from 6 week old mouse prostate samples.
Column Headings
B: log-odds that the gene is differentially expressed
t: moderated t-statistic
AveExpr: average log2-expression for the probe over all arrays
logFC: estimate of the log2-fold-change corresponding to the effect or contrast
FC: estimate of the fold-change corresponding to the effect or contrast (2^LogFC)
Data is currently in descending order by B
Comparison Explanation
dreg_YF-FF means downregulated in YF compared with FF
ureg_YF-FF means upregulated in YF compared with FF
Blank Tabs
For comparisons with no upregulated or downregulated genes, blanks tabs are present for completeness.

## Sheet: ureg_YF_FF
	PROBEID	SYMBOL	ENTREZID	ENSEMBL	GENENAME	LogFC	FC	P.Value	adj.P.Val
1	TC0100001206.mm.2	Ren1	19701	ENSMUSG00000070645	renin 1 structural	2.89433	7.43496	7.29696e-05	0.0144485
2	TC0100001526.mm.2	Creg1	433375	ENSMUSG00000040713	cellular repressor of E1A-stimulated genes 1	0.983202	1.97685	6.01577e-06	0.00296858
3	TC0100002237.mm.2	Rnf149	67702	ENSMUSG00000048234	ring finger protein 149	1.05172	2.073	0.000240563	0.0294402
4	TC0200000211.mm.2	Prkcq	18761	ENSMUSG00000026778	protein kinase C, theta	1.30196	2.46564	0.00012679	0.0203173
5	TC0200005127.mm.2	Wfdc3	71856	ENSMUSG00000076434	WAP four-disulfide core domain 3	3.66062	12.6461	0.000154633	0.0225907
6	TC0200005281.mm.2	Bmp7	12162	ENSMUSG00000008999	bone morphogenetic protein 7	1.57839	2.98636	0.000428473	0.0419149
7	TC0300000889.mm.2	Tmod4	50874	ENSMUSG00000005628	tropomodulin 4	1.16391	2.24064	0.000349713	0.0378816
8	TC0300001578.mm.2	Ptger3	19218	ENSMUSG00000040016	prostaglandin E receptor 3 (subtype EP3)	1.06909	2.09811	0.000153201	0.0225296
9	TC0300002932.mm.2	Egf	13645	ENSMUSG00000028017	epidermal growth factor	1.59686	3.02485	0.000463266	0.0432168
10	TC0400002316.mm.2	Ufl1	67490	ENSMUSG00000040359	UFM1 specific ligase 1	1.10861	2.15638	0.0005508	0.0495185
11	TC0600000648.mm.2	Chn2	69993	ENSMUSG00000004633	chimerin 2	1.42832	2.69133	0.000111495	0.0191927
12	TC0600001839.mm.2	Asns	27053	ENSMUSG00000029752	asparagine synthetase	0.712194	1.63829	6.86073e-05	0.0142738
13	TC0700000154.mm.2	Zfp446	269870	ENSMUSG00000033961	zinc finger protein 446	0.648808	1.56787	0.000387061	0.0399771
14	TC0700001402.mm.2	Pgm2l1	70974	ENSMUSG00000030729	phosphoglucomutase 2-like 1	1.72822	3.3132	0.000232854	0.0287265
15	TC0700001916.mm.2	5430419D17Rik	71395	ENSMUSG00000006204	RIKEN cDNA 5430419D17 gene	0.934903	1.91176	9.91661e-05	0.0178365
16	TC0700002687.mm.2	NA	NA	NA	NA	1.9678	3.91172	3.76616e-05	0.0104539
17	TC0700004545.mm.2	Chid1	68038	ENSMUSG00000025512	chitinase domain containing 1	1.42494	2.68503	5.10087e-05	0.0124026
18	TC0800002115.mm.2	Fgl1	234199	ENSMUSG00000031594	fibrinogen-like protein 1	2.36672	5.15769	6.243e-05	0.0138632
19	TC0800003059.mm.2	Slc7a5	20539	ENSMUSG00000040010	solute carrier family 7 (cationic amino acid transporter, y+ system), member 5	1.17273	2.25437	0.000304087	0.0341038
20	TC0900001940.mm.2	Glb1l3	70893	ENSMUSG00000031966	galactosidase, beta 1 like 3	2.15099	4.44133	0.00012404	0.0202532
21	TC0900002817.mm.2	Tmed3	66111	ENSMUSG00000032353	transmembrane p24 trafficking protein 3	0.973939	1.9642	0.000200734	0.0262143
22	TC0X00002479.mm.2	Rab39b	67790	ENSMUSG00000031202	RAB39B, member RAS oncogene family	1.49785	2.82422	0.000369179	0.0390381
23	TC0X00002507.mm.2	Pbsn	54192	ENSMUSG00000000003	probasin	1.56585	2.96052	0.000455465	0.0430385
24	TC0X00003083.mm.2	Col4a6	94216	ENSMUSG00000031273	collagen, type IV, alpha 6	1.97832	3.94034	0.000286965	0.0330173
25	TC1000002175.mm.2	Man1a	17155	ENSMUSG00000003746	mannosidase 1, alpha	1.40495	2.64809	6.38736e-05	0.0139057
26	TC1000002583.mm.2	Aldh1l2	216188	ENSMUSG00000020256	aldehyde dehydrogenase 1 family, member L2	1.22866	2.34349	0.000108695	0.0189754
27	TC1100001577.mm.2	Gsdma	57911	ENSMUSG00000017204	gasdermin A	1.73482	3.32838	7.02101e-05	0.0142738
28	TC1100003300.mm.2	Tmem97	69071	ENSMUSG00000037278	transmembrane protein 97	1.1686	2.24793	0.000291587	0.0333762
29	TC1200000265.mm.2	Slc26a3	13487	ENSMUSG00000001225	solute carrier family 26, member 3	0.867463	1.82445	0.000247133	0.0298252
30	TC1200001468.mm.2	Atp6v1c2	68775	ENSMUSG00000020566	ATPase, H+ transporting, lysosomal V1 subunit C2	1.93342	3.81958	0.000422793	0.0419131
31	TC1300001170.mm.2	Trim23	81003	ENSMUSG00000021712	tripartite motif-containing 23	1.04368	2.06149	0.000362227	0.0384861
32	TC1400000339.mm.2	Msmb	17695	ENSMUSG00000021907	beta-microseminoprotein	4.00561	16.0623	2.99981e-08	0.000111023
33	TC1400000804.mm.2	Atp12a	192113	ENSMUSG00000022229	ATPase, H+/K+ transporting, nongastric, alpha polypeptide	1.82169	3.53495	3.08108e-06	0.00220705
34	TC1400000972.mm.2	Nkx3-1	18095	ENSMUSG00000022061	NK3 homeobox 1	1.60704	3.04627	0.000172842	0.0236862
35	TC1400001290.mm.2	Dnajc3	100037258	ENSMUSG00000022136	DnaJ heat shock protein family (Hsp40) member C3	1.0794	2.11315	0.000338474	0.0372087
36	TC1500002061.mm.2	Syt10	54526	ENSMUSG00000063260	synaptotagmin X	2.10564	4.3039	0.000150969	0.0224994
37	TC1500002186.mm.2	Fkbp11	66120	ENSMUSG00000003355	FK506 binding protein 11	2.14221	4.41439	5.72353e-05	0.0131027
38	TC1600002005.mm.2	Cldn8	54420	ENSMUSG00000050520	claudin 8	1.13072	2.18968	0.000317343	0.0352346
39	TC1700000329.mm.2	Sbp	20234	ENSMUSG00000024128	spermine binding protein	1.04154	2.05842	0.000118416	0.019771
40	TC1700001610.mm.2	Sbpl	638345	ENSMUSG00000024125	spermine binding protein-like	0.901156	1.86756	0.000126638	0.0203173
41	TC1700002187.mm.2	Gnmt	14711	ENSMUSG00000002769	glycine N-methyltransferase	1.62336	3.08092	3.48712e-06	0.00229516
42	TC1800001045.mm.2	Dsc1	13505	ENSMUSG00000044322	desmocollin 1	2.59136	6.02668	4.48414e-05	0.0115785
43	TC1800001445.mm.2	2700046A07Rik	78449	ENSMUSG00000041789	RIKEN cDNA 2700046A07 gene	1.12604	2.18259	3.64151e-05	0.0103671
44	TC1900000018.mm.2	Chka	12660	ENSMUSG00000024843	choline kinase alpha	0.907367	1.87562	0.000384245	0.0399771
45	TC1900001026.mm.2	Fkbp2	14227	ENSMUSG00000056629	FK506 binding protein 2	1.29551	2.45465	6.72385e-05	0.0142671
46	TC1900001129.mm.2	Ms4a5	269063	ENSMUSG00000054523	membrane-spanning 4-domains, subfamily A, member 5	1.93728	3.82984	0.000138569	0.021518

## Sheet: ureg_WW_YF
	PROBEID	SYMBOL	ENTREZID	ENSEMBL	GENENAME	LogFC	FC	P.Value	adj.P.Val
1	TC0100001206.mm.2	Ren1	19701	ENSMUSG00000070645	renin 1 structural	1.15479	2.22652	7.29696e-05	0.0144485
2	TC0100003522.mm.2	Fcgr2b	14130	ENSMUSG00000026656	Fc receptor, IgG, low affinity IIb	0.587541	1.50268	4.03238e-06	0.00230654
3	TC0200005127.mm.2	Wfdc3	71856	ENSMUSG00000076434	WAP four-disulfide core domain 3	0.63104	1.54868	0.000154633	0.0225907
4	TC0300001578.mm.2	Ptger3	19218	ENSMUSG00000040016	prostaglandin E receptor 3 (subtype EP3)	0.744632	1.67555	0.000153201	0.0225296
5	TC0300002073.mm.2	E130311K13Rik	329659	ENSMUSG00000048581	RIKEN cDNA E130311K13 gene	2.28887	4.88673	1.53002e-05	0.00556976
6	TC0500000365.mm.2	Gm1673	381633	ENSMUSG00000070858	predicted gene 1673	0.894092	1.85844	1.98934e-05	0.00669323
7	TC0600001787.mm.2	Samd9l	209086	ENSMUSG00000047735	sterile alpha motif domain containing 9-like	0.746471	1.67768	9.60911e-05	0.017569
8	TC0600001839.mm.2	Asns	27053	ENSMUSG00000029752	asparagine synthetase	0.634123	1.55199	6.86073e-05	0.0142738
9	TC0600003370.mm.2	Slco1a5	108096	ENSMUSG00000063975	solute carrier organic anion transporter family, member 1a5	1.23389	2.35201	7.13496e-05	0.0142738
10	TC0700000154.mm.2	Zfp446	269870	ENSMUSG00000033961	zinc finger protein 446	0.665869	1.58652	0.000387061	0.0399771
11	TC0800000653.mm.2	Sh3rf1	59009	ENSMUSG00000031642	SH3 domain containing ring finger 1	1.07638	2.10874	0.000117624	0.019771
12	TC0900001940.mm.2	Glb1l3	70893	ENSMUSG00000031966	galactosidase, beta 1 like 3	0.77818	1.71497	0.00012404	0.0202532
13	TC1000003214.mm.2	Lilrb4a	14728	ENSMUSG00000062593	leukocyte immunoglobulin-like receptor, subfamily B, member 4A	0.600409	1.51615	0.000360378	0.0384861
14	TC1100000134.mm.2	Ikzf1	22778	ENSMUSG00000018654	IKAROS family zinc finger 1	1.06066	2.08588	0.000395343	0.0402706
15	TC1200000265.mm.2	Slc26a3	13487	ENSMUSG00000001225	solute carrier family 26, member 3	0.787764	1.7264	0.000247133	0.0298252
16	TC1500000288.mm.2	Odf1	18285	ENSMUSG00000061923	outer dense fiber of sperm tails 1	2.23839	4.71871	0.000127177	0.0203173
17	TC1700000329.mm.2	Sbp	20234	ENSMUSG00000024128	spermine binding protein	1.01653	2.02305	0.000118416	0.019771
18	TC1700001610.mm.2	Sbpl	638345	ENSMUSG00000024125	spermine binding protein-like	0.92993	1.90518	0.000126638	0.0203173
19	TC1700002352.mm.2	C3	12266	ENSMUSG00000024164	complement component 3	1.00563	2.00782	0.000146237	0.0223707
20	TC1800000158.mm.2	Ttr	22139	ENSMUSG00000061808	transthyretin	0.609567	1.5258	2.28034e-05	0.00723388
21	TC1900001129.mm.2	Ms4a5	269063	ENSMUSG00000054523	membrane-spanning 4-domains, subfamily A, member 5	0.585224	1.50027	0.000138569	0.021518

## Sheet: dreg_WF_YF
	PROBEID	SYMBOL	ENTREZID	ENSEMBL	GENENAME	LogFC	FC	P.Value	adj.P.Val
1	TC0100001024.mm.2	Serpinb5	20724	ENSMUSG00000067006	serine (or cysteine) peptidase inhibitor, clade B, member 5	-1.04447	0.484824	5.19427e-05	0.0124026
2	TC0100001028.mm.2	Serpinb11	66957	ENSMUSG00000026327	serine (or cysteine) peptidase inhibitor, clade B (ovalbumin), member 11	-0.878777	0.543828	0.000440472	0.0424784
3	TC0100001114.mm.2	Mgat5	107895	ENSMUSG00000036155	mannoside acetylglucosaminyltransferase 5	-1.05882	0.480024	1.00159e-05	0.00383471
4	TC0100001165.mm.2	Pigr	18703	ENSMUSG00000026417	polymeric immunoglobulin receptor	-2.55627	0.170014	4.2087e-05	0.0112601
5	TC0100002285.mm.2	Slc40a1	53945	ENSMUSG00000025993	solute carrier family 40 (iron-regulated transporter), member 1	-1.40856	0.376687	8.9442e-05	0.0166903
6	TC0100003068.mm.2	Mfsd4a	213006	ENSMUSG00000059149	major facilitator superfamily domain containing 4A	-0.941307	0.520761	8.39089e-05	0.0159255
7	TC0100003123.mm.2	Elf3	13710	ENSMUSG00000003051	E74-like factor 3	-0.904586	0.534186	0.000421826	0.0419131
8	TC0100003204.mm.2	Rgs2	19735	ENSMUSG00000026360	regulator of G-protein signaling 2	-1.41854	0.374089	0.000342163	0.0372731
9	TC0200000211.mm.2	Prkcq	18761	ENSMUSG00000026778	protein kinase C, theta	-1.30098	0.405849	0.00012679	0.0203173
10	TC0200001729.mm.2	Thbs1	21825	ENSMUSG00000040152	thrombospondin 1	-0.911739	0.531544	3.86819e-06	0.00230654
11	TC0200001810.mm.2	Ckmt1	12716	ENSMUSG00000000308	creatine kinase, mitochondrial 1, ubiquitous	-1.45732	0.364169	1.988e-07	0.000365133
12	TC0300000354.mm.2	Noct	12457	ENSMUSG00000023087	nocturnin	-0.960412	0.51391	0.000193853	0.0254716
13	TC0300000579.mm.2	Arl14	71619	ENSMUSG00000098207	ADP-ribosylation factor-like 14	-0.598146	0.660603	9.08482e-05	0.0168115
14	TC0300000821.mm.2	Sprr2a2	100303744	ENSMUSG00000068893	small proline-rich protein 2A2	-1.55156	0.34114	0.000104427	0.0185513
15	TC0300000822.mm.2	Sprr2a3	100042514	ENSMUSG00000074445	small proline-rich protein 2A3	-1.60204	0.32941	4.51645e-06	0.00244616
16	TC0300001788.mm.2	Lrrc31	320352	ENSMUSG00000074653	leucine rich repeat containing 31	-2.16946	0.222294	1.31898e-06	0.00122039
17	TC0300003138.mm.2	Gipc2	54120	ENSMUSG00000039131	GIPC PDZ domain containing family, member 2	-1.27241	0.413968	0.000241291	0.0294402
18	TC0400001250.mm.2	Pik3r3	18710	ENSMUSG00000028698	phosphoinositide-3-kinase regulatory subunit 3	-0.736234	0.600304	6.6553e-06	0.00305386
19	TC0400001856.mm.2	Dhrs3	20148	ENSMUSG00000066026	dehydrogenase/reductase (SDR family) member 3	-0.744778	0.59676	0.000342417	0.0372731
20	TC0400002174.mm.2	Car8	12319	ENSMUSG00000041261	carbonic anhydrase 8	-1.03622	0.487605	4.46909e-06	0.00244616
21	TC0400002849.mm.2	Megf9	230316	ENSMUSG00000039270	multiple EGF-like-domains 9	-1.00655	0.497736	0.000219042	0.0277937
22	TC0500000407.mm.2	Psapl1	76943	ENSMUSG00000043430	prosaposin-like 1	-1.17397	0.4432	3.71762e-05	0.0104498
23	TC0500000928.mm.2	Anxa3	11745	ENSMUSG00000029484	annexin A3	-0.722978	0.605846	4.05093e-06	0.00230654
24	TC0500001076.mm.2	Ephx4	384214	ENSMUSG00000033805	epoxide hydrolase 4	-1.40139	0.378563	5.15861e-05	0.0124026
25	TC0500001304.mm.2	Tesc	57816	ENSMUSG00000029359	tescalcin	-1.20809	0.432843	4.66247e-05	0.0119006
26	TC0500002266.mm.2	Man2b2	17160	ENSMUSG00000029119	mannosidase 2, alpha B2	-0.908274	0.532822	4.47393e-05	0.0115785
27	TC0600000448.mm.2	Sval1	71578	ENSMUSG00000029865	seminal vesicle antigen-like 1	-1.0852	0.471328	2.26993e-07	0.000365133
28	TC0600000754.mm.2	Atoh1	11921	ENSMUSG00000073043	atonal bHLH transcription factor 1	-0.64223	0.640722	1.44175e-05	0.00533592
29	TC0600001602.mm.2	Gprc5a	232431	ENSMUSG00000046733	G protein-coupled receptor, family C, group 5, member A	-1.26686	0.415562	4.54886e-07	0.000561178
30	TC0600002427.mm.2	Tacstd2	56753	ENSMUSG00000051397	tumor-associated calcium signal transducer 2	-1.72449	0.302606	1.89693e-06	0.00156012
31	TC0600002539.mm.2	Reg3g	19695	ENSMUSG00000030017	regenerating islet-derived 3 gamma	-0.588224	0.665161	9.24079e-09	5.22279e-05
32	TC0700000275.mm.2	Pglyrp1	21946	ENSMUSG00000030413	peptidoglycan recognition protein 1	-0.83144	0.561968	6.33903e-07	0.000703823
33	TC0700001352.mm.2	Kctd14	233529	ENSMUSG00000051727	potassium channel tetramerisation domain containing 14	-1.46051	0.363364	0.000469217	0.0434143
34	TC0700001916.mm.2	5430419D17Rik	71395	ENSMUSG00000006204	RIKEN cDNA 5430419D17 gene	-2.57001	0.168403	9.91661e-05	0.0178365
35	TC0700002789.mm.2	Fxyd3	17178	ENSMUSG00000057092	FXYD domain-containing ion transport regulator 3	-1.69826	0.308158	2.08784e-05	0.00681802
36	TC0700004288.mm.2	Nupr1	56312	ENSMUSG00000030717	nuclear protein transcription regulator 1	-2.72925	0.150805	0.000147672	0.0223707
37	TC0800000814.mm.2	Tpm4	326618	ENSMUSG00000031799	tropomyosin 4	-0.712366	0.610318	0.000465136	0.0432168
38	TC0800000937.mm.2	Asf1b	66929	ENSMUSG00000005470	anti-silencing function 1B histone chaperone	-0.967051	0.511551	0.000119762	0.0198465
39	TC0800001133.mm.2	Mmp15	17388	ENSMUSG00000031790	matrix metallopeptidase 15	-0.634808	0.644026	2.30202e-07	0.000365133
40	TC0800001531.mm.2	Rhou	69581	ENSMUSG00000039960	ras homolog family member U	-0.920116	0.528466	8.03054e-06	0.00330234
41	TC0900000751.mm.2	Pkm	18746	ENSMUSG00000032294	pyruvate kinase, muscle	-0.748271	0.595317	0.000109378	0.0189754
42	TC0900000918.mm.2	Anxa2	12306	ENSMUSG00000032231	annexin A2	-1.10878	0.463687	0.000283385	0.0329468
43	TC0900001481.mm.2	Ltf	17002	ENSMUSG00000032496	lactotransferrin	-0.65417	0.635441	4.17816e-05	0.0112601
44	TC0900001570.mm.2	Vill	22351	ENSMUSG00000038775	villin-like	-0.998965	0.500359	3.52018e-07	0.000488557
45	TC0900002196.mm.2	Tmprss4	214523	ENSMUSG00000032091	transmembrane protease, serine 4	-1.18412	0.440092	7.07291e-06	0.00314122
46	TC1000001149.mm.2	Tmcc3	319880	ENSMUSG00000020023	transmembrane and coiled coil domains 3	-1.30803	0.403871	6.73867e-06	0.00305386
47	TC1100000681.mm.2	Gm12250	631323	NA	predicted gene 12250	-0.665715	0.630376	1.7798e-05	0.00627337
48	TC1100001209.mm.2	Tmem98	103743	ENSMUSG00000035413	transmembrane protein 98	-0.588497	0.665036	0.00046411	0.0432168
49	TC1100001265.mm.2	Wfdc18	14038	ENSMUSG00000000983	WAP four-disulfide core domain 18	-2.32458	0.199632	1.49246e-06	0.00130346
50	TC1100003146.mm.2	Spns2	216892	ENSMUSG00000040447	spinster homolog 2	-0.698013	0.616421	0.000181506	0.0242802
51	TC1100003603.mm.2	B4galnt2	14422	ENSMUSG00000013418	beta-1,4-N-acetyl-galactosaminyl transferase 2	-0.88424	0.541773	2.8946e-06	0.00214258
52	TC1100003758.mm.2	Krt19	16669	ENSMUSG00000020911	keratin 19	-0.79982	0.574421	1.13581e-06	0.0010966
53	TC1200000502.mm.2	Mia2	338320	ENSMUSG00000021000	melanoma inhibitory activity 2	-1.05342	0.481824	0.000249549	0.0299436
54	TC1200001047.mm.2	Serpina3n	20716	ENSMUSG00000021091	serine (or cysteine) peptidase inhibitor, clade A, member 3N	-1.07144	0.475845	0.000219776	0.0277937
55	TC1200001742.mm.2	Egln3	112407	ENSMUSG00000035105	egl-9 family hypoxia-inducible factor 3	-0.607402	0.656378	7.48254e-05	0.0144485
56	TC1200001955.mm.2	Gpx2	14776	ENSMUSG00000042808	glutathione peroxidase 2	-1.21379	0.431135	1.98997e-07	0.000365133
57	TC1200002296.mm.2	Clmn	94040	ENSMUSG00000021097	calmin	-1.63808	0.321285	2.16129e-05	0.00695559
58	TC1300002531.mm.2	Naip5	17951	ENSMUSG00000071203	NLR family, apoptosis inhibitory protein 5	-1.17853	0.4418	0.000264791	0.0310983
59	TC1400000942.mm.2	Clu	12759	ENSMUSG00000022037	clusterin	-1.585	0.333324	3.33265e-07	0.000488557
60	TC1500000288.mm.2	Odf1	18285	ENSMUSG00000061923	outer dense fiber of sperm tails 1	-0.661832	0.632075	0.000127177	0.0203173
61	TC1500000549.mm.2	Ly6e	17069	ENSMUSG00000022587	lymphocyte antigen 6 complex, locus E	-0.604983	0.657479	3.22979e-05	0.00956275
62	TC1500001572.mm.2	Anxa13	69787	NA	annexin A13	-0.99425	0.501997	7.43441e-05	0.0144485
63	TC1500001729.mm.2	Ly6c1	17067	ENSMUSG00000079018	lymphocyte antigen 6 complex, locus C1	-0.998946	0.500365	1.8694e-07	0.000365133
64	TC1600000906.mm.2	Chodl	246048	ENSMUSG00000022860	chondrolectin	-1.14619	0.451817	5.76535e-06	0.00292466
65	TC1600001089.mm.2	Bace2	56175	ENSMUSG00000040605	beta-site APP-cleaving enzyme 2	-1.24467	0.422005	1.95198e-05	0.00666858
66	TC1600001191.mm.2	Emp2	13731	ENSMUSG00000022505	epithelial membrane protein 2	-1.15828	0.448047	3.63184e-06	0.00229516
67	TC1700000329.mm.2	Sbp	20234	ENSMUSG00000024128	spermine binding protein	-5.97097	0.0159426	0.000118416	0.019771
68	TC1700000348.mm.2	Noxo1	71893	ENSMUSG00000019320	NADPH oxidase organizer 1	-0.742217	0.59782	2.44309e-06	0.00187074
69	TC1700001598.mm.2	Tnfrsf12a	27279	ENSMUSG00000023905	tumor necrosis factor receptor superfamily, member 12a	-1.64287	0.320218	1.52617e-06	0.00130346
70	TC1700001610.mm.2	Sbpl	638345	ENSMUSG00000024125	spermine binding protein-like	-5.51174	0.021918	0.000126638	0.0203173
71	TC1700001811.mm.2	Tff3	21786	ENSMUSG00000024029	trefoil factor 3, intestinal	-0.780129	0.582315	7.89582e-07	0.000796975
72	TC1700001938.mm.2	D17H6S56E-5	110956	NA	DNA segment, Chr 17, human D6S56E 5	-2.20965	0.216187	9.40789e-09	5.22279e-05
73	TC1700002315.mm.2	Lrg1	76905	ENSMUSG00000037095	leucine-rich alpha-2-glycoprotein 1	-0.944036	0.519777	0.000417579	0.0419131
74	TC1700002778.mm.2	Tapbp	21356	ENSMUSG00000024308	TAP binding protein	-0.688269	0.620598	0.000352309	0.0379776
75	TC1800000583.mm.2	Slc12a2	20496	ENSMUSG00000024597	solute carrier family 12, member 2	-1.73593	0.300215	6.55333e-06	0.00305386
76	TC1800001048.mm.2	B4galt6	56386	ENSMUSG00000056124	UDP-Gal:betaGlcNAc beta 1,4-galactosyltransferase, polypeptide 6	-1.24306	0.422475	0.000426165	0.0419149
77	TC1900000018.mm.2	Chka	12660	ENSMUSG00000024843	choline kinase alpha	-0.965953	0.51194	0.000384245	0.0399771
78	TC1900001240.mm.2	Anxa1	16952	ENSMUSG00000024659	annexin A1	-1.04711	0.483936	0.000132152	0.0206659

## Sheet: ureg_WW_WF
	PROBEID	SYMBOL	ENTREZID	ENSEMBL	GENENAME	LogFC	FC	P.Value	adj.P.Val
1	TC0100001024.mm.2	Serpinb5	20724	ENSMUSG00000067006	serine (or cysteine) peptidase inhibitor, clade B, member 5	0.638622	1.55684	5.19427e-05	0.0124026
2	TC0100001165.mm.2	Pigr	18703	ENSMUSG00000026417	polymeric immunoglobulin receptor	2.17055	4.50196	4.2087e-05	0.0112601
3	TC0100003068.mm.2	Mfsd4a	213006	ENSMUSG00000059149	major facilitator superfamily domain containing 4A	1.02969	2.04158	8.39089e-05	0.0159255
4	TC0100003204.mm.2	Rgs2	19735	ENSMUSG00000026360	regulator of G-protein signaling 2	0.977669	1.96928	0.000342163	0.0372731
5	TC0200001810.mm.2	Ckmt1	12716	ENSMUSG00000000308	creatine kinase, mitochondrial 1, ubiquitous	1.14659	2.2139	1.988e-07	0.000365133
6	TC0200002436.mm.2	Arhgap40	545481	ENSMUSG00000074625	Rho GTPase activating protein 40	0.640277	1.55863	0.00015695	0.022723
7	TC0200005127.mm.2	Wfdc3	71856	ENSMUSG00000076434	WAP four-disulfide core domain 3	0.682775	1.60522	0.000154633	0.0225907
8	TC0300000822.mm.2	Sprr2a3	100042514	ENSMUSG00000074445	small proline-rich protein 2A3	0.70663	1.63199	4.51645e-06	0.00244616
9	TC0300000852.mm.2	S100a11	20195	ENSMUSG00000027907	S100 calcium binding protein A11	0.666672	1.58741	7.46183e-06	0.00318649
10	TC0300001788.mm.2	Lrrc31	320352	ENSMUSG00000074653	leucine rich repeat containing 31	1.14657	2.21387	1.31898e-06	0.00122039
11	TC0300003138.mm.2	Gipc2	54120	ENSMUSG00000039131	GIPC PDZ domain containing family, member 2	0.78997	1.72904	0.000241291	0.0294402
12	TC0400001856.mm.2	Dhrs3	20148	ENSMUSG00000066026	dehydrogenase/reductase (SDR family) member 3	0.688923	1.61208	0.000342417	0.0372731
13	TC0500000407.mm.2	Psapl1	76943	ENSMUSG00000043430	prosaposin-like 1	0.83003	1.77772	3.71762e-05	0.0104498
14	TC0500001076.mm.2	Ephx4	384214	ENSMUSG00000033805	epoxide hydrolase 4	0.876044	1.83534	5.15861e-05	0.0124026
15	TC0600002427.mm.2	Tacstd2	56753	ENSMUSG00000051397	tumor-associated calcium signal transducer 2	0.677173	1.599	1.89693e-06	0.00156012
16	TC0700001352.mm.2	Kctd14	233529	ENSMUSG00000051727	potassium channel tetramerisation domain containing 14	0.684498	1.60714	0.000469217	0.0434143
17	TC0700001916.mm.2	5430419D17Rik	71395	ENSMUSG00000006204	RIKEN cDNA 5430419D17 gene	2.51641	5.72158	9.91661e-05	0.0178365
18	TC0700002789.mm.2	Fxyd3	17178	ENSMUSG00000057092	FXYD domain-containing ion transport regulator 3	0.646755	1.56564	2.08784e-05	0.00681802
19	TC0700004288.mm.2	Nupr1	56312	ENSMUSG00000030717	nuclear protein transcription regulator 1	2.36292	5.1441	0.000147672	0.0223707
20	TC0800001531.mm.2	Rhou	69581	ENSMUSG00000039960	ras homolog family member U	0.717258	1.64405	8.03054e-06	0.00330234
21	TC0900002196.mm.2	Tmprss4	214523	ENSMUSG00000032091	transmembrane protease, serine 4	0.686353	1.60921	7.07291e-06	0.00314122
22	TC1100002233.mm.2	Cobl	12808	ENSMUSG00000020173	cordon-bleu WH2 repeat	1.11596	2.16739	0.000538699	0.0490261
23	TC1100004159.mm.2	Lgals3bp	19039	ENSMUSG00000033880	lectin, galactoside-binding, soluble, 3 binding protein	0.66894	1.5899	2.07099e-06	0.00164245
24	TC1200000502.mm.2	Mia2	338320	ENSMUSG00000021000	melanoma inhibitory activity 2	1.04619	2.06507	0.000249549	0.0299436
25	TC1200001047.mm.2	Serpina3n	20716	ENSMUSG00000021091	serine (or cysteine) peptidase inhibitor, clade A, member 3N	1.56953	2.96808	0.000219776	0.0277937
26	TC1200002296.mm.2	Clmn	94040	ENSMUSG00000021097	calmin	1.33023	2.51443	2.16129e-05	0.00695559
27	TC1300002531.mm.2	Naip5	17951	ENSMUSG00000071203	NLR family, apoptosis inhibitory protein 5	0.838229	1.78785	0.000264791	0.0310983
28	TC1500000288.mm.2	Odf1	18285	ENSMUSG00000061923	outer dense fiber of sperm tails 1	2.90022	7.46542	0.000127177	0.0203173
29	TC1500001729.mm.2	Ly6c1	17067	ENSMUSG00000079018	lymphocyte antigen 6 complex, locus C1	0.710296	1.63614	1.8694e-07	0.000365133
30	TC1500002345.mm.2	Gsdmc4	74548	ENSMUSG00000055748	gasdermin C4	0.610172	1.52644	0.00045846	0.0431379
31	TC1600001191.mm.2	Emp2	13731	ENSMUSG00000022505	epithelial membrane protein 2	1.27564	2.42106	3.63184e-06	0.00229516
32	TC1700000329.mm.2	Sbp	20234	ENSMUSG00000024128	spermine binding protein	6.9875	126.896	0.000118416	0.019771
33	TC1700001610.mm.2	Sbpl	638345	ENSMUSG00000024125	spermine binding protein-like	6.44167	86.9234	0.000126638	0.0203173
34	TC1700002352.mm.2	C3	12266	ENSMUSG00000024164	complement component 3	0.982835	1.97635	0.000146237	0.0223707
35	TC1800000583.mm.2	Slc12a2	20496	ENSMUSG00000024597	solute carrier family 12, member 2	1.33368	2.52045	6.55333e-06	0.00305386
36	TC1800001048.mm.2	B4galt6	56386	ENSMUSG00000056124	UDP-Gal:betaGlcNAc beta 1,4-galactosyltransferase, polypeptide 6	1.07488	2.10655	0.000426165	0.0419149
37	TC1900001163.mm.2	Dtx4	207521	ENSMUSG00000039982	deltex 4, E3 ubiquitin ligase	0.902487	1.86929	0.000299404	0.0337491

## Sheet: dreg_WW_WF
	PROBEID	SYMBOL	ENTREZID	ENSEMBL	GENENAME	LogFC	FC	P.Value	adj.P.Val
1	TC0100000783.mm.2	B3gnt7	227327	ENSMUSG00000079445	UDP-GlcNAc:betaGal beta-1,3-N-acetylglucosaminyltransferase 7	-0.662685	0.631701	0.00025216	0.0299436
2	TC0100003142.mm.2	5730559C18Rik	67313	ENSMUSG00000041605	RIKEN cDNA 5730559C18 gene	-0.62062	0.650391	0.000384787	0.0399771
3	TC0200001204.mm.2	Fam171b	241520	ENSMUSG00000048388	family with sequence similarity 171, member B	-1.50529	0.35226	0.000148564	0.0223707
4	TC0200003339.mm.2	Pbx3	18516	ENSMUSG00000038718	pre B cell leukemia homeobox 3	-1.63366	0.322269	0.000450619	0.0429461
5	TC0200004219.mm.2	Cd44	12505	ENSMUSG00000005087	CD44 antigen	-1.02441	0.491611	3.54995e-06	0.00229516
6	TC0300000889.mm.2	Tmod4	50874	ENSMUSG00000005628	tropomodulin 4	-0.742091	0.597872	0.000349713	0.0378816
7	TC0300001486.mm.2	Syde2	214804	ENSMUSG00000036863	synapse defective 1, Rho GTPase, homolog 2 (C. elegans)	-1.53982	0.343929	0.00055354	0.0495642
8	TC0300003105.mm.2	4930503B20Rik	75015	ENSMUSG00000048652	RIKEN cDNA 4930503B20 gene	-1.45354	0.365124	0.000184654	0.0245534
9	TC0400001639.mm.2	Stmn1	16765	ENSMUSG00000028832	stathmin 1	-0.657663	0.633904	0.000220287	0.0277937
10	TC0500000365.mm.2	Gm1673	381633	ENSMUSG00000070858	predicted gene 1673	-1.79472	0.288227	1.98934e-05	0.00669323
11	TC0600003334.mm.2	Art4	109978	ENSMUSG00000030217	ADP-ribosyltransferase 4	-2.21492	0.215398	0.000441886	0.0424784
12	TC0600003370.mm.2	Slco1a5	108096	ENSMUSG00000063975	solute carrier organic anion transporter family, member 1a5	-1.56217	0.33864	7.13496e-05	0.0142738
13	TC0700001401.mm.2	Kcne3	57442	ENSMUSG00000035165	potassium voltage-gated channel, Isk-related subfamily, gene 3	-0.826357	0.563952	7.6074e-09	5.22279e-05
14	TC0900001458.mm.2	Elp6	72341	ENSMUSG00000054836	elongator acetyltransferase complex subunit 6	-1.55646	0.339984	7.10151e-05	0.0142738
15	TC0X00002199.mm.2	Hs6st2	50786	ENSMUSG00000062184	heparan sulfate 6-O-sulfotransferase 2	-1.556	0.340092	0.000123977	0.0202532
16	TC1000001333.mm.2	Tspan8	216350	ENSMUSG00000034127	tetraspanin 8	-0.95041	0.517485	0.000115312	0.019697
17	TC1000002583.mm.2	Aldh1l2	216188	ENSMUSG00000020256	aldehyde dehydrogenase 1 family, member L2	-1.73818	0.299748	0.000108695	0.0189754
18	TC1100001265.mm.2	Wfdc18	14038	ENSMUSG00000000983	WAP four-disulfide core domain 18	-0.907414	0.53314	1.49246e-06	0.00130346
19	TC1200000265.mm.2	Slc26a3	13487	ENSMUSG00000001225	solute carrier family 26, member 3	-0.80409	0.572723	0.000247133	0.0298252
20	TC1400000388.mm.2	4930474N05Rik	218921	ENSMUSG00000096405	RIKEN cDNA 4930474N05 gene	-1.23614	0.424506	0.000130924	0.0206192
21	TC1700001811.mm.2	Tff3	21786	ENSMUSG00000024029	trefoil factor 3, intestinal	-0.905177	0.533967	7.89582e-07	0.000796975
22	TC1800000452.mm.2	NA	NA	NA	NA	-2.57102	0.168285	6.32098e-05	0.0138974
23	TC1800001445.mm.2	2700046A07Rik	78449	ENSMUSG00000041789	RIKEN cDNA 2700046A07 gene	-0.680881	0.623784	3.64151e-05	0.0103671
24	TSUnmapped00000043.mm.2	Rora	19883	ENSMUSG00000032238	RAR-related orphan receptor alpha	-0.915869	0.530024	0.000448362	0.0429152

## Sheet: dreg_WF_FF
	PROBEID	SYMBOL	ENTREZID	ENSEMBL	GENENAME	LogFC	FC	P.Value	adj.P.Val
1	TC0100001024.mm.2	Serpinb5	20724	ENSMUSG00000067006	serine (or cysteine) peptidase inhibitor, clade B, member 5	-2.44406	0.183766	5.19427e-05	0.0124026
2	TC0100001028.mm.2	Serpinb11	66957	ENSMUSG00000026327	serine (or cysteine) peptidase inhibitor, clade B (ovalbumin), member 11	-2.86735	0.137039	0.000440472	0.0424784
3	TC0100001114.mm.2	Mgat5	107895	ENSMUSG00000036155	mannoside acetylglucosaminyltransferase 5	-2.68062	0.155975	1.00159e-05	0.00383471
4	TC0100001161.mm.2	AA986860	212439	ENSMUSG00000042510	expressed sequence AA986860	-2.06798	0.238493	0.000362093	0.0384861
5	TC0100001165.mm.2	Pigr	18703	ENSMUSG00000026417	polymeric immunoglobulin receptor	-4.95191	0.0323091	4.2087e-05	0.0112601
6	TC0100001271.mm.2	Kif14	381293	ENSMUSG00000041498	kinesin family member 14	-1.08029	0.472935	0.000386093	0.0399771
7	TC0100001532.mm.2	Gpa33	59290	ENSMUSG00000000544	glycoprotein A33 (transmembrane)	-2.80553	0.143038	0.000173659	0.0236862
8	TC0100001632.mm.2	Ifi209	236312	ENSMUSG00000043263	interferon activated gene 209	-1.89395	0.269069	7.34743e-06	0.00318649
9	TC0100002285.mm.2	Slc40a1	53945	ENSMUSG00000025993	solute carrier family 40 (iron-regulated transporter), member 1	-3.62981	0.080783	8.9442e-05	0.0166903
10	TC0100003068.mm.2	Mfsd4a	213006	ENSMUSG00000059149	major facilitator superfamily domain containing 4A	-3.1798	0.110353	8.39089e-05	0.0159255
11	TC0100003123.mm.2	Elf3	13710	ENSMUSG00000003051	E74-like factor 3	-2.3948	0.190149	0.000421826	0.0419131
12	TC0100003142.mm.2	5730559C18Rik	67313	ENSMUSG00000041605	RIKEN cDNA 5730559C18 gene	-1.42589	0.372191	0.000384787	0.0399771
13	TC0100003204.mm.2	Rgs2	19735	ENSMUSG00000026360	regulator of G-protein signaling 2	-1.90329	0.267333	0.000342163	0.0372731
14	TC0100003522.mm.2	Fcgr2b	14130	ENSMUSG00000026656	Fc receptor, IgG, low affinity IIb	-1.19698	0.436188	4.03238e-06	0.00230654
15	TC0200001627.mm.2	Lgr4	107515	ENSMUSG00000050199	leucine-rich repeat-containing G protein-coupled receptor 4	-1.23937	0.423558	0.000177276	0.0238582
16	TC0200001628.mm.2	Ccdc34	68201	ENSMUSG00000027160	coiled-coil domain containing 34	-1.31867	0.400903	0.000251237	0.0299436
17	TC0200001662.mm.2	Lpcat4	99010	ENSMUSG00000027134	lysophosphatidylcholine acyltransferase 4	-2.485	0.178625	1.18794e-05	0.00447108
18	TC0200001729.mm.2	Thbs1	21825	ENSMUSG00000040152	thrombospondin 1	-4.61559	0.0407915	3.86819e-06	0.00230654
19	TC0200001741.mm.2	Bub1b	12236	ENSMUSG00000040084	BUB1B, mitotic checkpoint serine/threonine kinase	-1.49158	0.355624	0.00048106	0.0443254
20	TC0200001810.mm.2	Ckmt1	12716	ENSMUSG00000000308	creatine kinase, mitochondrial 1, ubiquitous	-3.91383	0.0663468	1.988e-07	0.000365133
21	TC0200002264.mm.2	Sdcbp2	228765	ENSMUSG00000027456	syndecan binding protein (syntenin) 2	-2.38998	0.190785	6.00026e-05	0.0135961
22	TC0200002426.mm.2	Lbp	16803	ENSMUSG00000016024	lipopolysaccharide binding protein	-1.5814	0.334158	0.000191748	0.025345
23	TC0200002436.mm.2	Arhgap40	545481	ENSMUSG00000074625	Rho GTPase activating protein 40	-2.59052	0.166026	0.00015695	0.022723
24	TC0200002522.mm.2	Wfdc2	67701	ENSMUSG00000017723	WAP four-disulfide core domain 2	-4.79705	0.0359703	3.98001e-05	0.0109111
25	TC0200004219.mm.2	Cd44	12505	ENSMUSG00000005087	CD44 antigen	-2.37671	0.192547	3.54995e-06	0.00229516
26	TC0200005290.mm.2	Zbp1	58203	ENSMUSG00000027514	Z-DNA binding protein 1	-1.74327	0.298693	2.05698e-05	0.00681751
27	TC0300000161.mm.2	Tnfsf10	22035	ENSMUSG00000039304	tumor necrosis factor (ligand) superfamily, member 10	-2.78031	0.14556	3.85114e-08	0.000122169
28	TC0300000354.mm.2	Noct	12457	ENSMUSG00000023087	nocturnin	-2.44102	0.184153	0.000193853	0.0254716
29	TC0300000579.mm.2	Arl14	71619	ENSMUSG00000098207	ADP-ribosylation factor-like 14	-2.95732	0.128753	9.08482e-05	0.0168115
30	TC0300000821.mm.2	Sprr2a2	100303744	ENSMUSG00000068893	small proline-rich protein 2A2	-3.29305	0.102022	0.000104427	0.0185513
31	TC0300000822.mm.2	Sprr2a3	100042514	ENSMUSG00000074445	small proline-rich protein 2A3	-4.31465	0.0502527	4.51645e-06	0.00244616
32	TC0300000824.mm.2	Sprr2d	20758	ENSMUSG00000042212	small proline-rich protein 2D	-1.84238	0.278862	0.000419766	0.0419131
33	TC0300000852.mm.2	S100a11	20195	ENSMUSG00000027907	S100 calcium binding protein A11	-3.05749	0.120117	7.46183e-06	0.00318649
34	TC0300001006.mm.2	Vtcn1	242122	ENSMUSG00000051076	V-set domain containing T cell activation inhibitor 1	-2.23192	0.212875	5.7557e-06	0.00292466
35	TC0300001236.mm.2	F3	14066	ENSMUSG00000028128	coagulation factor III	-1.91892	0.264452	4.80213e-05	0.0119816
36	TC0300001364.mm.2	Cenpe	229841	ENSMUSG00000045328	centromere protein E	-1.71067	0.305519	9.64722e-06	0.00375835
37	TC0300001788.mm.2	Lrrc31	320352	ENSMUSG00000074653	leucine rich repeat containing 31	-3.63715	0.0803728	1.31898e-06	0.00122039
38	TC0300002695.mm.2	Cd53	12508	ENSMUSG00000040747	CD53 antigen	-2.14307	0.226397	0.000172328	0.0236862
39	TC0300002972.mm.2	Npnt	114249	ENSMUSG00000040998	nephronectin	-2.10707	0.232118	0.000166732	0.0235363
40	TC0300003133.mm.2	Ifi44	99899	ENSMUSG00000028037	interferon-induced protein 44	-2.96975	0.127649	4.36298e-05	0.0115339
41	TC0300003138.mm.2	Gipc2	54120	ENSMUSG00000039131	GIPC PDZ domain containing family, member 2	-2.22946	0.213239	0.000241291	0.0294402
42	TC0400000093.mm.2	Cdh17	12557	ENSMUSG00000028217	cadherin 17	-3.09614	0.116942	8.5193e-08	0.000225354
43	TC0400001034.mm.2	Ak4	11639	ENSMUSG00000028527	adenylate kinase 4	-1.54854	0.341857	0.000529398	0.0483778
44	TC0400001250.mm.2	Pik3r3	18710	ENSMUSG00000028698	phosphoinositide-3-kinase regulatory subunit 3	-1.76059	0.295126	6.6553e-06	0.00305386
45	TC0400001639.mm.2	Stmn1	16765	ENSMUSG00000028832	stathmin 1	-0.965341	0.512157	0.000220287	0.0277937
46	TC0400001856.mm.2	Dhrs3	20148	ENSMUSG00000066026	dehydrogenase/reductase (SDR family) member 3	-1.68664	0.31065	0.000342417	0.0372731
47	TC0400001974.mm.2	Eno1	13806	ENSMUSG00000063524	enolase 1, alpha non-neuron	-1.64577	0.319575	5.53508e-05	0.0129381
48	TC0400002174.mm.2	Car8	12319	ENSMUSG00000041261	carbonic anhydrase 8	-2.2402	0.211657	4.46909e-06	0.00244616
49	TC0400002849.mm.2	Megf9	230316	ENSMUSG00000039270	multiple EGF-like-domains 9	-1.76645	0.293931	0.000219042	0.0277937
50	TC0400003792.mm.2	C1qb	12260	ENSMUSG00000036905	complement component 1, q subcomponent, beta polypeptide	-1.4661	0.36196	0.000307663	0.0343315
51	TC0500000334.mm.2	Fosl2	14284	ENSMUSG00000029135	fos-like antigen 2	-1.74356	0.298631	0.000173968	0.0236862
52	TC0500000407.mm.2	Psapl1	76943	ENSMUSG00000043430	prosaposin-like 1	-3.46573	0.0905132	3.71762e-05	0.0104498
53	TC0500000928.mm.2	Anxa3	11745	ENSMUSG00000029484	annexin A3	-2.77772	0.145822	4.05093e-06	0.00230654
54	TC0500001076.mm.2	Ephx4	384214	ENSMUSG00000033805	epoxide hydrolase 4	-3.34446	0.0984503	5.15861e-05	0.0124026
55	TC0500001239.mm.2	Oasl2	23962	ENSMUSG00000029561	2'-5' oligoadenylate synthetase-like 2	-2.94161	0.130163	4.78817e-05	0.0119816
56	TC0500001240.mm.2	Oasl1	231655	ENSMUSG00000041827	2'-5' oligoadenylate synthetase-like 1	-1.93793	0.26099	0.000542918	0.049137
57	TC0500001304.mm.2	Tesc	57816	ENSMUSG00000029359	tescalcin	-2.66259	0.157935	4.66247e-05	0.0119006
58	TC0500001764.mm.2	Arpc1b	11867	ENSMUSG00000029622	actin related protein 2/3 complex, subunit 1B	-1.22115	0.428941	0.000158826	0.0227542
59	TC0500002266.mm.2	Man2b2	17160	ENSMUSG00000029119	mannosidase 2, alpha B2	-1.85685	0.276078	4.47393e-05	0.0115785
60	TC0500003180.mm.2	Oas1g	23960	ENSMUSG00000066861	2'-5' oligoadenylate synthetase 1G	-1.61579	0.326286	0.000321311	0.0354976
61	TC0500003384.mm.2	Cldn4	12740	ENSMUSG00000047501	claudin 4	-1.26823	0.415167	0.000208875	0.0269668
62	TC0600000448.mm.2	Sval1	71578	ENSMUSG00000029865	seminal vesicle antigen-like 1	-6.11171	0.0144608	2.26993e-07	0.000365133
63	TC0600000754.mm.2	Atoh1	11921	ENSMUSG00000073043	atonal bHLH transcription factor 1	-2.58855	0.166253	1.44175e-05	0.00533592
64	TC0600000764.mm.2	Tnip3	414084	ENSMUSG00000044162	TNFAIP3 interacting protein 3	-2.1223	0.22968	9.32307e-06	0.00369693
65	TC0600001602.mm.2	Gprc5a	232431	ENSMUSG00000046733	G protein-coupled receptor, family C, group 5, member A	-3.26949	0.103701	4.54886e-07	0.000561178
66	TC0600001787.mm.2	Samd9l	209086	ENSMUSG00000047735	sterile alpha motif domain containing 9-like	-1.82946	0.281371	9.60911e-05	0.017569
67	TC0600001788.mm.2	Hepacam2	101202	ENSMUSG00000044156	HEPACAM family member 2	-3.13646	0.113718	3.40566e-05	0.00995079
68	TC0600002427.mm.2	Tacstd2	56753	ENSMUSG00000051397	tumor-associated calcium signal transducer 2	-3.72338	0.0757097	1.89693e-06	0.00156012
69	TC0600002539.mm.2	Reg3g	19695	ENSMUSG00000030017	regenerating islet-derived 3 gamma	-4.92934	0.0328186	9.24079e-09	5.22279e-05
70	TC0600003225.mm.2	Clec2e	232409	ENSMUSG00000030155	C-type lectin domain family 2, member e	-2.96966	0.127657	5.79506e-06	0.00292466
71	TC0700000275.mm.2	Pglyrp1	21946	ENSMUSG00000030413	peptidoglycan recognition protein 1	-5.10591	0.0290381	6.33903e-07	0.000703823
72	TC0700000796.mm.2	Klk1	16612	ENSMUSG00000063903	kallikrein 1	-2.47409	0.17998	3.49318e-05	0.010074
73	TC0700001352.mm.2	Kctd14	233529	ENSMUSG00000051727	potassium channel tetramerisation domain containing 14	-2.14787	0.225646	0.000469217	0.0434143
74	TC0700001401.mm.2	Kcne3	57442	ENSMUSG00000035165	potassium voltage-gated channel, Isk-related subfamily, gene 3	-3.79388	0.0720988	7.6074e-09	5.22279e-05
75	TC0700001519.mm.2	Trim6	94088	ENSMUSG00000072244	tripartite motif-containing 6	-2.38695	0.191186	5.46381e-05	0.0129074
76	TC0700001914.mm.2	Dmbt1	12945	ENSMUSG00000047517	deleted in malignant brain tumors 1	-3.98843	0.0630034	3.59191e-06	0.00229516
77	TC0700001916.mm.2	5430419D17Rik	71395	ENSMUSG00000006204	RIKEN cDNA 5430419D17 gene	-1.63511	0.321946	9.91661e-05	0.0178365
78	TC0700002633.mm.2	Cxcl17	232983	ENSMUSG00000060188	chemokine (C-X-C motif) ligand 17	-2.54026	0.171912	0.000421283	0.0419131
79	TC0700002789.mm.2	Fxyd3	17178	ENSMUSG00000057092	FXYD domain-containing ion transport regulator 3	-2.47724	0.179588	2.08784e-05	0.00681802
80	TC0700004288.mm.2	Nupr1	56312	ENSMUSG00000030717	nuclear protein transcription regulator 1	-4.275	0.0516533	0.000147672	0.0223707
81	TC0700004530.mm.2	Irf7	54123	ENSMUSG00000025498	interferon regulatory factor 7	-2.27675	0.206362	1.91991e-05	0.00666149
82	TC0700004608.mm.2	Ano1	101772	ENSMUSG00000031075	anoctamin 1, calcium activated chloride channel	-1.20099	0.434977	6.74614e-05	0.0142671
83	TC0800000653.mm.2	Sh3rf1	59009	ENSMUSG00000031642	SH3 domain containing ring finger 1	-1.22391	0.428121	0.000117624	0.019771
84	TC0800000659.mm.2	Ddx60	234311	ENSMUSG00000037921	DEAD (Asp-Glu-Ala-Asp) box polypeptide 60	-2.29333	0.204004	0.000152611	0.0225296
85	TC0800000814.mm.2	Tpm4	326618	ENSMUSG00000031799	tropomyosin 4	-1.06987	0.476363	0.000465136	0.0432168
86	TC0800000937.mm.2	Asf1b	66929	ENSMUSG00000005470	anti-silencing function 1B histone chaperone	-1.70599	0.30651	0.000119762	0.0198465
87	TC0800001133.mm.2	Mmp15	17388	ENSMUSG00000031790	matrix metallopeptidase 15	-2.05799	0.24015	2.30202e-07	0.000365133
88	TC0800001219.mm.2	Hsd11b2	15484	ENSMUSG00000031891	hydroxysteroid 11-beta dehydrogenase 2	-4.40233	0.0472897	2.82119e-08	0.000111023
89	TC0800001255.mm.2	Cdh1	12550	ENSMUSG00000000303	cadherin 1	-1.62788	0.323563	6.14853e-05	0.0137913
90	TC0800001531.mm.2	Rhou	69581	ENSMUSG00000039960	ras homolog family member U	-1.96349	0.256408	8.03054e-06	0.00330234
91	TC0900000032.mm.2	Casp4	12363	ENSMUSG00000033538	caspase 4, apoptosis-related cysteine peptidase	-1.28818	0.409466	0.000405962	0.0411634
92	TC0900000751.mm.2	Pkm	18746	ENSMUSG00000032294	pyruvate kinase, muscle	-1.30401	0.404998	0.000109378	0.0189754
93	TC0900000918.mm.2	Anxa2	12306	ENSMUSG00000032231	annexin A2	-1.66573	0.315185	0.000283385	0.0329468
94	TC0900001481.mm.2	Ltf	17002	ENSMUSG00000032496	lactotransferrin	-2.3608	0.194683	4.17816e-05	0.0112601
95	TC0900001570.mm.2	Vill	22351	ENSMUSG00000038775	villin-like	-3.47264	0.0900807	3.52018e-07	0.000488557
96	TC0900002196.mm.2	Tmprss4	214523	ENSMUSG00000032091	transmembrane protease, serine 4	-2.8356	0.140088	7.07291e-06	0.00314122
97	TC1000001149.mm.2	Tmcc3	319880	ENSMUSG00000020023	transmembrane and coiled coil domains 3	-2.66411	0.157769	6.73867e-06	0.00305386
98	TC1000001333.mm.2	Tspan8	216350	ENSMUSG00000034127	tetraspanin 8	-0.655992	0.634639	0.000115312	0.019697
99	TC1000002535.mm.2	Tjp3	27375	ENSMUSG00000034917	tight junction protein 3	-1.75854	0.295547	0.000440741	0.0424784
100	TC1000003214.mm.2	Lilrb4a	14728	ENSMUSG00000062593	leukocyte immunoglobulin-like receptor, subfamily B, member 4A	-1.61349	0.326806	0.000360378	0.0384861
101	TC1100000134.mm.2	Ikzf1	22778	ENSMUSG00000018654	IKAROS family zinc finger 1	-2.15588	0.224395	0.000395343	0.0402706
102	TC1100000681.mm.2	Gm12250	631323	NA	predicted gene 12250	-2.68963	0.155003	1.7798e-05	0.00627337
103	TC1100000689.mm.2	Lypd8	70163	ENSMUSG00000013643	LY6/PLAUR domain containing 8	-3.28107	0.102873	7.57037e-05	0.014492
104	TC1100000989.mm.2	Xaf1	327959	ENSMUSG00000040483	XIAP associated factor 1	-1.88858	0.270073	0.000147152	0.0223707
105	TC1100001209.mm.2	Tmem98	103743	ENSMUSG00000035413	transmembrane protein 98	-0.977666	0.507801	0.00046411	0.0432168
106	TC1100001223.mm.2	Ccl8	20307	ENSMUSG00000009185	chemokine (C-C motif) ligand 8	-4.34007	0.049375	4.56093e-12	1.0128e-07
107	TC1100001238.mm.2	Slfn2	20556	ENSMUSG00000072620	schlafen 2	-2.28532	0.20514	3.17379e-05	0.00952395
108	TC1100001264.mm.2	Wfdc17	100034251	ENSMUSG00000069792	WAP four-disulfide core domain 17	-1.86394	0.274724	0.000118205	0.019771
109	TC1100001265.mm.2	Wfdc18	14038	ENSMUSG00000000983	WAP four-disulfide core domain 18	-6.71016	0.00955084	1.49246e-06	0.00130346
110	TC1100001550.mm.2	Lasp1	16796	ENSMUSG00000038366	LIM and SH3 protein 1	-1.20446	0.433931	8.60344e-05	0.0161905
111	TC1100001853.mm.2	Sox9	20682	ENSMUSG00000000567	SRY (sex determining region Y)-box 9	-1.73102	0.301239	9.65244e-05	0.017569
112	TC1100001956.mm.2	2009-09-01	53860	ENSMUSG00000059248	septin 9	-1.54648	0.342345	0.000149098	0.0223707
113	TC1100002003.mm.2	NA	NA	NA	NA	-1.4053	0.37754	3.04827e-05	0.0092726
114	TC1100002233.mm.2	Cobl	12808	ENSMUSG00000020173	cordon-bleu WH2 repeat	-2.15185	0.225024	0.000538699	0.0490261
115	TC1100002641.mm.2	Irgm1	15944	ENSMUSG00000046879	immunity-related GTPase family M member 1	-1.42995	0.371143	0.000298936	0.0337491
116	TC1100003097.mm.2	Cxcl16	66102	ENSMUSG00000018920	chemokine (C-X-C motif) ligand 16	-1.28883	0.409282	0.000244195	0.0296317
117	TC1100003146.mm.2	Spns2	216892	ENSMUSG00000040447	spinster homolog 2	-3.50153	0.0882949	0.000181506	0.0242802
118	TC1100003285.mm.2	Traf4	22032	ENSMUSG00000017386	TNF receptor associated factor 4	-1.34878	0.392623	0.000427581	0.0419149
119	TC1100003382.mm.2	Slfn8	276950	ENSMUSG00000035208	schlafen 8	-1.30264	0.405382	0.000453742	0.0430385
120	TC1100003603.mm.2	B4galnt2	14422	ENSMUSG00000013418	beta-1,4-N-acetyl-galactosaminyl transferase 2	-2.69797	0.15411	2.8946e-06	0.00214258
121	TC1100003758.mm.2	Krt19	16669	ENSMUSG00000020911	keratin 19	-2.01787	0.246923	1.13581e-06	0.0010966
122	TC1100004157.mm.2	Timp2	21858	ENSMUSG00000017466	tissue inhibitor of metalloproteinase 2	-1.59318	0.33144	4.99681e-05	0.0123288
123	TC1100004159.mm.2	Lgals3bp	19039	ENSMUSG00000033880	lectin, galactoside-binding, soluble, 3 binding protein	-2.95547	0.128919	2.07099e-06	0.00164245
124	TC1200000225.mm.2	Cmpk2	22169	ENSMUSG00000020638	cytidine monophosphate (UMP-CMP) kinase 2, mitochondrial	-2.32938	0.19897	0.000266085	0.0310983
125	TC1200000502.mm.2	Mia2	338320	ENSMUSG00000021000	melanoma inhibitory activity 2	-2.36987	0.193462	0.000249549	0.0299436
126	TC1200001047.mm.2	Serpina3n	20716	ENSMUSG00000021091	serine (or cysteine) peptidase inhibitor, clade A, member 3N	-3.70643	0.0766043	0.000219776	0.0277937
127	TC1200001742.mm.2	Egln3	112407	ENSMUSG00000035105	egl-9 family hypoxia-inducible factor 3	-2.40573	0.188714	7.48254e-05	0.0144485
128	TC1200001955.mm.2	Gpx2	14776	ENSMUSG00000042808	glutathione peroxidase 2	-4.0211	0.0615927	1.98997e-07	0.000365133
129	TC1200001988.mm.2	Zfp36l1	12192	ENSMUSG00000021127	zinc finger protein 36, C3H type-like 1	-1.41299	0.375532	0.000167465	0.0235363
130	TC1200002296.mm.2	Clmn	94040	ENSMUSG00000021097	calmin	-4.41943	0.0467324	2.16129e-05	0.00695559
131	TC1300000147.mm.2	Sfrp4	20379	ENSMUSG00000021319	secreted frizzled-related protein 4	-3.45509	0.0911833	7.12299e-05	0.0142738
132	TC1300000173.mm.2	Hist1h2ai	319191	ENSMUSG00000071516	histone cluster 1, H2ai	-1.32691	0.398622	0.000394532	0.0402706
133	TC1300000181.mm.2	Hist1h2ao	665433	ENSMUSG00000094248	histone cluster 1, H2ao	-1.59267	0.331556	0.000174932	0.0236862
134	TC1300000245.mm.2	Hist1h2af	319173	ENSMUSG00000061991	histone cluster 1, H2af	-1.65411	0.317733	0.000161104	0.0229325
135	TC1300000481.mm.2	Edn1	13614	ENSMUSG00000021367	endothelin 1	-1.7722	0.292761	0.000225971	0.0283146
136	TC1300001374.mm.2	Net1	56349	ENSMUSG00000021215	neuroepithelial cell transforming gene 1	-1.30326	0.405209	0.000229567	0.0284792
137	TC1300001558.mm.2	Hist1h2ak	319169	ENSMUSG00000063021	histone cluster 1, H2ak	-1.39065	0.381393	0.000526025	0.0482683
138	TC1300001565.mm.2	Hist1h2ao	665433	ENSMUSG00000094248	histone cluster 1, H2ao	-1.59267	0.331556	0.000174932	0.0236862
139	TC1300001574.mm.2	Hist1h2ah	319168	ENSMUSG00000069302	histone cluster 1, H2ah	-1.53521	0.34503	0.000201866	0.0262143
140	TC1300001576.mm.2	Hist1h2ag	319167	ENSMUSG00000069301	histone cluster 1, H2ag	-1.46189	0.363018	0.000285701	0.0330173
141	TC1300002119.mm.2	Golm1	105348	ENSMUSG00000021556	golgi membrane protein 1	-1.43272	0.370432	0.000298141	0.0337491
142	TC1300002531.mm.2	Naip5	17951	ENSMUSG00000071203	NLR family, apoptosis inhibitory protein 5	-2.90933	0.133108	0.000264791	0.0310983
143	TC1300002715.mm.2	Itga2	16398	ENSMUSG00000015533	integrin alpha 2	-3.36825	0.09684	5.5717e-07	0.000651185
144	TC1400000071.mm.2	Flnb	286940	ENSMUSG00000025278	filamin, beta	-1.14998	0.450632	0.000129178	0.0204895
145	TC1400000513.mm.2	Lgals3	16854	ENSMUSG00000050335	lectin, galactose binding, soluble 3	-2.36364	0.1943	0.000544344	0.049137
146	TC1400000942.mm.2	Clu	12759	ENSMUSG00000022037	clusterin	-3.13891	0.113526	3.33265e-07	0.000488557
147	TC1400001456.mm.2	Cadps	27062	ENSMUSG00000054423	Ca2+-dependent secretion activator	-2.3529	0.195752	9.96006e-05	0.0178365
148	TC1400001528.mm.2	Kcnk5	16529	ENSMUSG00000023243	potassium channel, subfamily K, member 5	-2.15242	0.224934	6.58921e-05	0.0142058
149	TC1400002262.mm.2	Scara3	219151	ENSMUSG00000034463	scavenger receptor class A, member 3	-1.77605	0.291983	7.47014e-05	0.0144485
150	TC1500000288.mm.2	Odf1	18285	ENSMUSG00000061923	outer dense fiber of sperm tails 1	-0.698735	0.616112	0.000127177	0.0203173
151	TC1500000549.mm.2	Ly6e	17069	ENSMUSG00000022587	lymphocyte antigen 6 complex, locus E	-1.90425	0.267155	3.22979e-05	0.00956275
152	TC1500000554.mm.2	BC025446	223631	ENSMUSG00000047728	cDNA sequence BC025446	-2.66871	0.157268	5.60481e-05	0.0129646
153	TC1500001572.mm.2	Anxa13	69787	NA	annexin A13	-1.58306	0.333773	7.43441e-05	0.0144485
154	TC1500001728.mm.2	Ly6a	110454	ENSMUSG00000075602	lymphocyte antigen 6 complex, locus A	-3.13368	0.113938	1.7078e-05	0.00611668
155	TC1500001729.mm.2	Ly6c1	17067	ENSMUSG00000079018	lymphocyte antigen 6 complex, locus C1	-3.9513	0.0646458	1.8694e-07	0.000365133
156	TC1500001730.mm.2	Ly6c2	100041546	ENSMUSG00000022584	lymphocyte antigen 6 complex, locus C2	-2.63849	0.160596	9.1335e-08	0.000225354
157	TC1500001783.mm.2	Slc39a4	72027	ENSMUSG00000063354	solute carrier family 39 (zinc transporter), member 4	-3.07117	0.118983	3.74455e-07	0.000489127
158	TC1500002282.mm.2	Krt8	16691	ENSMUSG00000049382	keratin 8	-1.5028	0.352868	2.48508e-05	0.00777236
159	TC1500002345.mm.2	Gsdmc4	74548	ENSMUSG00000055748	gasdermin C4	-3.02815	0.122585	0.00045846	0.0431379
160	TC1600000479.mm.2	Muc13	17063	ENSMUSG00000022824	mucin 13, epithelial transmembrane	-2.98417	0.126379	3.72087e-06	0.00229516
161	TC1600000906.mm.2	Chodl	246048	ENSMUSG00000022860	chondrolectin	-3.52964	0.0865911	5.76535e-06	0.00292466
162	TC1600001089.mm.2	Bace2	56175	ENSMUSG00000040605	beta-site APP-cleaving enzyme 2	-3.46475	0.0905745	1.95198e-05	0.00666858
163	TC1600001092.mm.2	Mx2	17858	ENSMUSG00000023341	MX dynamin-like GTPase 2	-1.86209	0.275077	0.000390534	0.0401491
164	TC1600001191.mm.2	Emp2	13731	ENSMUSG00000022505	epithelial membrane protein 2	-2.207	0.216584	3.63184e-06	0.00229516
165	TC1700000329.mm.2	Sbp	20234	ENSMUSG00000024128	spermine binding protein	-4.92943	0.0328165	0.000118416	0.019771
166	TC1700000348.mm.2	Noxo1	71893	ENSMUSG00000019320	NADPH oxidase organizer 1	-2.75096	0.148552	2.44309e-06	0.00187074
167	TC1700000684.mm.2	H2-Q4	15015	ENSMUSG00000035929	histocompatibility 2, Q region locus 4	-1.84516	0.278325	0.000107611	0.0189651
168	TC1700000761.mm.2	Ubd	24108	ENSMUSG00000035186	ubiquitin D	-3.24956	0.105144	0.000226965	0.0283146
169	TC1700001598.mm.2	Tnfrsf12a	27279	ENSMUSG00000023905	tumor necrosis factor receptor superfamily, member 12a	-2.77634	0.145961	1.52617e-06	0.00130346
170	TC1700001610.mm.2	Sbpl	638345	ENSMUSG00000024125	spermine binding protein-like	-4.61059	0.0409331	0.000126638	0.0203173
171	TC1700001811.mm.2	Tff3	21786	ENSMUSG00000024029	trefoil factor 3, intestinal	-7.76332	0.00460266	7.89582e-07	0.000796975
172	TC1700001938.mm.2	D17H6S56E-5	110956	NA	DNA segment, Chr 17, human D6S56E 5	-4.48776	0.0445708	9.40789e-09	5.22279e-05
173	TC1700001954.mm.2	Tnf	21926	ENSMUSG00000024401	tumor necrosis factor	-2.31783	0.200568	2.95812e-05	0.00912335
174	TC1700002315.mm.2	Lrg1	76905	ENSMUSG00000037095	leucine-rich alpha-2-glycoprotein 1	-3.85013	0.0693417	0.000417579	0.0419131
175	TC1700002352.mm.2	C3	12266	ENSMUSG00000024164	complement component 3	-1.77856	0.291474	0.000146237	0.0223707
176	TC1700002778.mm.2	Tapbp	21356	ENSMUSG00000024308	TAP binding protein	-1.15729	0.448355	0.000352309	0.0379776
177	TC1800000158.mm.2	Ttr	22139	ENSMUSG00000061808	transthyretin	-2.86265	0.137485	2.28034e-05	0.00723388
178	TC1800000583.mm.2	Slc12a2	20496	ENSMUSG00000024597	solute carrier family 12, member 2	-2.6476	0.159585	6.55333e-06	0.00305386
179	TC1800000617.mm.2	Cd74	16149	ENSMUSG00000024610	CD74 antigen (invariant polypeptide of major histocompatibility complex, class II antigen-associated)	-1.07131	0.475887	0.00043911	0.0424784
180	TC1800000665.mm.2	Nedd4l	83814	ENSMUSG00000024589	neural precursor cell expressed, developmentally down-regulated gene 4-like	-1.31359	0.402318	0.000261875	0.030932
181	TC1800001048.mm.2	B4galt6	56386	ENSMUSG00000056124	UDP-Gal:betaGlcNAc beta 1,4-galactosyltransferase, polypeptide 6	-2.56906	0.168513	0.000426165	0.0419149
182	TC1800001181.mm.2	Tmem173	72512	ENSMUSG00000024349	transmembrane protein 173	-1.47565	0.35957	7.97308e-06	0.00330234
183	TC1900000500.mm.2	Ifit2	15958	ENSMUSG00000045932	interferon-induced protein with tetratricopeptide repeats 2	-1.55326	0.34074	0.000216651	0.0277937
184	TC1900000501.mm.2	Ifit3	15959	ENSMUSG00000074896	interferon-induced protein with tetratricopeptide repeats 3	-3.36479	0.097073	6.76646e-07	0.000715505
185	TC1900000502.mm.2	Ifit3b	667370	ENSMUSG00000062488	interferon-induced protein with tetratricopeptide repeats 3B	-3.2553	0.104726	6.46662e-06	0.00305386
186	TC1900000504.mm.2	Ifit1	15957	ENSMUSG00000034459	interferon-induced protein with tetratricopeptide repeats 1	-2.86249	0.1375	7.06425e-05	0.0142738
187	TC1900000727.mm.2	Gsto1	14873	ENSMUSG00000025068	glutathione S-transferase omega 1	-1.76577	0.29407	0.00037272	0.0392256
188	TC1900001163.mm.2	Dtx4	207521	ENSMUSG00000039982	deltex 4, E3 ubiquitin ligase	-2.28018	0.205872	0.000299404	0.0337491
189	TC1900001240.mm.2	Anxa1	16952	ENSMUSG00000024659	annexin A1	-2.5356	0.172468	0.000132152	0.0206659
190	TC1900001346.mm.2	Ermp1	226090	ENSMUSG00000046324	endoplasmic reticulum metallopeptidase 1	-2.67158	0.156954	0.000157585	0.022723
191	TC1900001422.mm.2	Ifit1bl1	667373	ENSMUSG00000079339	interferon induced protein with tetratricpeptide repeats 1B like 1	-4.4733	0.0450198	8.69854e-06	0.00351199

## Sheet: ureg_WW_FF
	PROBEID	SYMBOL	ENTREZID	ENSEMBL	GENENAME	LogFC	FC	P.Value	adj.P.Val
1	TC0100000783.mm.2	B3gnt7	227327	ENSMUSG00000079445	UDP-GlcNAc:betaGal beta-1,3-N-acetylglucosaminyltransferase 7	0.807749	1.75048	0.00025216	0.0299436
2	TC0100001206.mm.2	Ren1	19701	ENSMUSG00000070645	renin 1 structural	4.04911	16.5541	7.29696e-05	0.0144485
3	TC0100001526.mm.2	Creg1	433375	ENSMUSG00000040713	cellular repressor of E1A-stimulated genes 1	1.3633	2.57274	6.01577e-06	0.00296858
4	TC0100002237.mm.2	Rnf149	67702	ENSMUSG00000048234	ring finger protein 149	1.12143	2.17563	0.000240563	0.0294402
5	TC0200005127.mm.2	Wfdc3	71856	ENSMUSG00000076434	WAP four-disulfide core domain 3	4.29166	19.5848	0.000154633	0.0225907
6	TC0200005281.mm.2	Bmp7	12162	ENSMUSG00000008999	bone morphogenetic protein 7	1.58256	2.99502	0.000428473	0.0419149
7	TC0300000889.mm.2	Tmod4	50874	ENSMUSG00000005628	tropomodulin 4	1.09201	2.1317	0.000349713	0.0378816
8	TC0300001578.mm.2	Ptger3	19218	ENSMUSG00000040016	prostaglandin E receptor 3 (subtype EP3)	1.81372	3.51548	0.000153201	0.0225296
9	TC0300002073.mm.2	E130311K13Rik	329659	ENSMUSG00000048581	RIKEN cDNA E130311K13 gene	1.59901	3.02935	1.53002e-05	0.00556976
10	TC0300002932.mm.2	Egf	13645	ENSMUSG00000028017	epidermal growth factor	1.34091	2.53311	0.000463266	0.0432168
11	TC0400002316.mm.2	Ufl1	67490	ENSMUSG00000040359	UFM1 specific ligase 1	1.14317	2.20866	0.0005508	0.0495185
12	TC0500000365.mm.2	Gm1673	381633	ENSMUSG00000070858	predicted gene 1673	0.929676	1.90485	1.98934e-05	0.00669323
13	TC0600000648.mm.2	Chn2	69993	ENSMUSG00000004633	chimerin 2	1.86292	3.63743	0.000111495	0.0191927
14	TC0600001839.mm.2	Asns	27053	ENSMUSG00000029752	asparagine synthetase	1.34632	2.54262	6.86073e-05	0.0142738
15	TC0700000154.mm.2	Zfp446	269870	ENSMUSG00000033961	zinc finger protein 446	1.31468	2.48747	0.000387061	0.0399771
16	TC0700001402.mm.2	Pgm2l1	70974	ENSMUSG00000030729	phosphoglucomutase 2-like 1	1.9274	3.8037	0.000232854	0.0287265
17	TC0700001916.mm.2	5430419D17Rik	71395	ENSMUSG00000006204	RIKEN cDNA 5430419D17 gene	0.881302	1.84204	9.91661e-05	0.0178365
18	TC0700002687.mm.2	NA	NA	NA	NA	2.15248	4.44591	3.76616e-05	0.0104539
19	TC0700004545.mm.2	Chid1	68038	ENSMUSG00000025512	chitinase domain containing 1	1.36241	2.57115	5.10087e-05	0.0124026
20	TC0800002115.mm.2	Fgl1	234199	ENSMUSG00000031594	fibrinogen-like protein 1	2.5695	5.93605	6.243e-05	0.0138632
21	TC0800003059.mm.2	Slc7a5	20539	ENSMUSG00000040010	solute carrier family 7 (cationic amino acid transporter, y+ system), member 5	1.33106	2.51587	0.000304087	0.0341038
22	TC0900001940.mm.2	Glb1l3	70893	ENSMUSG00000031966	galactosidase, beta 1 like 3	2.92917	7.61674	0.00012404	0.0202532
23	TC0900002817.mm.2	Tmed3	66111	ENSMUSG00000032353	transmembrane p24 trafficking protein 3	1.20382	2.30349	0.000200734	0.0262143
24	TC0X00002479.mm.2	Rab39b	67790	ENSMUSG00000031202	RAB39B, member RAS oncogene family	1.61445	3.06195	0.000369179	0.0390381
25	TC0X00002507.mm.2	Pbsn	54192	ENSMUSG00000000003	probasin	1.51138	2.85082	0.000455465	0.0430385
26	TC0X00003083.mm.2	Col4a6	94216	ENSMUSG00000031273	collagen, type IV, alpha 6	1.81937	3.52928	0.000286965	0.0330173
27	TC1000002175.mm.2	Man1a	17155	ENSMUSG00000003746	mannosidase 1, alpha	1.51493	2.85784	6.38736e-05	0.0139057
28	TC1000002583.mm.2	Aldh1l2	216188	ENSMUSG00000020256	aldehyde dehydrogenase 1 family, member L2	1.42513	2.68539	0.000108695	0.0189754
29	TC1100001577.mm.2	Gsdma	57911	ENSMUSG00000017204	gasdermin A	2.01626	4.04533	7.02101e-05	0.0142738
30	TC1100003300.mm.2	Tmem97	69071	ENSMUSG00000037278	transmembrane protein 97	1.32143	2.49913	0.000291587	0.0333762
31	TC1200000265.mm.2	Slc26a3	13487	ENSMUSG00000001225	solute carrier family 26, member 3	1.65523	3.14973	0.000247133	0.0298252
32	TC1200001468.mm.2	Atp6v1c2	68775	ENSMUSG00000020566	ATPase, H+ transporting, lysosomal V1 subunit C2	1.64567	3.12892	0.000422793	0.0419131
33	TC1300001170.mm.2	Trim23	81003	ENSMUSG00000021712	tripartite motif-containing 23	1.42925	2.69307	0.000362227	0.0384861
34	TC1400000339.mm.2	Msmb	17695	ENSMUSG00000021907	beta-microseminoprotein	3.38369	10.4374	2.99981e-08	0.000111023
35	TC1400000804.mm.2	Atp12a	192113	ENSMUSG00000022229	ATPase, H+/K+ transporting, nongastric, alpha polypeptide	2.07913	4.22553	3.08108e-06	0.00220705
36	TC1400000972.mm.2	Nkx3-1	18095	ENSMUSG00000022061	NK3 homeobox 1	1.77258	3.41664	0.000172842	0.0236862
37	TC1400001290.mm.2	Dnajc3	100037258	ENSMUSG00000022136	DnaJ heat shock protein family (Hsp40) member C3	1.15337	2.22434	0.000338474	0.0372087
38	TC1500000288.mm.2	Odf1	18285	ENSMUSG00000061923	outer dense fiber of sperm tails 1	2.20149	4.59954	0.000127177	0.0203173
39	TC1500002061.mm.2	Syt10	54526	ENSMUSG00000063260	synaptotagmin X	2.63491	6.21138	0.000150969	0.0224994
40	TC1500002186.mm.2	Fkbp11	66120	ENSMUSG00000003355	FK506 binding protein 11	2.29812	4.91816	5.72353e-05	0.0131027
41	TC1600002005.mm.2	Cldn8	54420	ENSMUSG00000050520	claudin 8	0.974346	1.96475	0.000317343	0.0352346
42	TC1700000329.mm.2	Sbp	20234	ENSMUSG00000024128	spermine binding protein	2.05807	4.16429	0.000118416	0.019771
43	TC1700001610.mm.2	Sbpl	638345	ENSMUSG00000024125	spermine binding protein-like	1.83109	3.55805	0.000126638	0.0203173
44	TC1700002187.mm.2	Gnmt	14711	ENSMUSG00000002769	glycine N-methyltransferase	2.00735	4.02043	3.48712e-06	0.00229516
45	TC1800001045.mm.2	Dsc1	13505	ENSMUSG00000044322	desmocollin 1	3.14197	8.82731	4.48414e-05	0.0115785
46	TC1800001445.mm.2	2700046A07Rik	78449	ENSMUSG00000041789	RIKEN cDNA 2700046A07 gene	1.42152	2.67868	3.64151e-05	0.0103671
47	TC1900001026.mm.2	Fkbp2	14227	ENSMUSG00000056629	FK506 binding protein 2	1.35016	2.5494	6.72385e-05	0.0142671
48	TC1900001129.mm.2	Ms4a5	269063	ENSMUSG00000054523	membrane-spanning 4-domains, subfamily A, member 5	2.52251	5.7458	0.000138569	0.021518
49	TSUnmapped00000043.mm.2	Rora	19883	ENSMUSG00000032238	RAR-related orphan receptor alpha	0.622331	1.53936	0.000448362	0.0429152

## Sheet: ureg_WF_FF
	PROBEID	SYMBOL	ENTREZID	ENSEMBL	GENENAME	LogFC	FC	P.Value	adj.P.Val
1	TC0100000783.mm.2	B3gnt7	227327	ENSMUSG00000079445	UDP-GlcNAc:betaGal beta-1,3-N-acetylglucosaminyltransferase 7	1.47043	2.77105	0.00025216	0.0299436
2	TC0100001206.mm.2	Ren1	19701	ENSMUSG00000070645	renin 1 structural	4.36344	20.5838	7.29696e-05	0.0144485
3	TC0100001526.mm.2	Creg1	433375	ENSMUSG00000040713	cellular repressor of E1A-stimulated genes 1	1.53717	2.90226	6.01577e-06	0.00296858
4	TC0100002237.mm.2	Rnf149	67702	ENSMUSG00000048234	ring finger protein 149	1.53071	2.88929	0.000240563	0.0294402
5	TC0200001204.mm.2	Fam171b	241520	ENSMUSG00000048388	family with sequence similarity 171, member B	1.23571	2.35497	0.000148564	0.0223707
6	TC0200003339.mm.2	Pbx3	18516	ENSMUSG00000038718	pre B cell leukemia homeobox 3	1.11667	2.16846	0.000450619	0.0429461
7	TC0200005127.mm.2	Wfdc3	71856	ENSMUSG00000076434	WAP four-disulfide core domain 3	3.60889	12.2007	0.000154633	0.0225907
8	TC0200005281.mm.2	Bmp7	12162	ENSMUSG00000008999	bone morphogenetic protein 7	1.97439	3.92961	0.000428473	0.0419149
9	TC0300000889.mm.2	Tmod4	50874	ENSMUSG00000005628	tropomodulin 4	1.8341	3.56548	0.000349713	0.0378816
10	TC0300001486.mm.2	Syde2	214804	ENSMUSG00000036863	synapse defective 1, Rho GTPase, homolog 2 (C. elegans)	1.32224	2.50054	0.00055354	0.0495642
11	TC0300001578.mm.2	Ptger3	19218	ENSMUSG00000040016	prostaglandin E receptor 3 (subtype EP3)	2.21032	4.62778	0.000153201	0.0225296
12	TC0300002073.mm.2	E130311K13Rik	329659	ENSMUSG00000048581	RIKEN cDNA E130311K13 gene	1.10394	2.1494	1.53002e-05	0.00556976
13	TC0300002932.mm.2	Egf	13645	ENSMUSG00000028017	epidermal growth factor	1.4884	2.80578	0.000463266	0.0432168
14	TC0400002316.mm.2	Ufl1	67490	ENSMUSG00000040359	UFM1 specific ligase 1	1.581	2.99176	0.0005508	0.0495185
15	TC0500000365.mm.2	Gm1673	381633	ENSMUSG00000070858	predicted gene 1673	2.7244	6.60884	1.98934e-05	0.00669323
16	TC0600000648.mm.2	Chn2	69993	ENSMUSG00000004633	chimerin 2	2.31067	4.96112	0.000111495	0.0191927
17	TC0600001839.mm.2	Asns	27053	ENSMUSG00000029752	asparagine synthetase	1.68134	3.20725	6.86073e-05	0.0142738
18	TC0600003334.mm.2	Art4	109978	ENSMUSG00000030217	ADP-ribosyltransferase 4	2.00993	4.02763	0.000441886	0.0424784
19	TC0600003370.mm.2	Slco1a5	108096	ENSMUSG00000063975	solute carrier organic anion transporter family, member 1a5	2.04457	4.1255	7.13496e-05	0.0142738
20	TC0700000154.mm.2	Zfp446	269870	ENSMUSG00000033961	zinc finger protein 446	1.26005	2.39504	0.000387061	0.0399771
21	TC0700001402.mm.2	Pgm2l1	70974	ENSMUSG00000030729	phosphoglucomutase 2-like 1	2.33489	5.04513	0.000232854	0.0287265
22	TC0700002687.mm.2	NA	NA	NA	NA	2.7348	6.65666	3.76616e-05	0.0104539
23	TC0700004545.mm.2	Chid1	68038	ENSMUSG00000025512	chitinase domain containing 1	1.57939	2.98844	5.10087e-05	0.0124026
24	TC0800002115.mm.2	Fgl1	234199	ENSMUSG00000031594	fibrinogen-like protein 1	3.0061	8.03391	6.243e-05	0.0138632
25	TC0800003059.mm.2	Slc7a5	20539	ENSMUSG00000040010	solute carrier family 7 (cationic amino acid transporter, y+ system), member 5	1.5553	2.93895	0.000304087	0.0341038
26	TC0900001458.mm.2	Elp6	72341	ENSMUSG00000054836	elongator acetyltransferase complex subunit 6	1.7935	3.46654	7.10151e-05	0.0142738
27	TC0900001940.mm.2	Glb1l3	70893	ENSMUSG00000031966	galactosidase, beta 1 like 3	3.37444	10.3707	0.00012404	0.0202532
28	TC0900002817.mm.2	Tmed3	66111	ENSMUSG00000032353	transmembrane p24 trafficking protein 3	1.4223	2.68013	0.000200734	0.0262143
29	TC0X00002199.mm.2	Hs6st2	50786	ENSMUSG00000062184	heparan sulfate 6-O-sulfotransferase 2	1.38317	2.6084	0.000123977	0.0202532
30	TC0X00002479.mm.2	Rab39b	67790	ENSMUSG00000031202	RAB39B, member RAS oncogene family	1.93479	3.82324	0.000369179	0.0390381
31	TC0X00002507.mm.2	Pbsn	54192	ENSMUSG00000000003	probasin	1.56898	2.96694	0.000455465	0.0430385
32	TC0X00003083.mm.2	Col4a6	94216	ENSMUSG00000031273	collagen, type IV, alpha 6	1.90845	3.75406	0.000286965	0.0330173
33	TC1000002175.mm.2	Man1a	17155	ENSMUSG00000003746	mannosidase 1, alpha	1.81905	3.52849	6.38736e-05	0.0139057
34	TC1000002583.mm.2	Aldh1l2	216188	ENSMUSG00000020256	aldehyde dehydrogenase 1 family, member L2	3.16331	8.95883	0.000108695	0.0189754
35	TC1100001577.mm.2	Gsdma	57911	ENSMUSG00000017204	gasdermin A	2.45375	5.47839	7.02101e-05	0.0142738
36	TC1100003300.mm.2	Tmem97	69071	ENSMUSG00000037278	transmembrane protein 97	1.74098	3.34261	0.000291587	0.0333762
37	TC1200000265.mm.2	Slc26a3	13487	ENSMUSG00000001225	solute carrier family 26, member 3	2.45932	5.49956	0.000247133	0.0298252
38	TC1200001468.mm.2	Atp6v1c2	68775	ENSMUSG00000020566	ATPase, H+ transporting, lysosomal V1 subunit C2	1.77577	3.42422	0.000422793	0.0419131
39	TC1300001170.mm.2	Trim23	81003	ENSMUSG00000021712	tripartite motif-containing 23	1.55094	2.93008	0.000362227	0.0384861
40	TC1400000339.mm.2	Msmb	17695	ENSMUSG00000021907	beta-microseminoprotein	3.50597	11.3606	2.99981e-08	0.000111023
41	TC1400000388.mm.2	4930474N05Rik	218921	ENSMUSG00000096405	RIKEN cDNA 4930474N05 gene	1.37676	2.59684	0.000130924	0.0206192
42	TC1400000804.mm.2	Atp12a	192113	ENSMUSG00000022229	ATPase, H+/K+ transporting, nongastric, alpha polypeptide	2.6624	6.33086	3.08108e-06	0.00220705
43	TC1400000972.mm.2	Nkx3-1	18095	ENSMUSG00000022061	NK3 homeobox 1	2.05332	4.1506	0.000172842	0.0236862
44	TC1400001290.mm.2	Dnajc3	100037258	ENSMUSG00000022136	DnaJ heat shock protein family (Hsp40) member C3	1.25237	2.38233	0.000338474	0.0372087
45	TC1500002061.mm.2	Syt10	54526	ENSMUSG00000063260	synaptotagmin X	2.59489	6.04142	0.000150969	0.0224994
46	TC1500002186.mm.2	Fkbp11	66120	ENSMUSG00000003355	FK506 binding protein 11	2.27695	4.84651	5.72353e-05	0.0131027
47	TC1600002005.mm.2	Cldn8	54420	ENSMUSG00000050520	claudin 8	1.22771	2.34195	0.000317343	0.0352346
48	TC1700002187.mm.2	Gnmt	14711	ENSMUSG00000002769	glycine N-methyltransferase	1.84755	3.59888	3.48712e-06	0.00229516
49	TC1800000452.mm.2	NA	NA	NA	NA	3.08291	8.4732	6.32098e-05	0.0138974
50	TC1800001045.mm.2	Dsc1	13505	ENSMUSG00000044322	desmocollin 1	2.74613	6.70914	4.48414e-05	0.0115785
51	TC1800001445.mm.2	2700046A07Rik	78449	ENSMUSG00000041789	RIKEN cDNA 2700046A07 gene	2.1024	4.29423	3.64151e-05	0.0103671
52	TC1900001026.mm.2	Fkbp2	14227	ENSMUSG00000056629	FK506 binding protein 2	1.38972	2.62027	6.72385e-05	0.0142671
53	TC1900001129.mm.2	Ms4a5	269063	ENSMUSG00000054523	membrane-spanning 4-domains, subfamily A, member 5	2.5141	5.7124	0.000138569	0.021518
54	TSUnmapped00000043.mm.2	Rora	19883	ENSMUSG00000032238	RAR-related orphan receptor alpha	1.5382	2.90432	0.000448362	0.0429152

## Sheet: dreg_WW_FF
	PROBEID	SYMBOL	ENTREZID	ENSEMBL	GENENAME	LogFC	FC	P.Value	adj.P.Val
1	TC0100001024.mm.2	Serpinb5	20724	ENSMUSG00000067006	serine (or cysteine) peptidase inhibitor, clade B, member 5	-1.80543	0.286095	5.19427e-05	0.0124026
2	TC0100001028.mm.2	Serpinb11	66957	ENSMUSG00000026327	serine (or cysteine) peptidase inhibitor, clade B (ovalbumin), member 11	-2.40428	0.188903	0.000440472	0.0424784
3	TC0100001114.mm.2	Mgat5	107895	ENSMUSG00000036155	mannoside acetylglucosaminyltransferase 5	-2.15439	0.224629	1.00159e-05	0.00383471
4	TC0100001161.mm.2	AA986860	212439	ENSMUSG00000042510	expressed sequence AA986860	-2.13919	0.227008	0.000362093	0.0384861
5	TC0100001165.mm.2	Pigr	18703	ENSMUSG00000026417	polymeric immunoglobulin receptor	-2.78136	0.145454	4.2087e-05	0.0112601
6	TC0100001271.mm.2	Kif14	381293	ENSMUSG00000041498	kinesin family member 14	-1.2735	0.413656	0.000386093	0.0399771
7	TC0100001532.mm.2	Gpa33	59290	ENSMUSG00000000544	glycoprotein A33 (transmembrane)	-2.68006	0.156035	0.000173659	0.0236862
8	TC0100001632.mm.2	Ifi209	236312	ENSMUSG00000043263	interferon activated gene 209	-1.77028	0.293151	7.34743e-06	0.00318649
9	TC0100002285.mm.2	Slc40a1	53945	ENSMUSG00000025993	solute carrier family 40 (iron-regulated transporter), member 1	-3.41685	0.0936324	8.9442e-05	0.0166903
10	TC0100003068.mm.2	Mfsd4a	213006	ENSMUSG00000059149	major facilitator superfamily domain containing 4A	-2.15011	0.225295	8.39089e-05	0.0159255
11	TC0100003123.mm.2	Elf3	13710	ENSMUSG00000003051	E74-like factor 3	-2.29329	0.20401	0.000421826	0.0419131
12	TC0100003142.mm.2	5730559C18Rik	67313	ENSMUSG00000041605	RIKEN cDNA 5730559C18 gene	-2.04651	0.24207	0.000384787	0.0399771
13	TC0100003204.mm.2	Rgs2	19735	ENSMUSG00000026360	regulator of G-protein signaling 2	-0.92562	0.526454	0.000342163	0.0372731
14	TC0100003522.mm.2	Fcgr2b	14130	ENSMUSG00000026656	Fc receptor, IgG, low affinity IIb	-1.29805	0.406677	4.03238e-06	0.00230654
15	TC0200001627.mm.2	Lgr4	107515	ENSMUSG00000050199	leucine-rich repeat-containing G protein-coupled receptor 4	-1.18066	0.441148	0.000177276	0.0238582
16	TC0200001628.mm.2	Ccdc34	68201	ENSMUSG00000027160	coiled-coil domain containing 34	-1.32396	0.399436	0.000251237	0.0299436
17	TC0200001662.mm.2	Lpcat4	99010	ENSMUSG00000027134	lysophosphatidylcholine acyltransferase 4	-2.49976	0.176807	1.18794e-05	0.00447108
18	TC0200001729.mm.2	Thbs1	21825	ENSMUSG00000040152	thrombospondin 1	-4.33524	0.0495407	3.86819e-06	0.00230654
19	TC0200001741.mm.2	Bub1b	12236	ENSMUSG00000040084	BUB1B, mitotic checkpoint serine/threonine kinase	-1.58552	0.333205	0.00048106	0.0443254
20	TC0200001810.mm.2	Ckmt1	12716	ENSMUSG00000000308	creatine kinase, mitochondrial 1, ubiquitous	-2.76724	0.146885	1.988e-07	0.000365133
21	TC0200002264.mm.2	Sdcbp2	228765	ENSMUSG00000027456	syndecan binding protein (syntenin) 2	-2.29179	0.204221	6.00026e-05	0.0135961
22	TC0200002426.mm.2	Lbp	16803	ENSMUSG00000016024	lipopolysaccharide binding protein	-1.39253	0.380897	0.000191748	0.025345
23	TC0200002436.mm.2	Arhgap40	545481	ENSMUSG00000074625	Rho GTPase activating protein 40	-1.95024	0.258773	0.00015695	0.022723
24	TC0200002522.mm.2	Wfdc2	67701	ENSMUSG00000017723	WAP four-disulfide core domain 2	-4.49087	0.0444747	3.98001e-05	0.0109111
25	TC0200004219.mm.2	Cd44	12505	ENSMUSG00000005087	CD44 antigen	-3.40113	0.0946584	3.54995e-06	0.00229516
26	TC0200005290.mm.2	Zbp1	58203	ENSMUSG00000027514	Z-DNA binding protein 1	-1.98524	0.252572	2.05698e-05	0.00681751
27	TC0300000161.mm.2	Tnfsf10	22035	ENSMUSG00000039304	tumor necrosis factor (ligand) superfamily, member 10	-3.22466	0.106975	3.85114e-08	0.000122169
28	TC0300000354.mm.2	Noct	12457	ENSMUSG00000023087	nocturnin	-2.27068	0.207233	0.000193853	0.0254716
29	TC0300000579.mm.2	Arl14	71619	ENSMUSG00000098207	ADP-ribosylation factor-like 14	-3.0781	0.118413	9.08482e-05	0.0168115
30	TC0300000821.mm.2	Sprr2a2	100303744	ENSMUSG00000068893	small proline-rich protein 2A2	-2.73346	0.150365	0.000104427	0.0185513
31	TC0300000822.mm.2	Sprr2a3	100042514	ENSMUSG00000074445	small proline-rich protein 2A3	-3.60802	0.0820118	4.51645e-06	0.00244616
32	TC0300000824.mm.2	Sprr2d	20758	ENSMUSG00000042212	small proline-rich protein 2D	-1.4953	0.354707	0.000419766	0.0419131
33	TC0300000852.mm.2	S100a11	20195	ENSMUSG00000027907	S100 calcium binding protein A11	-2.39081	0.190675	7.46183e-06	0.00318649
34	TC0300001006.mm.2	Vtcn1	242122	ENSMUSG00000051076	V-set domain containing T cell activation inhibitor 1	-2.67362	0.156733	5.7557e-06	0.00292466
35	TC0300001236.mm.2	F3	14066	ENSMUSG00000028128	coagulation factor III	-1.67179	0.313863	4.80213e-05	0.0119816
36	TC0300001364.mm.2	Cenpe	229841	ENSMUSG00000045328	centromere protein E	-2.01786	0.246925	9.64722e-06	0.00375835
37	TC0300001788.mm.2	Lrrc31	320352	ENSMUSG00000074653	leucine rich repeat containing 31	-2.49058	0.177935	1.31898e-06	0.00122039
38	TC0300002695.mm.2	Cd53	12508	ENSMUSG00000040747	CD53 antigen	-2.32884	0.199045	0.000172328	0.0236862
39	TC0300002972.mm.2	Npnt	114249	ENSMUSG00000040998	nephronectin	-2.28753	0.204826	0.000166732	0.0235363
40	TC0300003105.mm.2	4930503B20Rik	75015	ENSMUSG00000048652	RIKEN cDNA 4930503B20 gene	-2.02524	0.245664	0.000184654	0.0245534
41	TC0300003133.mm.2	Ifi44	99899	ENSMUSG00000028037	interferon-induced protein 44	-2.79416	0.14417	4.36298e-05	0.0115339
42	TC0300003138.mm.2	Gipc2	54120	ENSMUSG00000039131	GIPC PDZ domain containing family, member 2	-1.43949	0.368698	0.000241291	0.0294402
43	TC0400000093.mm.2	Cdh17	12557	ENSMUSG00000028217	cadherin 17	-2.51376	0.175099	8.5193e-08	0.000225354
44	TC0400001034.mm.2	Ak4	11639	ENSMUSG00000028527	adenylate kinase 4	-1.42122	0.373396	0.000529398	0.0483778
45	TC0400001250.mm.2	Pik3r3	18710	ENSMUSG00000028698	phosphoinositide-3-kinase regulatory subunit 3	-1.64233	0.320339	6.6553e-06	0.00305386
46	TC0400001639.mm.2	Stmn1	16765	ENSMUSG00000028832	stathmin 1	-1.623	0.324659	0.000220287	0.0277937
47	TC0400001856.mm.2	Dhrs3	20148	ENSMUSG00000066026	dehydrogenase/reductase (SDR family) member 3	-0.997714	0.500793	0.000342417	0.0372731
48	TC0400001974.mm.2	Eno1	13806	ENSMUSG00000063524	enolase 1, alpha non-neuron	-1.33746	0.395717	5.53508e-05	0.0129381
49	TC0400002174.mm.2	Car8	12319	ENSMUSG00000041261	carbonic anhydrase 8	-1.71766	0.304042	4.46909e-06	0.00244616
50	TC0400002849.mm.2	Megf9	230316	ENSMUSG00000039270	multiple EGF-like-domains 9	-1.31538	0.401819	0.000219042	0.0277937
51	TC0400003792.mm.2	C1qb	12260	ENSMUSG00000036905	complement component 1, q subcomponent, beta polypeptide	-1.08139	0.472573	0.000307663	0.0343315
52	TC0500000334.mm.2	Fosl2	14284	ENSMUSG00000029135	fos-like antigen 2	-1.44801	0.366525	0.000173968	0.0236862
53	TC0500000407.mm.2	Psapl1	76943	ENSMUSG00000043430	prosaposin-like 1	-2.6357	0.160907	3.71762e-05	0.0104498
54	TC0500000928.mm.2	Anxa3	11745	ENSMUSG00000029484	annexin A3	-2.44836	0.183219	4.05093e-06	0.00230654
55	TC0500001076.mm.2	Ephx4	384214	ENSMUSG00000033805	epoxide hydrolase 4	-2.46842	0.180689	5.15861e-05	0.0124026
56	TC0500001239.mm.2	Oasl2	23962	ENSMUSG00000029561	2'-5' oligoadenylate synthetase-like 2	-2.6027	0.16463	4.78817e-05	0.0119816
57	TC0500001240.mm.2	Oasl1	231655	ENSMUSG00000041827	2'-5' oligoadenylate synthetase-like 1	-1.77717	0.291756	0.000542918	0.049137
58	TC0500001304.mm.2	Tesc	57816	ENSMUSG00000029359	tescalcin	-2.71086	0.152739	4.66247e-05	0.0119006
59	TC0500001764.mm.2	Arpc1b	11867	ENSMUSG00000029622	actin related protein 2/3 complex, subunit 1B	-1.30322	0.40522	0.000158826	0.0227542
60	TC0500002266.mm.2	Man2b2	17160	ENSMUSG00000029119	mannosidase 2, alpha B2	-1.36836	0.38733	4.47393e-05	0.0115785
61	TC0500003180.mm.2	Oas1g	23960	ENSMUSG00000066861	2'-5' oligoadenylate synthetase 1G	-1.95707	0.257551	0.000321311	0.0354976
62	TC0500003384.mm.2	Cldn4	12740	ENSMUSG00000047501	claudin 4	-1.23061	0.426137	0.000208875	0.0269668
63	TC0600000448.mm.2	Sval1	71578	ENSMUSG00000029865	seminal vesicle antigen-like 1	-5.70006	0.0192358	2.26993e-07	0.000365133
64	TC0600000754.mm.2	Atoh1	11921	ENSMUSG00000073043	atonal bHLH transcription factor 1	-2.2926	0.204107	1.44175e-05	0.00533592
65	TC0600000764.mm.2	Tnip3	414084	ENSMUSG00000044162	TNFAIP3 interacting protein 3	-1.66146	0.316119	9.32307e-06	0.00369693
66	TC0600001602.mm.2	Gprc5a	232431	ENSMUSG00000046733	G protein-coupled receptor, family C, group 5, member A	-2.72076	0.151695	4.54886e-07	0.000561178
67	TC0600001787.mm.2	Samd9l	209086	ENSMUSG00000047735	sterile alpha motif domain containing 9-like	-1.56006	0.339136	9.60911e-05	0.017569
68	TC0600001788.mm.2	Hepacam2	101202	ENSMUSG00000044156	HEPACAM family member 2	-3.09025	0.11742	3.40566e-05	0.00995079
69	TC0600002427.mm.2	Tacstd2	56753	ENSMUSG00000051397	tumor-associated calcium signal transducer 2	-3.04621	0.12106	1.89693e-06	0.00156012
70	TC0600002539.mm.2	Reg3g	19695	ENSMUSG00000030017	regenerating islet-derived 3 gamma	-4.96674	0.0319787	9.24079e-09	5.22279e-05
71	TC0600003225.mm.2	Clec2e	232409	ENSMUSG00000030155	C-type lectin domain family 2, member e	-3.47944	0.0896571	5.79506e-06	0.00292466
72	TC0700000275.mm.2	Pglyrp1	21946	ENSMUSG00000030413	peptidoglycan recognition protein 1	-4.83678	0.0349932	6.33903e-07	0.000703823
73	TC0700000796.mm.2	Klk1	16612	ENSMUSG00000063903	kallikrein 1	-2.91714	0.132389	3.49318e-05	0.010074
74	TC0700001352.mm.2	Kctd14	233529	ENSMUSG00000051727	potassium channel tetramerisation domain containing 14	-1.46337	0.362645	0.000469217	0.0434143
75	TC0700001401.mm.2	Kcne3	57442	ENSMUSG00000035165	potassium voltage-gated channel, Isk-related subfamily, gene 3	-4.62024	0.0406602	7.6074e-09	5.22279e-05
76	TC0700001519.mm.2	Trim6	94088	ENSMUSG00000072244	tripartite motif-containing 6	-1.92872	0.262663	5.46381e-05	0.0129074
77	TC0700001914.mm.2	Dmbt1	12945	ENSMUSG00000047517	deleted in malignant brain tumors 1	-3.93011	0.0656022	3.59191e-06	0.00229516
78	TC0700002633.mm.2	Cxcl17	232983	ENSMUSG00000060188	chemokine (C-X-C motif) ligand 17	-2.49503	0.177387	0.000421283	0.0419131
79	TC0700002789.mm.2	Fxyd3	17178	ENSMUSG00000057092	FXYD domain-containing ion transport regulator 3	-1.83048	0.28117	2.08784e-05	0.00681802
80	TC0700004288.mm.2	Nupr1	56312	ENSMUSG00000030717	nuclear protein transcription regulator 1	-1.91208	0.26571	0.000147672	0.0223707
81	TC0700004530.mm.2	Irf7	54123	ENSMUSG00000025498	interferon regulatory factor 7	-2.67439	0.15665	1.91991e-05	0.00666149
82	TC0700004608.mm.2	Ano1	101772	ENSMUSG00000031075	anoctamin 1, calcium activated chloride channel	-1.13642	0.454888	6.74614e-05	0.0142671
83	TC0800000653.mm.2	Sh3rf1	59009	ENSMUSG00000031642	SH3 domain containing ring finger 1	-0.957892	0.514809	0.000117624	0.019771
84	TC0800000659.mm.2	Ddx60	234311	ENSMUSG00000037921	DEAD (Asp-Glu-Ala-Asp) box polypeptide 60	-1.88764	0.270249	0.000152611	0.0225296
85	TC0800000814.mm.2	Tpm4	326618	ENSMUSG00000031799	tropomyosin 4	-1.11019	0.463232	0.000465136	0.0432168
86	TC0800000937.mm.2	Asf1b	66929	ENSMUSG00000005470	anti-silencing function 1B histone chaperone	-1.20991	0.432296	0.000119762	0.0198465
87	TC0800001133.mm.2	Mmp15	17388	ENSMUSG00000031790	matrix metallopeptidase 15	-2.11547	0.23077	2.30202e-07	0.000365133
88	TC0800001219.mm.2	Hsd11b2	15484	ENSMUSG00000031891	hydroxysteroid 11-beta dehydrogenase 2	-4.46958	0.0451359	2.82119e-08	0.000111023
89	TC0800001255.mm.2	Cdh1	12550	ENSMUSG00000000303	cadherin 1	-1.56331	0.338373	6.14853e-05	0.0137913
90	TC0800001531.mm.2	Rhou	69581	ENSMUSG00000039960	ras homolog family member U	-1.24623	0.421548	8.03054e-06	0.00330234
91	TC0900000032.mm.2	Casp4	12363	ENSMUSG00000033538	caspase 4, apoptosis-related cysteine peptidase	-1.60549	0.328625	0.000405962	0.0411634
92	TC0900000751.mm.2	Pkm	18746	ENSMUSG00000032294	pyruvate kinase, muscle	-1.11356	0.462151	0.000109378	0.0189754
93	TC0900000918.mm.2	Anxa2	12306	ENSMUSG00000032231	annexin A2	-1.16879	0.444794	0.000283385	0.0329468
94	TC0900001481.mm.2	Ltf	17002	ENSMUSG00000032496	lactotransferrin	-2.37725	0.192476	4.17816e-05	0.0112601
95	TC0900001570.mm.2	Vill	22351	ENSMUSG00000038775	villin-like	-3.32892	0.0995167	3.52018e-07	0.000488557
96	TC0900002196.mm.2	Tmprss4	214523	ENSMUSG00000032091	transmembrane protease, serine 4	-2.14924	0.225431	7.07291e-06	0.00314122
97	TC1000001149.mm.2	Tmcc3	319880	ENSMUSG00000020023	transmembrane and coiled coil domains 3	-2.19825	0.217902	6.73867e-06	0.00305386
98	TC1000001333.mm.2	Tspan8	216350	ENSMUSG00000034127	tetraspanin 8	-1.6064	0.328416	0.000115312	0.019697
99	TC1000002535.mm.2	Tjp3	27375	ENSMUSG00000034917	tight junction protein 3	-2.10066	0.233152	0.000440741	0.0424784
100	TC1000003214.mm.2	Lilrb4a	14728	ENSMUSG00000062593	leukocyte immunoglobulin-like receptor, subfamily B, member 4A	-1.76651	0.293918	0.000360378	0.0384861
101	TC1100000134.mm.2	Ikzf1	22778	ENSMUSG00000018654	IKAROS family zinc finger 1	-1.82562	0.28212	0.000395343	0.0402706
102	TC1100000681.mm.2	Gm12250	631323	NA	predicted gene 12250	-2.31327	0.201204	1.7798e-05	0.00627337
103	TC1100000689.mm.2	Lypd8	70163	ENSMUSG00000013643	LY6/PLAUR domain containing 8	-3.13254	0.114028	7.57037e-05	0.014492
104	TC1100000989.mm.2	Xaf1	327959	ENSMUSG00000040483	XIAP associated factor 1	-2.09131	0.234668	0.000147152	0.0223707
105	TC1100001209.mm.2	Tmem98	103743	ENSMUSG00000035413	transmembrane protein 98	-1.42999	0.371134	0.00046411	0.0432168
106	TC1100001223.mm.2	Ccl8	20307	ENSMUSG00000009185	chemokine (C-C motif) ligand 8	-4.60337	0.0411383	4.56093e-12	1.0128e-07
107	TC1100001238.mm.2	Slfn2	20556	ENSMUSG00000072620	schlafen 2	-2.0862	0.2355	3.17379e-05	0.00952395
108	TC1100001264.mm.2	Wfdc17	100034251	ENSMUSG00000069792	WAP four-disulfide core domain 17	-1.84803	0.277771	0.000118205	0.019771
109	TC1100001265.mm.2	Wfdc18	14038	ENSMUSG00000000983	WAP four-disulfide core domain 18	-7.61757	0.00509193	1.49246e-06	0.00130346
110	TC1100001550.mm.2	Lasp1	16796	ENSMUSG00000038366	LIM and SH3 protein 1	-1.14247	0.452983	8.60344e-05	0.0161905
111	TC1100001853.mm.2	Sox9	20682	ENSMUSG00000000567	SRY (sex determining region Y)-box 9	-1.43619	0.369541	9.65244e-05	0.017569
112	TC1100001956.mm.2	2009-09-01	53860	ENSMUSG00000059248	septin 9	-1.33145	0.397369	0.000149098	0.0223707
113	TC1100002003.mm.2	NA	NA	NA	NA	-1.48799	0.356509	3.04827e-05	0.0092726
114	TC1100002233.mm.2	Cobl	12808	ENSMUSG00000020173	cordon-bleu WH2 repeat	-1.03589	0.487715	0.000538699	0.0490261
115	TC1100002641.mm.2	Irgm1	15944	ENSMUSG00000046879	immunity-related GTPase family M member 1	-1.50706	0.351828	0.000298936	0.0337491
116	TC1100003097.mm.2	Cxcl16	66102	ENSMUSG00000018920	chemokine (C-X-C motif) ligand 16	-1.40887	0.376606	0.000244195	0.0296317
117	TC1100003146.mm.2	Spns2	216892	ENSMUSG00000040447	spinster homolog 2	-2.92088	0.132046	0.000181506	0.0242802
118	TC1100003285.mm.2	Traf4	22032	ENSMUSG00000017386	TNF receptor associated factor 4	-1.14182	0.453189	0.000427581	0.0419149
119	TC1100003382.mm.2	Slfn8	276950	ENSMUSG00000035208	schlafen 8	-1.45189	0.365543	0.000453742	0.0430385
120	TC1100003603.mm.2	B4galnt2	14422	ENSMUSG00000013418	beta-1,4-N-acetyl-galactosaminyl transferase 2	-3.22489	0.106957	2.8946e-06	0.00214258
121	TC1100003758.mm.2	Krt19	16669	ENSMUSG00000020911	keratin 19	-2.14453	0.226168	1.13581e-06	0.0010966
122	TC1100004157.mm.2	Timp2	21858	ENSMUSG00000017466	tissue inhibitor of metalloproteinase 2	-1.07284	0.475384	4.99681e-05	0.0123288
123	TC1100004159.mm.2	Lgals3bp	19039	ENSMUSG00000033880	lectin, galactoside-binding, soluble, 3 binding protein	-2.28653	0.204968	2.07099e-06	0.00164245
124	TC1200000225.mm.2	Cmpk2	22169	ENSMUSG00000020638	cytidine monophosphate (UMP-CMP) kinase 2, mitochondrial	-2.2958	0.203655	0.000266085	0.0310983
125	TC1200000502.mm.2	Mia2	338320	ENSMUSG00000021000	melanoma inhibitory activity 2	-1.32368	0.399514	0.000249549	0.0299436
126	TC1200001047.mm.2	Serpina3n	20716	ENSMUSG00000021091	serine (or cysteine) peptidase inhibitor, clade A, member 3N	-2.1369	0.227367	0.000219776	0.0277937
127	TC1200001742.mm.2	Egln3	112407	ENSMUSG00000035105	egl-9 family hypoxia-inducible factor 3	-2.45764	0.182044	7.48254e-05	0.0144485
128	TC1200001955.mm.2	Gpx2	14776	ENSMUSG00000042808	glutathione peroxidase 2	-3.67341	0.0783776	1.98997e-07	0.000365133
129	TC1200001988.mm.2	Zfp36l1	12192	ENSMUSG00000021127	zinc finger protein 36, C3H type-like 1	-1.37219	0.386305	0.000167465	0.0235363
130	TC1200002296.mm.2	Clmn	94040	ENSMUSG00000021097	calmin	-3.0892	0.117505	2.16129e-05	0.00695559
131	TC1300000147.mm.2	Sfrp4	20379	ENSMUSG00000021319	secreted frizzled-related protein 4	-3.07938	0.118308	7.12299e-05	0.0142738
132	TC1300000173.mm.2	Hist1h2ai	319191	ENSMUSG00000071516	histone cluster 1, H2ai	-1.27116	0.414327	0.000394532	0.0402706
133	TC1300000181.mm.2	Hist1h2ao	665433	ENSMUSG00000094248	histone cluster 1, H2ao	-1.37587	0.385321	0.000174932	0.0236862
134	TC1300000245.mm.2	Hist1h2af	319173	ENSMUSG00000061991	histone cluster 1, H2af	-1.58793	0.332649	0.000161104	0.0229325
135	TC1300000481.mm.2	Edn1	13614	ENSMUSG00000021367	endothelin 1	-1.75738	0.295784	0.000225971	0.0283146
136	TC1300001374.mm.2	Net1	56349	ENSMUSG00000021215	neuroepithelial cell transforming gene 1	-1.0779	0.473718	0.000229567	0.0284792
137	TC1300001558.mm.2	Hist1h2ak	319169	ENSMUSG00000063021	histone cluster 1, H2ak	-1.32443	0.399307	0.000526025	0.0482683
138	TC1300001565.mm.2	Hist1h2ao	665433	ENSMUSG00000094248	histone cluster 1, H2ao	-1.37587	0.385321	0.000174932	0.0236862
139	TC1300001574.mm.2	Hist1h2ah	319168	ENSMUSG00000069302	histone cluster 1, H2ah	-1.31002	0.403316	0.000201866	0.0262143
140	TC1300001576.mm.2	Hist1h2ag	319167	ENSMUSG00000069301	histone cluster 1, H2ag	-1.17508	0.44286	0.000285701	0.0330173
141	TC1300002119.mm.2	Golm1	105348	ENSMUSG00000021556	golgi membrane protein 1	-1.797	0.287773	0.000298141	0.0337491
142	TC1300002531.mm.2	Naip5	17951	ENSMUSG00000071203	NLR family, apoptosis inhibitory protein 5	-2.0711	0.237977	0.000264791	0.0310983
143	TC1300002715.mm.2	Itga2	16398	ENSMUSG00000015533	integrin alpha 2	-3.47137	0.0901597	5.5717e-07	0.000651185
144	TC1400000071.mm.2	Flnb	286940	ENSMUSG00000025278	filamin, beta	-1.26965	0.414759	0.000129178	0.0204895
145	TC1400000513.mm.2	Lgals3	16854	ENSMUSG00000050335	lectin, galactose binding, soluble 3	-2.21698	0.215091	0.000544344	0.049137
146	TC1400000942.mm.2	Clu	12759	ENSMUSG00000022037	clusterin	-3.40371	0.0944889	3.33265e-07	0.000488557
147	TC1400001456.mm.2	Cadps	27062	ENSMUSG00000054423	Ca2+-dependent secretion activator	-2.10671	0.232176	9.96006e-05	0.0178365
148	TC1400001528.mm.2	Kcnk5	16529	ENSMUSG00000023243	potassium channel, subfamily K, member 5	-2.13094	0.228309	6.58921e-05	0.0142058
149	TC1400002262.mm.2	Scara3	219151	ENSMUSG00000034463	scavenger receptor class A, member 3	-2.08981	0.234911	7.47014e-05	0.0144485
150	TC1500000549.mm.2	Ly6e	17069	ENSMUSG00000022587	lymphocyte antigen 6 complex, locus E	-2.07418	0.237471	3.22979e-05	0.00956275
151	TC1500000554.mm.2	BC025446	223631	ENSMUSG00000047728	cDNA sequence BC025446	-2.57591	0.167715	5.60481e-05	0.0129646
152	TC1500001572.mm.2	Anxa13	69787	NA	annexin A13	-1.51163	0.350715	7.43441e-05	0.0144485
153	TC1500001728.mm.2	Ly6a	110454	ENSMUSG00000075602	lymphocyte antigen 6 complex, locus A	-2.94977	0.129429	1.7078e-05	0.00611668
154	TC1500001729.mm.2	Ly6c1	17067	ENSMUSG00000079018	lymphocyte antigen 6 complex, locus C1	-3.241	0.10577	1.8694e-07	0.000365133
155	TC1500001730.mm.2	Ly6c2	100041546	ENSMUSG00000022584	lymphocyte antigen 6 complex, locus C2	-2.51135	0.175391	9.1335e-08	0.000225354
156	TC1500001783.mm.2	Slc39a4	72027	ENSMUSG00000063354	solute carrier family 39 (zinc transporter), member 4	-3.46803	0.0903688	3.74455e-07	0.000489127
157	TC1500002282.mm.2	Krt8	16691	ENSMUSG00000049382	keratin 8	-1.5992	0.330059	2.48508e-05	0.00777236
158	TC1500002345.mm.2	Gsdmc4	74548	ENSMUSG00000055748	gasdermin C4	-2.41798	0.187118	0.00045846	0.0431379
159	TC1600000479.mm.2	Muc13	17063	ENSMUSG00000022824	mucin 13, epithelial transmembrane	-3.25785	0.104542	3.72087e-06	0.00229516
160	TC1600000906.mm.2	Chodl	246048	ENSMUSG00000022860	chondrolectin	-3.15427	0.112324	5.76535e-06	0.00292466
161	TC1600001089.mm.2	Bace2	56175	ENSMUSG00000040605	beta-site APP-cleaving enzyme 2	-3.19072	0.109521	1.95198e-05	0.00666858
162	TC1600001092.mm.2	Mx2	17858	ENSMUSG00000023341	MX dynamin-like GTPase 2	-1.55326	0.340738	0.000390534	0.0401491
163	TC1600001191.mm.2	Emp2	13731	ENSMUSG00000022505	epithelial membrane protein 2	-0.931363	0.524363	3.63184e-06	0.00229516
164	TC1700000348.mm.2	Noxo1	71893	ENSMUSG00000019320	NADPH oxidase organizer 1	-2.46734	0.180825	2.44309e-06	0.00187074
165	TC1700000684.mm.2	H2-Q4	15015	ENSMUSG00000035929	histocompatibility 2, Q region locus 4	-1.4943	0.354953	0.000107611	0.0189651
166	TC1700000761.mm.2	Ubd	24108	ENSMUSG00000035186	ubiquitin D	-2.96824	0.127783	0.000226965	0.0283146
167	TC1700001598.mm.2	Tnfrsf12a	27279	ENSMUSG00000023905	tumor necrosis factor receptor superfamily, member 12a	-2.87793	0.136037	1.52617e-06	0.00130346
168	TC1700001811.mm.2	Tff3	21786	ENSMUSG00000024029	trefoil factor 3, intestinal	-8.66849	0.00245767	7.89582e-07	0.000796975
169	TC1700001938.mm.2	D17H6S56E-5	110956	NA	DNA segment, Chr 17, human D6S56E 5	-4.10862	0.0579671	9.40789e-09	5.22279e-05
170	TC1700001954.mm.2	Tnf	21926	ENSMUSG00000024401	tumor necrosis factor	-2.3347	0.198237	2.95812e-05	0.00912335
171	TC1700002315.mm.2	Lrg1	76905	ENSMUSG00000037095	leucine-rich alpha-2-glycoprotein 1	-3.58682	0.0832264	0.000417579	0.0419131
172	TC1700002352.mm.2	C3	12266	ENSMUSG00000024164	complement component 3	-0.795726	0.576053	0.000146237	0.0223707
173	TC1700002778.mm.2	Tapbp	21356	ENSMUSG00000024308	TAP binding protein	-0.949735	0.517728	0.000352309	0.0379776
174	TC1800000158.mm.2	Ttr	22139	ENSMUSG00000061808	transthyretin	-2.34054	0.197436	2.28034e-05	0.00723388
175	TC1800000583.mm.2	Slc12a2	20496	ENSMUSG00000024597	solute carrier family 12, member 2	-1.31392	0.402226	6.55333e-06	0.00305386
176	TC1800000617.mm.2	Cd74	16149	ENSMUSG00000024610	CD74 antigen (invariant polypeptide of major histocompatibility complex, class II antigen-associated)	-0.925223	0.526599	0.00043911	0.0424784
177	TC1800000665.mm.2	Nedd4l	83814	ENSMUSG00000024589	neural precursor cell expressed, developmentally down-regulated gene 4-like	-1.49855	0.353908	0.000261875	0.030932
178	TC1800001048.mm.2	B4galt6	56386	ENSMUSG00000056124	UDP-Gal:betaGlcNAc beta 1,4-galactosyltransferase, polypeptide 6	-1.49418	0.354982	0.000426165	0.0419149
179	TC1800001181.mm.2	Tmem173	72512	ENSMUSG00000024349	transmembrane protein 173	-1.54803	0.341977	7.97308e-06	0.00330234
180	TC1900000500.mm.2	Ifit2	15958	ENSMUSG00000045932	interferon-induced protein with tetratricopeptide repeats 2	-1.94198	0.260259	0.000216651	0.0277937
181	TC1900000501.mm.2	Ifit3	15959	ENSMUSG00000074896	interferon-induced protein with tetratricopeptide repeats 3	-3.6998	0.0769574	6.76646e-07	0.000715505
182	TC1900000502.mm.2	Ifit3b	667370	ENSMUSG00000062488	interferon-induced protein with tetratricopeptide repeats 3B	-3.62956	0.0807968	6.46662e-06	0.00305386
183	TC1900000504.mm.2	Ifit1	15957	ENSMUSG00000034459	interferon-induced protein with tetratricopeptide repeats 1	-3.07167	0.118942	7.06425e-05	0.0142738
184	TC1900000727.mm.2	Gsto1	14873	ENSMUSG00000025068	glutathione S-transferase omega 1	-1.66911	0.314447	0.00037272	0.0392256
185	TC1900001163.mm.2	Dtx4	207521	ENSMUSG00000039982	deltex 4, E3 ubiquitin ligase	-1.37769	0.384833	0.000299404	0.0337491
186	TC1900001240.mm.2	Anxa1	16952	ENSMUSG00000024659	annexin A1	-2.00391	0.249323	0.000132152	0.0206659
187	TC1900001346.mm.2	Ermp1	226090	ENSMUSG00000046324	endoplasmic reticulum metallopeptidase 1	-2.32172	0.200029	0.000157585	0.022723
188	TC1900001422.mm.2	Ifit1bl1	667373	ENSMUSG00000079339	interferon induced protein with tetratricpeptide repeats 1B like 1	-4.66743	0.0393518	8.69854e-06	0.00351199

[truncated: 3 more sheets: dreg_YF_FF, dreg_WW_YF, ureg_WF_YF]
