# Supplementary material for: PTEN Protein Phosphatase Activity Is Not Required for Tumour Suppression in the Mouse Prostate
Source: Biomolecules. 2022 Oct 19;12(10):1511. doi: 10.3390/biom12101511 (PMC9599176; doi:10.3390/biom12101511)
Supplement: Supplementary file 1 [file biomolecules-12-01511-s001.zip › Supplementary Table S3 .xlsx]

## Sheet: Description
Wise et al Supplementary table S3. Differentially expressed genes from 20 week old mouse prostate samples.
Column Headings
B: log-odds that the gene is differentially expressed
t: moderated t-statistic
AveExpr: average log2-expression for the probe over all arrays
logFC: estimate of the log2-fold-change corresponding to the effect or contrast
FC: estimate of the fold-change corresponding to the effect or contrast (2^LogFC)
Data is currently in descending order by B
Comparison Explanation
dreg_YF-FF means downregulated in YF compared with FF
ureg_YF-FF means upregulated in YF compared with FF
Blank Tabs
For comparisons with no upregulated or downregulated genes, blanks tabs are present for completeness.

## Sheet: dreg_WF_FF
	PROBEID	SYMBOL	ENTREZID	ENSEMBL	GENENAME	LogFC	FC	P.Value	adj.P.Val
1	TC0100000064.mm.2	Sulf1	240725	ENSMUSG00000016918	sulfatase 1	-1.08945	0.469941	1.0493e-05	0.000701831
2	TC0100000135.mm.2	Gsta3	14859	ENSMUSG00000025934	glutathione S-transferase, alpha 3	-1.00736	0.497456	0.00106213	0.0167511
3	TC0100000171.mm.2	Lmbrd1	68421	ENSMUSG00000073725	LMBR1 domain containing 1	-0.789377	0.578594	0.00136558	0.019965
4	TC0100000343.mm.2	Col3a1	12825	ENSMUSG00000026043	collagen, type III, alpha 1	-4.0081	0.06215	2.25228e-10	4.15682e-07
5	TC0100000375.mm.2	Stat1	20846	ENSMUSG00000026104	signal transducer and activator of transcription 1	-1.1664	0.445531	3.34101e-06	0.000333788
6	TC0100000433.mm.2	Bzw1	66882	ENSMUSG00000051223	basic leucine zipper and W2 domains 1	-1.00517	0.498211	0.000166112	0.00469896
7	TC0100000625.mm.2	Arpc2	76709	ENSMUSG00000006304	actin related protein 2/3 complex, subunit 2	-1.28433	0.41056	4.60181e-06	0.000400736
8	TC0100000743.mm.2	Gm7609	665378	ENSMUSG00000062783	predicted pseudogene 7609	-0.687384	0.620979	1.65691e-05	0.000941004
9	TC0100000758.mm.2	NA	NA	NA	NA	-0.613133	0.653776	0.000195715	0.00524886
10	TC0100000766.mm.2	Sp100	20684	ENSMUSG00000026222	nuclear antigen Sp100	-1.35312	0.391444	1.23199e-06	0.000170985
11	TC0100000836.mm.2	Ugt1a2	22236	ENSMUSG00000090171	UDP glucuronosyltransferase 1 family, polypeptide A2	-1.52255	0.34807	6.50905e-05	0.00244983
12	TC0100001024.mm.2	Serpinb5	20724	ENSMUSG00000067006	serine (or cysteine) peptidase inhibitor, clade B, member 5	-0.902449	0.534978	0.000448946	0.00926513
13	TC0100001111.mm.2	Slc35f5	74150	ENSMUSG00000026342	solute carrier family 35, member F5	-1.11398	0.462019	0.00380903	0.0383604
14	TC0100001161.mm.2	AA986860	212439	ENSMUSG00000042510	expressed sequence AA986860	-1.47676	0.359295	5.51903e-05	0.00213884
15	TC0100001165.mm.2	Pigr	18703	ENSMUSG00000026417	polymeric immunoglobulin receptor	-2.38161	0.191895	0.0030097	0.0329454
16	TC0100001172.mm.2	Ctse	13034	ENSMUSG00000004552	cathepsin E	-4.63388	0.0402776	3.17017e-06	0.000319986
17	TC0100001369.mm.2	Arpc5	67771	ENSMUSG00000008475	actin related protein 2/3 complex, subunit 5	-0.78624	0.579853	0.000882158	0.0146948
18	TC0100001510.mm.2	Dpt	56429	ENSMUSG00000026574	dermatopontin	-2.24401	0.211099	0.00459485	0.0432161
19	TC0100001617.mm.2	Tagln2	21346	ENSMUSG00000026547	transgelin 2	-2.96784	0.127818	3.19095e-07	7.01567e-05
20	TC0100001724.mm.2	Tmem63a	208795	ENSMUSG00000026519	transmembrane protein 63a	-0.70851	0.611952	2.01949e-05	0.00107802
21	TC0100001882.mm.2	Cd34	12490	ENSMUSG00000016494	CD34 antigen	-1.64154	0.320514	0.000181435	0.00498631
22	TC0100002204.mm.2	Mgat4a	269181	ENSMUSG00000026110	mannoside acetylglucosaminyltransferase 4, isoenzyme A	-1.19883	0.435627	6.93918e-05	0.00257248
23	TC0100002285.mm.2	Slc40a1	53945	ENSMUSG00000025993	solute carrier family 40 (iron-regulated transporter), member 1	-0.914605	0.530489	6.30528e-06	0.000494753
24	TC0100002481.mm.2	Idh1	15926	ENSMUSG00000025950	isocitrate dehydrogenase 1 (NADP+), soluble	-1.94415	0.259868	9.57554e-05	0.00325837
25	TC0100002488.mm.2	Kansl1l	68691	ENSMUSG00000026004	KAT8 regulatory NSL complex subunit 1-like	-0.627537	0.64728	0.00231687	0.0280373
26	TC0100002544.mm.2	Fn1	14268	ENSMUSG00000026193	fibronectin 1	-1.911	0.265907	4.97873e-06	0.000425222
27	TC0100002562.mm.2	Igfbp5	16011	ENSMUSG00000026185	insulin-like growth factor binding protein 5	-1.6279	0.323559	0.000709994	0.0126647
28	TC0100002993.mm.2	Actr3	74117	ENSMUSG00000026341	ARP3 actin-related protein 3	-1.97724	0.253976	6.03688e-06	0.000475372
29	TC0100003037.mm.2	Cd55	13136	ENSMUSG00000026399	CD55 molecule, decay accelerating factor for complement	-0.673457	0.627003	0.000266246	0.00647563
30	TC0100003068.mm.2	Mfsd4a	213006	ENSMUSG00000059149	major facilitator superfamily domain containing 4A	-4.13081	0.0570826	1.55387e-11	5.75087e-08
31	TC0100003102.mm.2	Btg2	12227	ENSMUSG00000020423	B cell translocation gene 2, anti-proliferative	-0.80607	0.571938	0.00144735	0.020789
32	TC0100003123.mm.2	Elf3	13710	ENSMUSG00000003051	E74-like factor 3	-1.54751	0.342099	1.85736e-06	0.000221311
33	TC0100003167.mm.2	Ptprc	19264	ENSMUSG00000026395	protein tyrosine phosphatase, receptor type, C	-0.866878	0.548332	2.85274e-05	0.00134497
34	TC0100003193.mm.2	Cfh	12628	ENSMUSG00000026365	complement component factor h	-3.34433	0.098459	3.66295e-08	1.40241e-05
35	TC0100003240.mm.2	Prg4	96875	ENSMUSG00000006014	proteoglycan 4 (megakaryocyte stimulating factor, articular superficial zone protein)	-0.994786	0.50181	3.69122e-07	7.5719e-05
36	TC0100003309.mm.2	Qsox1	104009	ENSMUSG00000033684	quiescin Q6 sulfhydryl oxidase 1	-1.77653	0.291884	0.00291952	0.0323508
37	TC0100003380.mm.2	Suco	226551	ENSMUSG00000040297	SUN domain containing ossification factor	-2.58689	0.166444	0.00363855	0.0372416
38	TC0100003483.mm.2	Mgst3	66447	ENSMUSG00000026688	microsomal glutathione S-transferase 3	-0.64249	0.640606	0.00186528	0.0244224
39	TC0100003508.mm.2	Uhmk1	16589	ENSMUSG00000026667	U2AF homology motif (UHM) kinase 1	-0.924236	0.52696	2.46465e-05	0.00121893
40	TC0100003522.mm.2	Fcgr2b	14130	ENSMUSG00000026656	Fc receptor, IgG, low affinity IIb	-1.77845	0.291497	0.000164036	0.00466399
41	TC0100003524.mm.2	Fcgr3	14131	ENSMUSG00000059498	Fc receptor, IgG, low affinity III	-3.71541	0.0761289	1.13125e-09	1.39559e-06
42	TC0100003533.mm.2	Fcer1g	14127	ENSMUSG00000058715	Fc receptor, IgE, high affinity I, gamma polypeptide	-1.13262	0.456088	2.79656e-05	0.0013241
43	TC0100003593.mm.2	Ifi207	226691	ENSMUSG00000073490	interferon activated gene 207	-1.47435	0.359896	4.51778e-05	0.00187868
44	TC0100003639.mm.2	Adss	11566	ENSMUSG00000015961	adenylosuccinate synthetase, non muscle	-0.735867	0.600457	0.000752732	0.0131566
45	TC0100003709.mm.2	Degs1	13244	ENSMUSG00000038633	delta(4)-desaturase, sphingolipid 1	-1.28498	0.410378	0.00040389	0.00869911
46	TC0100003836.mm.2	Hsd11b1	15483	ENSMUSG00000016194	hydroxysteroid 11-beta dehydrogenase 1	-1.60017	0.329839	4.50508e-06	0.000396984
47	TC0100003888.mm.2	Ifi204	15951	ENSMUSG00000073489	interferon activated gene 204	-2.04412	0.242471	0.000197415	0.00527533
48	TC0100003889.mm.2	Ifi211	381308	ENSMUSG00000026536	interferon activated gene 211	-1.30736	0.40406	3.56058e-06	0.000343229
49	TC0200000240.mm.2	Vim	22352	ENSMUSG00000026728	vimentin	-2.19726	0.218052	5.53265e-05	0.00214038
50	TC0200000245.mm.2	Mrc1	17533	ENSMUSG00000026712	mannose receptor, C type 1	-2.73548	0.150154	4.17216e-06	0.000380582
51	TC0200000274.mm.2	Plxdc2	67448	ENSMUSG00000026748	plexin domain containing 2	-0.944646	0.519557	0.00236842	0.0282607
52	TC0200000382.mm.2	Il1rn	16181	ENSMUSG00000026981	interleukin 1 receptor antagonist	-1.57466	0.335721	0.00518257	0.0468096
53	TC0200000408.mm.2	Lrrc26	227618	ENSMUSG00000026961	leucine rich repeat containing 26	-2.47972	0.179279	0.000129679	0.00398291
54	TC0200000636.mm.2	Gsn	227753	ENSMUSG00000026879	gelsolin	-1.12547	0.458352	0.000912496	0.0150653
55	TC0200001222.mm.2	Ube2l6	56791	ENSMUSG00000027078	ubiquitin-conjugating enzyme E2L 6	-0.640935	0.641297	0.000546783	0.0105398
56	TC0200001226.mm.2	Slc43a3	58207	ENSMUSG00000027074	solute carrier family 43, member 3	-0.787558	0.579324	1.64687e-05	0.000937704
57	TC0200001368.mm.2	Spi1	20375	ENSMUSG00000002111	spleen focus forming virus (SFFV) proviral integration oncogene	-2.9825	0.126525	3.61306e-07	7.5719e-05
58	TC0200001627.mm.2	Lgr4	107515	ENSMUSG00000050199	leucine-rich repeat-containing G protein-coupled receptor 4	-2.39319	0.190361	9.38952e-06	0.000655672
59	TC0200001662.mm.2	Lpcat4	99010	ENSMUSG00000027134	lysophosphatidylcholine acyltransferase 4	-1.69066	0.309785	2.42779e-07	5.73526e-05
60	TC0200001729.mm.2	Thbs1	21825	ENSMUSG00000040152	thrombospondin 1	-2.07554	0.237247	1.76173e-07	4.54894e-05
61	TC0200001765.mm.2	Spint1	20732	ENSMUSG00000027315	serine protease inhibitor, Kunitz type 1	-0.963498	0.512812	0.00336583	0.0354225
62	TC0200001810.mm.2	Ckmt1	12716	ENSMUSG00000000308	creatine kinase, mitochondrial 1, ubiquitous	-1.75433	0.296411	1.48272e-07	4.06485e-05
63	TC0200001959.mm.2	Sirpa	19261	ENSMUSG00000037902	signal-regulatory protein alpha	-1.04264	0.485439	1.19125e-05	0.00076233
64	TC0200002013.mm.2	Pank2	74450	ENSMUSG00000037514	pantothenate kinase 2	-0.894731	0.537847	0.00012352	0.00386321
65	TC0200002228.mm.2	Pygb	110078	ENSMUSG00000033059	brain glycogen phosphorylase	-1.58464	0.333409	2.29415e-05	0.00117669
66	TC0200002321.mm.2	Mapre1	13589	ENSMUSG00000027479	microtubule-associated protein, RP/EB family, member 1	-0.614094	0.65334	0.00179594	0.0239089
67	TC0200002426.mm.2	Lbp	16803	ENSMUSG00000016024	lipopolysaccharide binding protein	-3.32224	0.0999786	4.72725e-09	3.38623e-06
68	TC0200002522.mm.2	Wfdc2	67701	ENSMUSG00000017723	WAP four-disulfide core domain 2	-2.94472	0.129883	7.80993e-13	8.67136e-09
69	TC0200002537.mm.2	Ctsa	19025	ENSMUSG00000017760	cathepsin A	-0.587972	0.665278	0.00144692	0.020789
70	TC0200002602.mm.2	Ptpn1	19246	ENSMUSG00000027540	protein tyrosine phosphatase, non-receptor type 1	-0.813062	0.569173	0.00433475	0.0416879
71	TC0200002982.mm.2	Rsu1	20163	ENSMUSG00000026727	Ras suppressor protein 1	-0.77071	0.586129	0.00427918	0.0413146
72	TC0200003303.mm.2	Lcn2	16819	ENSMUSG00000026822	lipocalin 2	-6.00443	0.0155771	3.93594e-05	0.0016808
73	TC0200003362.mm.2	Stom	13830	ENSMUSG00000026880	stomatin	-0.614141	0.653319	2.98306e-05	0.00138489
74	TC0200003605.mm.2	Itgb6	16420	ENSMUSG00000026971	integrin beta 6	-1.14514	0.452144	0.000287725	0.00685539
75	TC0200003607.mm.2	Rbms1	56878	ENSMUSG00000026970	RNA binding motif, single stranded interacting protein 1	-1.56096	0.338926	0.000199759	0.00530605
76	TC0200003670.mm.2	Galnt3	14425	ENSMUSG00000026994	polypeptide N-acetylgalactosaminyltransferase 3	-0.97551	0.50856	0.000121994	0.00382626
77	TC0200003880.mm.2	Serping1	12258	ENSMUSG00000023224	serine (or cysteine) peptidase inhibitor, clade G, member 1	-3.52296	0.086993	2.74398e-05	0.00131354
78	TC0200004090.mm.2	Ptprj	19271	ENSMUSG00000025314	protein tyrosine phosphatase, receptor type, J	-1.16571	0.445745	0.000252152	0.0062492
79	TC0200004169.mm.2	Hsd17b12	56348	ENSMUSG00000027195	hydroxysteroid (17-beta) dehydrogenase 12	-0.64693	0.638638	0.00103175	0.0164946
80	TC0200004219.mm.2	Cd44	12505	ENSMUSG00000005087	CD44 antigen	-3.00273	0.124764	1.90819e-08	8.64758e-06
81	TC0200004227.mm.2	Cat	12359	ENSMUSG00000027187	catalase	-0.984297	0.505472	0.00487605	0.0449844
82	TC0200004229.mm.2	Caprin1	53872	ENSMUSG00000027184	cell cycle associated protein 1	-0.690983	0.619432	0.000576233	0.0109477
83	TC0200004383.mm.2	Meis2	17536	ENSMUSG00000027210	Meis homeobox 2	-0.762468	0.589487	9.44338e-06	0.000657366
84	TC0200004545.mm.2	Sppl2a	66552	ENSMUSG00000027366	signal peptide peptidase like 2A	-2.27963	0.205951	0.000553787	0.0106471
85	TC0200004671.mm.2	Pcna	18538	ENSMUSG00000027342	proliferating cell nuclear antigen	-1.53356	0.345424	6.90994e-06	0.000528647
86	TC0200004684.mm.2	Fermt1	241639	ENSMUSG00000027356	fermitin family member 1	-0.618845	0.651192	0.000356261	0.00798298
87	TC0200004756.mm.2	Snx5	69178	ENSMUSG00000027423	sorting nexin 5	-1.5768	0.335224	0.0010101	0.0162538
88	TC0200005013.mm.2	Samhd1	56045	ENSMUSG00000027639	SAM domain and HD domain, 1	-0.70753	0.612368	0.00358227	0.0369132
89	TC0200005112.mm.2	Slpi	20568	ENSMUSG00000017002	secretory leukocyte peptidase inhibitor	-0.929243	0.525134	5.9852e-06	0.000475372
90	TC0200005136.mm.2	Pltp	18830	ENSMUSG00000017754	phospholipid transfer protein	-2.65851	0.158383	1.95639e-07	4.87816e-05
91	TC0200005164.mm.2	Sulf2	72043	ENSMUSG00000006800	sulfatase 2	-1.73916	0.299543	7.07879e-07	0.000117307
92	TC0200005291.mm.2	Pmepa1	65112	ENSMUSG00000038400	prostate transmembrane protein, androgen induced 1	-1.52599	0.347242	2.29953e-07	5.50413e-05
93	TC0200005314.mm.2	Ctsz	64138	ENSMUSG00000016256	cathepsin Z	-1.29357	0.40794	6.33693e-05	0.00239482
94	TC0300000096.mm.2	Car2	12349	ENSMUSG00000027562	carbonic anhydrase 2	-1.21591	0.4305	0.00223854	0.0274298
95	TC0300000137.mm.2	Cp	12870	ENSMUSG00000003617	ceruloplasmin	-2.17476	0.221479	1.18371e-07	3.60075e-05
96	TC0300000161.mm.2	Tnfsf10	22035	ENSMUSG00000039304	tumor necrosis factor (ligand) superfamily, member 10	-0.789632	0.578491	0.000104763	0.00344508
97	TC0300000408.mm.2	Postn	50706	ENSMUSG00000027750	periostin, osteoblast specific factor	-0.722019	0.606248	0.000815614	0.0138892
98	TC0300000459.mm.2	Selenot	69227	ENSMUSG00000075700	selenoprotein T	-0.845365	0.55657	0.00154447	0.0217245
99	TC0300000680.mm.2	Lrba	80877	ENSMUSG00000028080	LPS-responsive beige-like anchor	-0.712072	0.610443	0.00185989	0.0244212
100	TC0300000753.mm.2	Muc1	17829	ENSMUSG00000042784	mucin 1, transmembrane	-1.46565	0.362073	1.00726e-05	0.000684289
101	TC0300000778.mm.2	Tpm3	59069	ENSMUSG00000027940	tropomyosin 3, gamma	-1.79781	0.287611	0.000171492	0.0047841
102	TC0300000785.mm.2	Slc39a1	30791	ENSMUSG00000052310	solute carrier family 39 (zinc transporter), member 1	-0.600401	0.659571	0.00441783	0.0422351
103	TC0300000809.mm.2	S100a6	20200	ENSMUSG00000001025	S100 calcium binding protein A6 (calcyclin)	-1.92196	0.263897	0.000135431	0.00408058
104	TC0300000821.mm.2	Sprr2a2	100303744	ENSMUSG00000068893	small proline-rich protein 2A2	-2.43713	0.184651	1.39661e-06	0.000186826
105	TC0300000822.mm.2	Sprr2a3	100042514	ENSMUSG00000074445	small proline-rich protein 2A3	-5.04049	0.0303851	3.37721e-06	0.000334124
106	TC0300000852.mm.2	S100a11	20195	ENSMUSG00000027907	S100 calcium binding protein A11	-4.27697	0.0515828	1.4869e-05	0.000887582
107	TC0300000853.mm.2	S100a10	20194	ENSMUSG00000041959	S100 calcium binding protein A10 (calpactin)	-1.91564	0.265055	3.05297e-05	0.00139494
108	TC0300000903.mm.2	Ctss	13040	ENSMUSG00000038642	cathepsin S	-3.38169	0.0959424	3.4793e-09	2.75933e-06
109	TC0300000910.mm.2	Mcl1	17210	ENSMUSG00000038612	myeloid cell leukemia sequence 1	-1.07671	0.47411	8.38083e-07	0.000134859
110	TC0300000949.mm.2	Txnip	56338	ENSMUSG00000038393	thioredoxin interacting protein	-1.69167	0.309569	0.00551139	0.0487076
111	TC0300001006.mm.2	Vtcn1	242122	ENSMUSG00000051076	V-set domain containing T cell activation inhibitor 1	-0.654553	0.635272	1.7696e-06	0.00021241
112	TC0300001081.mm.2	Rhoc	11853	ENSMUSG00000002233	ras homolog family member C	-1.27987	0.411832	1.59975e-05	0.000923471
113	TC0300001103.mm.2	Dennd2d	72121	ENSMUSG00000027901	DENN/MADD domain containing 2D	-1.45832	0.363918	8.79017e-08	2.91335e-05
114	TC0300001104.mm.2	Dram2	67171	ENSMUSG00000027900	DNA-damage regulated autophagy modulator 2	-1.58695	0.332874	3.27777e-06	0.000329349
115	TC0300001378.mm.2	Slc39a8	67547	ENSMUSG00000053897	solute carrier family 39 (metal ion transporter), member 8	-1.83002	0.281261	0.00040728	0.00874668
116	TC0300001772.mm.2	Mecom	14013	ENSMUSG00000027684	MDS1 and EVI1 complex locus	-0.739376	0.598999	0.00437917	0.0420059
117	TC0300001841.mm.2	Dcun1d1	114893	ENSMUSG00000027708	DCN1, defective in cullin neddylation 1, domain containing 1 (S. cerevisiae)	-0.70698	0.612601	0.0022179	0.0273312
118	TC0300001850.mm.2	Anxa5	11747	ENSMUSG00000027712	annexin A5	-2.29561	0.203681	4.9283e-07	8.85367e-05
119	TC0300001953.mm.2	Elf2	69257	ENSMUSG00000037174	E74-like factor 2	-0.937145	0.522265	3.69453e-05	0.0016055
120	TC0300002023.mm.2	Tm4sf1	17112	ENSMUSG00000027800	transmembrane 4 superfamily member 1	-0.589305	0.664663	0.000511428	0.0101039
121	TC0300002284.mm.2	Fcrls	80891	ENSMUSG00000015852	Fc receptor-like S, scavenger receptor	-1.52837	0.346669	1.57693e-05	0.000923471
122	TC0300002374.mm.2	S100a1	20193	ENSMUSG00000044080	S100 calcium binding protein A1	-0.818787	0.566918	0.000118412	0.00373302
123	TC0300002482.mm.2	Ecm1	13601	ENSMUSG00000028108	extracellular matrix protein 1	-1.74914	0.29748	2.53982e-07	5.93677e-05
124	TC0300002605.mm.2	Atp1a1	11928	ENSMUSG00000033161	ATPase, Na+/K+ transporting, alpha 1 polypeptide	-1.90439	0.26713	2.7056e-05	0.00130711
125	TC0300002629.mm.2	Olfml3	99543	ENSMUSG00000027848	olfactomedin-like 3	-1.33485	0.396434	9.11787e-05	0.00313909
126	TC0300002660.mm.2	Capza1	12340	ENSMUSG00000070372	capping protein (actin filament) muscle Z-line, alpha 1	-0.816346	0.567878	2.18576e-05	0.0011367
127	TC0300002688.mm.2	Cept1	99712	ENSMUSG00000040774	choline/ethanolaminephosphotransferase 1	-0.884376	0.541722	0.000413744	0.00878356
128	TC0300002695.mm.2	Cd53	12508	ENSMUSG00000040747	CD53 antigen	-1.38557	0.382738	3.04061e-05	0.00139494
129	TC0300002718.mm.2	Csf1	12977	ENSMUSG00000014599	colony stimulating factor 1 (macrophage)	-1.39467	0.380333	1.48441e-05	0.000887582
130	TC0300002972.mm.2	Npnt	114249	ENSMUSG00000040998	nephronectin	-0.679741	0.624278	2.0758e-05	0.0010923
131	TC0300003087.mm.2	Cyr61	16007	ENSMUSG00000028195	cysteine rich protein 61	-0.872787	0.546091	7.7093e-09	4.27982e-06
132	TC0300003133.mm.2	Ifi44	99899	ENSMUSG00000028037	interferon-induced protein 44	-0.674964	0.626348	9.83351e-06	0.000680192
133	TC0400000015.mm.2	Lyn	17096	ENSMUSG00000042228	LYN proto-oncogene, Src family tyrosine kinase	-0.6171	0.65198	0.000292802	0.00693926
134	TC0400000039.mm.2	Sdcbp	53378	ENSMUSG00000028249	syndecan binding protein	-1.60556	0.328608	2.75077e-06	0.000288627
135	TC0400000093.mm.2	Cdh17	12557	ENSMUSG00000028217	cadherin 17	-0.654053	0.635493	0.000132941	0.00404016
136	TC0400000349.mm.2	Dnaja1	15502	ENSMUSG00000028410	DnaJ heat shock protein family (Hsp40) member A1	-1.0724	0.475527	0.00131496	0.0193763
137	TC0400000388.mm.2	Gm13304	100504346	ENSMUSG00000073878	predicted gene 13304	-2.05109	0.241301	0.000139507	0.00419769
138	TC0400000394.mm.2	Gm13304	100504346	ENSMUSG00000073878	predicted gene 13304	-2.03661	0.243736	0.000327368	0.00750209
139	TC0400000580.mm.2	Slc44a1	100434	ENSMUSG00000028412	solute carrier family 44, member 1	-0.631361	0.645567	8.421e-05	0.00294948
140	TC0400001038.mm.2	Leprot	230514	ENSMUSG00000035212	leptin receptor overlapping transcript	-0.845653	0.556459	0.00148014	0.0211098
141	TC0400001250.mm.2	Pik3r3	18710	ENSMUSG00000028698	phosphoinositide-3-kinase regulatory subunit 3	-2.38533	0.191401	1.87203e-07	4.7782e-05
142	TC0400001259.mm.2	Prdx1	18477	ENSMUSG00000028691	peroxiredoxin 1	-1.61775	0.325843	0.000272564	0.00657887
143	TC0400001307.mm.2	Elovl1	54325	ENSMUSG00000006390	elongation of very long chain fatty acids (FEN1/Elo2, SUR4/Elo3, yeast)-like 1	-0.78539	0.580195	0.00283182	0.031997
144	TC0400001325.mm.2	Slc2a1	20525	ENSMUSG00000028645	solute carrier family 2 (facilitated glucose transporter), member 1	-1.24457	0.422032	1.92292e-05	0.00104147
145	TC0400001512.mm.2	Tmem54	66260	ENSMUSG00000028786	transmembrane protein 54	-1.34082	0.394796	0.00108599	0.0169896
146	TC0400001530.mm.2	Ptp4a2	19244	ENSMUSG00000028788	protein tyrosine phosphatase 4a2	-1.75889	0.295476	0.000510585	0.0101028
147	TC0400001557.mm.2	Laptm5	16792	ENSMUSG00000028581	lysosomal-associated protein transmembrane 5	-2.84342	0.13933	7.15438e-09	4.18079e-06
148	TC0400001592.mm.2	Dnajc8	68598	ENSMUSG00000054405	DnaJ heat shock protein family (Hsp40) member C8	-0.733383	0.601492	0.00363422	0.0372239
149	TC0400001593.mm.2	Ptafr	19204	ENSMUSG00000056529	platelet-activating factor receptor	-0.820497	0.566247	4.93933e-05	0.00199966
150	TC0400001741.mm.2	Capzb	12345	ENSMUSG00000028745	capping protein (actin filament) muscle Z-line, beta	-0.943714	0.519893	0.00394756	0.0390988
151	TC0400001856.mm.2	Dhrs3	20148	ENSMUSG00000066026	dehydrogenase/reductase (SDR family) member 3	-2.11006	0.231638	4.94396e-07	8.85367e-05
152	TC0400001890.mm.2	NA	NA	NA	NA	-1.31865	0.40091	0.00382315	0.0384149
153	TC0400001974.mm.2	Eno1	13806	ENSMUSG00000063524	enolase 1, alpha non-neuron	-1.18573	0.439601	5.22275e-05	0.00207471
154	TC0400001990.mm.2	Errfi1	74155	ENSMUSG00000028967	ERBB receptor feedback inhibitor 1	-0.894667	0.537871	9.6572e-05	0.00326902
155	TC0400002077.mm.2	Gnb1	14688	ENSMUSG00000029064	guanine nucleotide binding protein (G protein), beta 1	-0.74867	0.595152	0.00490169	0.0451272
156	TC0400002139.mm.2	Penk	18619	ENSMUSG00000045573	preproenkephalin	-3.35725	0.0975812	1.96548e-06	0.000226603
157	TC0400002174.mm.2	Car8	12319	ENSMUSG00000041261	carbonic anhydrase 8	-0.945232	0.519346	4.35509e-07	8.33595e-05
158	TC0400002268.mm.2	Cpne3	70568	ENSMUSG00000028228	copine III	-0.861916	0.550221	0.00330452	0.0349263
159	TC0400002373.mm.2	Pnrc1	108767	ENSMUSG00000040128	proline-rich nuclear receptor coactivator 1	-1.05049	0.482804	0.00231392	0.0280169
160	TC0400002449.mm.2	B4galt1	14595	ENSMUSG00000028413	UDP-Gal:betaGlcNAc beta 1,4- galactosyltransferase, polypeptide 1	-0.598358	0.660505	0.000110436	0.00358006
161	TC0400002506.mm.2	Gm1987	100504362	ENSMUSG00000095320	predicted gene 1987	-2.20414	0.217015	0.000108167	0.00351164
162	TC0400002665.mm.2	Abca1	11303	ENSMUSG00000015243	ATP-binding cassette, sub-family A (ABC1), member 1	-0.984226	0.505497	1.69101e-05	0.000957921
163	TC0400002731.mm.2	Txn1	22166	ENSMUSG00000028367	thioredoxin 1	-0.807353	0.571429	0.00148632	0.0211574
164	TC0400002737.mm.2	Lpar1	14745	ENSMUSG00000038668	lysophosphatidic acid receptor 1	-0.724846	0.605062	0.000651141	0.0119202
165	TC0400002786.mm.2	Fkbp15	338355	ENSMUSG00000066151	FK506 binding protein 15	-0.688572	0.620467	7.07662e-05	0.00260212
166	TC0400002980.mm.2	Plin2	11520	ENSMUSG00000028494	perilipin 2	-0.650699	0.636972	0.00514482	0.046631
167	TC0400003000.mm.2	Hacd4	66775	ENSMUSG00000028497	3-hydroxyacyl-CoA dehydratase 4	-0.597968	0.660684	8.3565e-05	0.0029408
168	TC0400003421.mm.2	Ybx1	22608	ENSMUSG00000028639	Y box protein 1	-1.6494	0.318772	0.000831879	0.0141013
169	TC0400003473.mm.2	Cap1	12331	ENSMUSG00000028656	CAP, adenylate cyclase-associated protein 1 (yeast)	-1.42733	0.371819	3.86128e-05	0.00165528
170	TC0400003599.mm.2	Hdac1	433759	ENSMUSG00000028800	histone deacetylase 1	-0.714924	0.609237	0.0036393	0.0372416
171	TC0400003629.mm.2	Serinc2	230779	ENSMUSG00000023232	serine incorporator 2	-2.81339	0.142261	0.000386566	0.00842403
172	TC0400003792.mm.2	C1qb	12260	ENSMUSG00000036905	complement component 1, q subcomponent, beta polypeptide	-3.07764	0.118451	1.16878e-07	3.60075e-05
173	TC0400003793.mm.2	C1qc	12262	ENSMUSG00000036896	complement component 1, q subcomponent, C chain	-0.854767	0.552955	5.97462e-06	0.000475372
174	TC0400003794.mm.2	C1qa	12259	ENSMUSG00000036887	complement component 1, q subcomponent, alpha polypeptide	-1.36557	0.388081	0.00010751	0.00350389
175	TC0400003803.mm.2	Cdc42	12540	ENSMUSG00000006699	cell division cycle 42	-0.890711	0.539348	0.00261221	0.0301313
176	TC0400003917.mm.2	Pdpn	14726	ENSMUSG00000028583	podoplanin	-1.01959	0.493258	0.00480716	0.0446083
177	TC0400004198.mm.2	Zfp991	666532	ENSMUSG00000067916	zinc finger protein 991	-1.01199	0.495863	0.0028685	0.032193
178	TC0500000008.mm.2	Cdk6	12571	ENSMUSG00000040274	cyclin-dependent kinase 6	-0.939691	0.521344	6.8374e-06	0.000525368
179	TC0500000043.mm.2	Steap4	117167	ENSMUSG00000012428	STEAP family member 4	-1.06082	0.479358	1.72197e-07	4.49859e-05
180	TC0500000171.mm.2	Fgl2	14190	ENSMUSG00000039899	fibrinogen-like protein 2	-0.641037	0.641252	0.000224257	0.00578381
181	TC0500000195.mm.2	Kmt2e	69188	ENSMUSG00000029004	lysine (K)-specific methyltransferase 2E	-0.882978	0.542247	0.00202113	0.0257929
182	TC0500000289.mm.2	Selenoi	28042	ENSMUSG00000075703	selenoprotein I	-1.03709	0.487309	5.55596e-06	0.000455261
183	TC0500000339.mm.2	Ppp1cb	19046	ENSMUSG00000014956	protein phosphatase 1, catalytic subunit, beta isoform	-1.14466	0.452297	4.68638e-06	0.000406507
184	TC0500000349.mm.2	Ywhah	22629	ENSMUSG00000018965	tyrosine 3-monooxygenase/tryptophan 5-monooxygenase activation protein, eta polypeptide	-1.07077	0.476065	8.41222e-05	0.00294948
185	TC0500000381.mm.2	Add1	11518	ENSMUSG00000029106	adducin 1 (alpha)	-0.773949	0.584814	0.00339652	0.0355846
186	TC0500000841.mm.2	Cxcl5	20311	ENSMUSG00000029371	chemokine (C-X-C motif) ligand 5	-1.5503	0.341439	0.000435211	0.00907446
187	TC0500000845.mm.2	Cxcl15	20309	ENSMUSG00000029375	chemokine (C-X-C motif) ligand 15	-1.42873	0.371458	7.01554e-06	0.000533518
188	TC0500000860.mm.2	Parm1	231440	ENSMUSG00000034981	prostate androgen-regulated mucin-like protein 1	-1.42575	0.372227	5.65088e-07	9.80339e-05
189	TC0500000922.mm.2	Cxcl13	55985	ENSMUSG00000023078	chemokine (C-X-C motif) ligand 13	-2.36537	0.194068	1.52744e-05	0.000902084
190	TC0500000928.mm.2	Anxa3	11745	ENSMUSG00000029484	annexin A3	-3.33649	0.0989954	1.03769e-09	1.35547e-06
191	TC0500001025.mm.2	Spp1	20750	ENSMUSG00000029304	secreted phosphoprotein 1	-1.01365	0.495293	0.00188159	0.0245203
192	TC0500001076.mm.2	Ephx4	384214	ENSMUSG00000033805	epoxide hydrolase 4	-0.624955	0.64844	4.8818e-06	0.000420176
193	TC0500001239.mm.2	Oasl2	23962	ENSMUSG00000029561	2'-5' oligoadenylate synthetase-like 2	-2.42822	0.185795	7.40373e-09	4.21557e-06
194	TC0500001501.mm.2	Adgrd1	243277	ENSMUSG00000044017	adhesion G protein-coupled receptor D1	-1.32708	0.398573	1.9612e-05	0.00105194
195	TC0500001595.mm.2	Upk3b	100647	ENSMUSG00000042985	uroplakin 3B	-2.08242	0.236118	0.000185699	0.00505967
196	TC0500001751.mm.2	Bri3	55950	ENSMUSG00000047843	brain protein I3	-0.6418	0.640913	0.00069236	0.0124276
197	TC0500001764.mm.2	Arpc1b	11867	ENSMUSG00000029622	actin related protein 2/3 complex, subunit 1B	-2.4372	0.184642	1.49841e-06	0.000195728
198	TC0500001844.mm.2	Alox5ap	11690	ENSMUSG00000060063	arachidonate 5-lipoxygenase activating protein	-0.775839	0.584049	0.000601935	0.0112232
199	TC0500002010.mm.2	Ptpn12	19248	ENSMUSG00000028771	protein tyrosine phosphatase, non-receptor type 12	-0.9812	0.506558	0.000359595	0.00800358
200	TC0500002021.mm.2	Napepld	242864	ENSMUSG00000044968	N-acyl phosphatidylethanolamine phospholipase D	-0.723061	0.605811	8.07929e-05	0.00287514
201	TC0500002266.mm.2	Man2b2	17160	ENSMUSG00000029119	mannosidase 2, alpha B2	-0.847221	0.555854	0.000232866	0.00590974
202	TC0500002286.mm.2	Wdr1	22388	ENSMUSG00000005103	WD repeat domain 1	-1.47729	0.359162	0.000349524	0.00786957
203	TC0500002320.mm.2	Prom1	19126	ENSMUSG00000029086	prominin 1	-1.91918	0.264405	0.00023856	0.00599388
204	TC0500002688.mm.2	Ugt2b34	100727	ENSMUSG00000029260	UDP glucuronosyltransferase 2 family, polypeptide B34	-1.88886	0.27002	0.000323848	0.00746768
205	TC0500002712.mm.2	Jchain	16069	ENSMUSG00000067149	immunoglobulin joining chain	-3.6742	0.0783352	4.19211e-07	8.28293e-05
206	TC0500002753.mm.2	Naaa	67111	ENSMUSG00000029413	N-acylethanolamine acid amidase	-0.997965	0.500706	0.000466907	0.00946863
207	TC0500002972.mm.2	NA	NA	NA	NA	-0.735454	0.600629	0.00376633	0.0381008
208	TC0500003064.mm.2	Gltp	56356	ENSMUSG00000011884	glycolipid transfer protein	-0.951389	0.517134	7.07773e-05	0.00260212
209	TC0500003368.mm.2	Ncf1	17969	ENSMUSG00000015950	neutrophil cytosolic factor 1	-0.641395	0.641093	2.10722e-05	0.00110431
210	TC0500003384.mm.2	Cldn4	12740	ENSMUSG00000047501	claudin 4	-1.28124	0.411441	0.000319759	0.00738106
211	TC0500003538.mm.2	Actb	11461	ENSMUSG00000029580	actin, beta	-1.11118	0.462914	1.01736e-06	0.000154497
212	TC0500003738.mm.2	Pcolce	18542	ENSMUSG00000029718	procollagen C-endopeptidase enhancer protein	-0.787751	0.579246	6.12112e-05	0.00233149
213	TC0600000010.mm.2	Col1a2	12843	ENSMUSG00000029661	collagen, type I, alpha 2	-1.63309	0.322397	2.7077e-05	0.00130711
214	TC0600000047.mm.2	C1galt1	94192	ENSMUSG00000042460	core 1 synthase, glycoprotein-N-acetylgalactosamine 3-beta-galactosyltransferase, 1	-0.624839	0.648492	0.000826545	0.0140323
215	TC0600000134.mm.2	Capza2	12343	ENSMUSG00000015733	capping protein (actin filament) muscle Z-line, alpha 2	-1.55465	0.340411	0.000848366	0.0143043
216	TC0600000308.mm.2	Exoc4	20336	ENSMUSG00000029763	exocyst complex component 4	-0.616215	0.65238	0.000772755	0.0134061
217	TC0600000327.mm.2	Akr1b7	11997	ENSMUSG00000052131	aldo-keto reductase family 1, member B7	-3.64821	0.0797588	0.0035054	0.0362895
218	TC0600000361.mm.2	NA	NA	NA	NA	-0.966595	0.511712	0.00147749	0.0210856
219	TC0600000570.mm.2	Tmem176a	66058	ENSMUSG00000023367	transmembrane protein 176A	-1.1068	0.464324	0.00166141	0.022734
220	TC0600000577.mm.2	Gpnmb	93695	ENSMUSG00000029816	glycoprotein (transmembrane) nmb	-1.14278	0.452885	0.000466568	0.00946863
221	TC0600000609.mm.2	Snx10	71982	ENSMUSG00000038301	sorting nexin 10	-0.719614	0.60726	0.00560387	0.0492635
222	TC0600000633.mm.2	Tax1bp1	52440	ENSMUSG00000004535	Tax1 (human T cell leukemia virus type I) binding protein 1	-1.34329	0.394122	0.0017853	0.0238104
223	TC0600000764.mm.2	Tnip3	414084	ENSMUSG00000044162	TNFAIP3 interacting protein 3	-2.18853	0.219374	1.86697e-05	0.00101862
224	TC0600000775.mm.2	Gng12	14701	ENSMUSG00000036402	guanine nucleotide binding protein (G protein), gamma 12	-0.858686	0.551455	0.000168456	0.00474112
225	TC0600000875.mm.2	Reg3b	18489	ENSMUSG00000071356	regenerating islet-derived 3 beta	-5.37582	0.0240833	6.41877e-06	0.000501885
226	TC0600001203.mm.2	Bhlhe40	20893	ENSMUSG00000030103	basic helix-loop-helix family, member e40	-2.41443	0.187579	2.20141e-06	0.000246892
227	TC0600001279.mm.2	Pparg	19016	ENSMUSG00000000440	peroxisome proliferator activated receptor gamma	-0.82371	0.564987	0.000978358	0.0158696
228	TC0600001384.mm.2	Mfap5	50530	ENSMUSG00000030116	microfibrillar associated protein 5	-0.857892	0.551758	2.16599e-06	0.000244152
229	TC0600001397.mm.2	Clec4a1	269799	ENSMUSG00000049037	C-type lectin domain family 4, member a1	-0.616385	0.652303	3.54035e-06	0.000343229
230	TC0600001425.mm.2	Lpcat3	14792	ENSMUSG00000004270	lysophosphatidylcholine acyltransferase 3	-1.24341	0.422374	0.0010212	0.0164087
231	TC0600001458.mm.2	Scnn1a	20276	ENSMUSG00000030340	sodium channel, nonvoltage-gated 1 alpha	-1.17809	0.441936	1.64133e-06	0.000204761
232	TC0600001459.mm.2	Tnfrsf1a	21937	ENSMUSG00000030341	tumor necrosis factor receptor superfamily, member 1a	-0.670327	0.628364	0.000604736	0.0112657
233	TC0600001602.mm.2	Gprc5a	232431	ENSMUSG00000046733	G protein-coupled receptor, family C, group 5, member A	-1.59637	0.330708	1.47162e-07	4.06485e-05
234	TC0600001606.mm.2	Emp1	13730	ENSMUSG00000030208	epithelial membrane protein 1	-2.01751	0.246985	2.0336e-05	0.00108014
235	TC0600001769.mm.2	2810474O19Rik	67246	ENSMUSG00000032712	RIKEN cDNA 2810474O19 gene	-1.10795	0.463952	0.000437196	0.00910729
236	TC0600001787.mm.2	Samd9l	209086	ENSMUSG00000047735	sterile alpha motif domain containing 9-like	-1.39431	0.380425	0.000142553	0.00423961
237	TC0600001807.mm.2	Pon3	269823	ENSMUSG00000029759	paraoxonase 3	-1.82401	0.282436	0.000312645	0.00727584
238	TC0600001922.mm.2	Fam3c	27999	ENSMUSG00000029672	family with sequence similarity 3, member C	-1.1106	0.463101	0.00139631	0.0202969
239	TC0600002070.mm.2	Mtpn	14489	ENSMUSG00000029840	myotrophin	-0.605531	0.657229	0.00427454	0.0412877
240	TC0600002109.mm.2	Hipk2	15258	ENSMUSG00000061436	homeodomain interacting protein kinase 2	-0.733569	0.601414	0.0055555	0.0489442
241	TC0600002114.mm.2	Parp12	243771	ENSMUSG00000038507	poly (ADP-ribose) polymerase family, member 12	-1.0374	0.487203	4.22054e-07	8.28293e-05
242	TC0600002233.mm.2	Tmem176b	65963	ENSMUSG00000029810	transmembrane protein 176B	-1.9142	0.265319	0.000383251	0.00837398
243	TC0600002269.mm.2	Skap2	54353	ENSMUSG00000059182	src family associated phosphoprotein 2	-1.35237	0.391649	6.08037e-05	0.00231994
244	TC0600002427.mm.2	Tacstd2	56753	ENSMUSG00000051397	tumor-associated calcium signal transducer 2	-1.80245	0.286687	1.06751e-11	4.74105e-08
245	TC0600002504.mm.2	Tmsb10	19240	ENSMUSG00000079523	thymosin, beta 10	-1.67589	0.312973	0.000253935	0.00627838
246	TC0600002539.mm.2	Reg3g	19695	ENSMUSG00000030017	regenerating islet-derived 3 gamma	-5.19907	0.0272222	5.3776e-09	3.61863e-06
247	TC0600002635.mm.2	Pcyox1	66881	ENSMUSG00000029998	prenylcysteine oxidase 1	-1.13525	0.455256	4.66211e-07	8.69974e-05
248	TC0600002992.mm.2	Fxyd4	108017	ENSMUSG00000004988	FXYD domain-containing ion transport regulator 4	-0.679792	0.624255	0.000145688	0.00430133
249	TC0600003071.mm.2	Apobec1	11810	ENSMUSG00000040613	apolipoprotein B mRNA editing enzyme, catalytic polypeptide 1	-0.706048	0.612997	6.01299e-06	0.000475372
250	TC0600003079.mm.2	C3ar1	12267	ENSMUSG00000040552	complement component 3a receptor 1	-1.189	0.438606	3.70418e-05	0.00160599
251	TC0600003135.mm.2	Gapdh	14433	ENSMUSG00000057666	glyceraldehyde-3-phosphate dehydrogenase	-1.95095	0.258646	4.12867e-06	0.000378849
252	TC0600003148.mm.2	Cd9	12527	ENSMUSG00000030342	CD9 antigen	-1.23321	0.425371	0.00326794	0.0347197
253	TC0600003335.mm.2	Mgp	17313	ENSMUSG00000030218	matrix Gla protein	-2.55534	0.170124	1.02634e-05	0.000690634
254	TC0600003337.mm.2	Arhgdib	11857	ENSMUSG00000030220	Rho, GDP dissociation inhibitor (GDI) beta	-1.94127	0.260388	1.26447e-05	0.000796653
255	TC0600003532.mm.2	Arpc4	68089	ENSMUSG00000079426	actin related protein 2/3 complex, subunit 4	-0.619875	0.650727	0.00482804	0.0447252
256	TC0700000275.mm.2	Pglyrp1	21946	ENSMUSG00000030413	peptidoglycan recognition protein 1	-4.31158	0.05036	3.41427e-10	5.41552e-07
257	TC0700000399.mm.2	NA	NA	NA	NA	-1.02731	0.490623	0.000328347	0.00751284
258	TC0700000447.mm.2	Cyp2f2	13107	ENSMUSG00000052974	cytochrome P450, family 2, subfamily f, polypeptide 2	-3.38579	0.0956701	9.84131e-07	0.000151761
259	TC0700000458.mm.2	Blvrb	233016	ENSMUSG00000040466	biliverdin reductase B (flavin reductase (NADPH))	-0.60423	0.657822	5.62399e-05	0.00217061
260	TC0700000515.mm.2	Lgals4	16855	ENSMUSG00000053964	lectin, galactose binding, soluble 4	-2.0553	0.240598	0.00143014	0.0206303
261	TC0700000561.mm.2	Tyrobp	22177	ENSMUSG00000030579	TYRO protein tyrosine kinase binding protein	-0.635772	0.643596	1.2883e-06	0.000176593
262	TC0700000826.mm.2	Rras	20130	ENSMUSG00000038387	related RAS viral (r-ras) oncogene	-1.67986	0.312114	0.00114024	0.0175835
263	TC0700000894.mm.2	Zdhhc13	243983	ENSMUSG00000030471	zinc finger, DHHC domain containing 13	-0.870291	0.547036	4.47118e-05	0.00186279
264	TC0700000933.mm.2	Cyfip1	20430	ENSMUSG00000030447	cytoplasmic FMR1 interacting protein 1	-1.70855	0.305967	1.41592e-05	0.000856728
265	TC0700001258.mm.2	Ctsc	13032	ENSMUSG00000030560	cathepsin C	-1.4358	0.369642	0.000141178	0.00423077
266	TC0700001275.mm.2	Picalm	233489	ENSMUSG00000039361	phosphatidylinositol binding clathrin assembly protein	-1.16524	0.445889	0.00242792	0.0286988
267	TC0700001409.mm.2	Ucp2	22228	ENSMUSG00000033685	uncoupling protein 2 (mitochondrial, proton carrier)	-1.18846	0.438772	0.00256317	0.0296911
268	TC0700001631.mm.2	Ampd3	11717	ENSMUSG00000005686	adenosine monophosphate deaminase 3	-0.61037	0.655029	7.71659e-06	0.000565527
269	TC0700001669.mm.2	Pde3b	18576	ENSMUSG00000030671	phosphodiesterase 3B, cGMP-inhibited	-0.967036	0.511556	0.000125497	0.00389998
270	TC0700001875.mm.2	Itgam	16409	ENSMUSG00000030786	integrin alpha M	-0.885791	0.541191	1.27916e-05	0.000800139
271	TC0700001914.mm.2	Dmbt1	12945	ENSMUSG00000047517	deleted in malignant brain tumors 1	-4.74517	0.0372873	8.96223e-08	2.92669e-05
272	TC0700002078.mm.2	Lsp1	16985	ENSMUSG00000018819	lymphocyte specific 1	-0.934706	0.523149	0.000246754	0.00615664
273	TC0700002088.mm.2	Cd81	12520	ENSMUSG00000037706	CD81 antigen	-1.89301	0.269244	0.000209769	0.00550607
274	TC0700002440.mm.2	Calm3	12315	ENSMUSG00000019370	calmodulin 3	-1.88574	0.270605	1.86613e-06	0.000221311
275	TC0700002497.mm.2	Apoe	11816	ENSMUSG00000002985	apolipoprotein E	-3.11262	0.115613	2.3939e-05	0.00119458
276	TC0700002499.mm.2	Nectin2	19294	ENSMUSG00000062300	nectin cell adhesion molecule 2	-0.882961	0.542253	1.91849e-06	0.000223047
277	TC0700002633.mm.2	Cxcl17	232983	ENSMUSG00000060188	chemokine (C-X-C motif) ligand 17	-0.953459	0.516393	0.00228486	0.0277862
278	TC0700002708.mm.2	Actn4	60595	ENSMUSG00000054808	actinin alpha 4	-1.00489	0.498308	0.00247916	0.029054
279	TC0700002719.mm.2	2200002D01Rik	72275	ENSMUSG00000030587	RIKEN cDNA 2200002D01 gene	-0.897356	0.53687	0.0012655	0.0188728
280	TC0700002745.mm.2	Capns1	12336	ENSMUSG00000001794	calpain, small subunit 1	-1.54513	0.342664	0.000155301	0.00449624
281	TC0700002786.mm.2	Fxyd5	18301	ENSMUSG00000009687	FXYD domain-containing ion transport regulator 5	-3.9853	0.0631402	2.88647e-09	2.53971e-06
282	TC0700002788.mm.2	Fxyd1	56188	ENSMUSG00000036570	FXYD domain-containing ion transport regulator 1	-0.749314	0.594886	0.00316216	0.0340039
283	TC0700002789.mm.2	Fxyd3	17178	ENSMUSG00000057092	FXYD domain-containing ion transport regulator 3	-1.72414	0.302679	0.00023496	0.00594251
284	TC0700002828.mm.2	Gpi1	14751	ENSMUSG00000036427	glucose phosphate isomerase 1	-0.953019	0.51655	0.00178718	0.0238212
285	TC0700002854.mm.2	Nudt19	110959	ENSMUSG00000034875	nudix (nucleoside diphosphate linked moiety X)-type motif 19	-0.886961	0.540752	4.22192e-06	0.000380582
286	TC0700002989.mm.2	Fcgrt	14132	ENSMUSG00000003420	Fc receptor, IgG, alpha chain transporter	-0.871496	0.54658	1.09785e-05	0.000720928
287	TC0700003006.mm.2	Ftl1	14325	ENSMUSG00000050708	ferritin light polypeptide 1	-1.05836	0.480179	2.86438e-05	0.00134759
288	TC0700003028.mm.2	Emp3	13732	ENSMUSG00000040212	epithelial membrane protein 3	-2.31506	0.200955	0.000141981	0.0042359
289	TC0700003476.mm.2	Nr2f2	11819	ENSMUSG00000030551	nuclear receptor subfamily 2, group F, member 2	-1.81558	0.284091	2.35849e-05	0.00119244
290	TC0700003552.mm.2	Mfge8	17304	ENSMUSG00000030605	milk fat globule-EGF factor 8 protein	-2.09462	0.234129	1.55243e-09	1.64158e-06
291	TC0700003570.mm.2	Anpep	16790	ENSMUSG00000039062	alanyl (membrane) aminopeptidase	-1.28284	0.410987	1.59967e-05	0.000923471
292	TC0700003597.mm.2	Iqgap1	29875	ENSMUSG00000030536	IQ motif containing GTPase activating protein 1	-1.0115	0.49603	0.000538741	0.0104666
293	TC0700003714.mm.2	Prss23	76453	ENSMUSG00000039405	protease, serine 23	-0.90488	0.534077	0.00117123	0.0178874
294	TC0700003771.mm.2	Capn5	12337	ENSMUSG00000035547	calpain 5	-0.837435	0.559638	6.98426e-05	0.00258218
295	TC0700003797.mm.2	Serpinh1	12406	ENSMUSG00000070436	serine (or cysteine) peptidase inhibitor, clade H, member 1	-0.912538	0.53125	0.000161138	0.00460184
296	TC0700003845.mm.2	Folr2	14276	ENSMUSG00000032725	folate receptor 2 (fetal)	-0.638036	0.642587	7.15293e-05	0.00262109
297	TC0700003938.mm.2	Trim12a	76681	ENSMUSG00000066258	tripartite motif-containing 12A	-0.877398	0.544348	4.23326e-06	0.000380582
298	TC0700003990.mm.2	Tpp1	12751	ENSMUSG00000030894	tripeptidyl peptidase I	-1.45379	0.365061	0.000845781	0.0142877
299	TC0700004104.mm.2	Lyve1	114332	ENSMUSG00000030787	lymphatic vessel endothelial hyaluronan receptor 1	-1.34214	0.394434	7.05993e-05	0.00260212
300	TC0700004132.mm.2	Rras2	66922	ENSMUSG00000055723	related RAS viral (r-ras) oncogene 2	-0.666169	0.630178	1.17001e-05	0.00075272
301	TC0700004157.mm.2	Pik3c2a	18704	ENSMUSG00000030660	phosphatidylinositol-4-phosphate 3-kinase catalytic subunit type 2 alpha	-0.838973	0.559041	0.000219389	0.00570421
302	TC0700004165.mm.2	Arl6ip1	54208	ENSMUSG00000030654	ADP-ribosylation factor-like 6 interacting protein 1	-1.74232	0.298888	0.000151514	0.00440958
303	TC0700004513.mm.2	Ifitm2	80876	ENSMUSG00000060591	interferon induced transmembrane protein 2	-3.16469	0.111515	2.29445e-05	0.00117669
304	TC0700004515.mm.2	Ifitm3	66141	ENSMUSG00000025492	interferon induced transmembrane protein 3	-2.73864	0.149826	1.00341e-05	0.000684289
305	TC0700004530.mm.2	Irf7	54123	ENSMUSG00000025498	interferon regulatory factor 7	-0.844254	0.556999	1.00038e-06	0.000153204
306	TC0700004565.mm.2	Ctsd	13033	ENSMUSG00000007891	cathepsin D	-0.610814	0.654827	7.24223e-05	0.00264944
307	TC0700004608.mm.2	Ano1	101772	ENSMUSG00000031075	anoctamin 1, calcium activated chloride channel	-2.14681	0.225811	1.08419e-06	0.00015944
308	TC0700004659.mm.2	Rnf141	67150	ENSMUSG00000030788	ring finger protein 141	-0.599172	0.660133	0.00303679	0.0331539
309	TC0800000027.mm.2	Cd209g	70192	ENSMUSG00000079168	CD209g antigen	-0.585759	0.666298	5.05486e-07	8.97986e-05
310	TC0800000297.mm.2	Sfrp1	20377	ENSMUSG00000031548	secreted frizzled-related protein 1	-1.91714	0.264779	1.21977e-05	0.000773893
311	TC0800000394.mm.2	Gsr	14782	ENSMUSG00000031584	glutathione reductase	-0.740974	0.598335	2.41079e-05	0.00120031
312	TC0800000509.mm.2	Fat1	14107	ENSMUSG00000070047	FAT atypical cadherin 1	-1.14745	0.451422	0.000579135	0.0109636
313	TC0800000592.mm.2	Gpm6a	234267	ENSMUSG00000031517	glycoprotein m6a	-0.941816	0.520577	3.0472e-05	0.00139494
314	TC0800000814.mm.2	Tpm4	326618	ENSMUSG00000031799	tropomyosin 4	-2.24439	0.211043	2.46005e-08	1.09256e-05
315	TC0800000845.mm.2	Hmox1	15368	ENSMUSG00000005413	heme oxygenase 1	-1.01328	0.495418	0.000438447	0.00912479
316	TC0800001077.mm.2	Mmp2	17390	ENSMUSG00000031740	matrix metallopeptidase 2	-1.75697	0.29587	1.3694e-07	3.89856e-05
317	TC0800001133.mm.2	Mmp15	17388	ENSMUSG00000031790	matrix metallopeptidase 15	-1.07682	0.474073	0.000333676	0.00759182
318	TC0800001182.mm.2	Cmtm3	68119	ENSMUSG00000031875	CKLF-like MARVEL transmembrane domain containing 3	-1.03659	0.487479	3.36581e-05	0.00150385
319	TC0800001255.mm.2	Cdh1	12550	ENSMUSG00000000303	cadherin 1	-2.36061	0.194708	1.22596e-05	0.000775601
320	TC0800001531.mm.2	Rhou	69581	ENSMUSG00000039960	ras homolog family member U	-1.47544	0.359623	0.000151215	0.00440667
321	TC0800001599.mm.2	Itgb1	16412	ENSMUSG00000025809	integrin beta 1 (fibronectin receptor beta)	-1.68487	0.311031	0.000227684	0.00584655
322	TC0800001627.mm.2	Cd209f	69142	ENSMUSG00000051906	CD209f antigen	-1.27505	0.413212	7.26107e-06	0.000546319
323	TC0800001654.mm.2	Efnb2	13642	ENSMUSG00000001300	ephrin B2	-0.869001	0.547526	0.00200083	0.0256665
324	TC0800001903.mm.2	Plekha2	83436	ENSMUSG00000031557	pleckstrin homology domain-containing, family A (phosphoinositide binding specific) member 2	-0.594079	0.662467	5.85299e-06	0.000472623
325	TC0800002119.mm.2	Asah1	11886	ENSMUSG00000031591	N-acylsphingosine amidohydrolase 1	-1.24994	0.420464	3.95065e-06	0.000368606
326	TC0800002146.mm.2	Tlr3	142980	ENSMUSG00000031639	toll-like receptor 3	-1.08139	0.472573	1.706e-05	0.000961509
327	TC0800002440.mm.2	B3gnt3	72297	ENSMUSG00000031803	UDP-GlcNAc:betaGal beta-1,3-N-acetylglucosaminyltransferase 3	-1.06842	0.476843	3.60773e-05	0.00158326
328	TC0800002905.mm.2	Hp	15439	ENSMUSG00000031722	haptoglobin	-2.71997	0.151778	0.00294184	0.0324685
329	TC0800003068.mm.2	Cyba	13057	ENSMUSG00000006519	cytochrome b-245, alpha polypeptide	-0.621022	0.65021	1.32119e-05	0.000817226
330	TC0900000197.mm.2	Dnm2	13430	ENSMUSG00000033335	dynamin 2	-0.760916	0.590121	0.000115268	0.00368295
331	TC0900000216.mm.2	Zfp809	235047	ENSMUSG00000057982	zinc finger protein 809	-1.19606	0.436467	0.000445869	0.00923598
332	TC0900000496.mm.2	Thy1	21838	ENSMUSG00000032011	thymus cell antigen 1, theta	-0.670517	0.628282	0.000107771	0.00350389
333	TC0900000515.mm.2	Ddx6	13209	ENSMUSG00000032097	DEAD (Asp-Glu-Ala-Asp) box polypeptide 6	-0.836984	0.559812	2.87676e-05	0.00134936
334	TC0900000573.mm.2	Cadm1	54725	ENSMUSG00000032076	cell adhesion molecule 1	-0.916187	0.529908	1.60827e-05	0.000925215
335	TC0900000598.mm.2	Plet1	76509	ENSMUSG00000032068	placenta expressed transcript 1	-0.965214	0.512202	0.000261066	0.00636359
336	TC0900000737.mm.2	Nptn	20320	ENSMUSG00000032336	neuroplastin	-1.47875	0.3588	0.001058	0.0167217
337	TC0900000748.mm.2	Hexa	15211	ENSMUSG00000025232	hexosaminidase A	-0.713437	0.609865	3.7135e-05	0.00160599
338	TC0900000751.mm.2	Pkm	18746	ENSMUSG00000032294	pyruvate kinase, muscle	-1.40298	0.378147	9.82528e-05	0.00330576
339	TC0900000786.mm.2	Anp32a	11737	ENSMUSG00000032249	acidic (leucine-rich) nuclear phosphoprotein 32 family, member A	-0.773905	0.584832	0.00287414	0.032193
340	TC0900000918.mm.2	Anxa2	12306	ENSMUSG00000032231	annexin A2	-1.94595	0.259544	5.53805e-06	0.000455261
341	TC0900000943.mm.2	Adam10	11487	ENSMUSG00000054693	a disintegrin and metallopeptidase domain 10	-1.48645	0.356889	1.63403e-06	0.000204761
342	TC0900000989.mm.2	Rab27a	11891	ENSMUSG00000032202	RAB27A, member RAS oncogene family	-0.716591	0.608534	1.66783e-06	0.000205754
343	TC0900001042.mm.2	Elovl5	68801	ENSMUSG00000032349	ELOVL family member 5, elongation of long chain fatty acids (yeast)	-1.08937	0.469967	0.00113958	0.0175835
344	TC0900001048.mm.2	Gsta4	14860	ENSMUSG00000032348	glutathione S-transferase, alpha 4	-2.01387	0.247607	0.000796107	0.0136618
345	TC0900001070.mm.2	Myo6	17920	ENSMUSG00000033577	myosin VI	-0.96135	0.513576	0.000581317	0.0109826
346	TC0900001155.mm.2	Ctsh	13036	ENSMUSG00000032359	cathepsin H	-1.31983	0.400581	2.23097e-05	0.00115212
347	TC0900001232.mm.2	Rbp1	19659	ENSMUSG00000046402	retinol binding protein 1, cellular	-2.28849	0.204689	8.00695e-09	4.33664e-06
348	TC0900001400.mm.2	Rhoa	11848	ENSMUSG00000007815	ras homolog family member A	-0.669613	0.628675	0.000779766	0.0134588
349	TC0900001402.mm.2	Gpx1	14775	ENSMUSG00000063856	glutathione peroxidase 1	-0.682915	0.622905	0.000289764	0.00688183
350	TC0900001431.mm.2	Shisa5	66940	ENSMUSG00000025647	shisa family member 5	-1.1496	0.45075	2.15952e-05	0.00112834
351	TC0900001481.mm.2	Ltf	17002	ENSMUSG00000032496	lactotransferrin	-1.4001	0.378904	1.88163e-06	0.000221311
352	TC0900001612.mm.2	Ctnnb1	12387	ENSMUSG00000006932	catenin (cadherin associated protein), beta 1	-1.61426	0.326632	2.10857e-05	0.00110431
353	TC0900001674.mm.2	Ccr2	12772	ENSMUSG00000049103	chemokine (C-C motif) receptor 2	-1.15265	0.449797	1.06045e-06	0.000157976
354	TC0900001722.mm.2	Birc3	11796	ENSMUSG00000032000	baculoviral IAP repeat-containing 3	-0.613887	0.653434	0.000184492	0.00503915
355	TC0900001979.mm.2	Aplp2	11804	ENSMUSG00000031996	amyloid beta (A4) precursor-like protein 2	-1.03015	0.489659	8.20405e-05	0.00290557
356	TC0900001982.mm.2	Tmem45b	235135	ENSMUSG00000041737	transmembrane protein 45b	-1.64116	0.320598	3.85045e-06	0.000362301
357	TC0900002387.mm.2	Islr	26968	ENSMUSG00000037206	immunoglobulin superfamily containing leucine-rich repeat	-0.945388	0.51929	8.0547e-05	0.00287099
358	TC0900002526.mm.2	Usp3	235441	ENSMUSG00000032376	ubiquitin specific peptidase 3	-0.586763	0.665835	0.00118089	0.0180102
359	TC0900002533.mm.2	Rab8b	235442	ENSMUSG00000036943	RAB8B, member RAS oncogene family	-0.911993	0.53145	0.000609878	0.0113399
360	TC0900002678.mm.2	Tmod3	50875	ENSMUSG00000058587	tropomodulin 3	-0.872731	0.546112	0.00362509	0.0371647
361	TC0900003004.mm.2	Alas1	11655	ENSMUSG00000032786	aminolevulinic acid synthase 1	-1.73802	0.299781	1.36928e-06	0.000184281
362	TC0900003055.mm.2	Dag1	13138	ENSMUSG00000039952	dystroglycan 1	-1.50708	0.351823	0.000149586	0.00437719
363	TC0900003168.mm.2	Crtap	56693	ENSMUSG00000032431	cartilage associated protein	-1.7291	0.301641	2.5534e-05	0.00125444
364	TC0900003199.mm.2	Tgfbr2	21813	ENSMUSG00000032440	transforming growth factor, beta receptor II	-1.78729	0.289717	9.71961e-09	5.1389e-06
365	TC0X00000126.mm.2	Tspan7	21912	ENSMUSG00000058254	tetraspanin 7	-0.978863	0.507379	2.98064e-05	0.00138489
366	TC0X00000151.mm.2	Atp6ap2	70495	ENSMUSG00000031007	ATPase, H+ transporting, lysosomal accessory protein 2	-1.23415	0.425093	0.000455374	0.0093208
367	TC0X00000218.mm.2	Timp1	21857	ENSMUSG00000001131	tissue inhibitor of metalloproteinase 1	-0.91307	0.531054	4.44525e-06	0.000394845
368	TC0X00000316.mm.2	Il13ra1	16164	ENSMUSG00000017057	interleukin 13 receptor, alpha 1	-0.876446	0.544708	3.35201e-06	0.000333788
369	TC0X00000471.mm.2	Hprt	15452	ENSMUSG00000025630	hypoxanthine guanine phosphoribosyl transferase	-1.66595	0.315137	0.000123967	0.00386916
370	TC0X00000525.mm.2	Fhl1	14199	ENSMUSG00000023092	four and a half LIM domains 1	-0.876683	0.544618	0.00182161	0.0240778
371	TC0X00000668.mm.2	Nsdhl	18194	ENSMUSG00000031349	NAD(P) dependent steroid dehydrogenase-like	-0.632036	0.645265	1.0832e-05	0.000713752
372	TC0X00000685.mm.2	Bgn	12111	ENSMUSG00000031375	biglycan	-1.45693	0.364267	2.77124e-05	0.0013209
373	TC0X00001371.mm.2	Rnf128	66889	ENSMUSG00000031438	ring finger protein 128	-0.940073	0.521207	0.00246869	0.0289991
374	TC0X00001625.mm.2	Sh3kbp1	58194	ENSMUSG00000040990	SH3-domain kinase binding protein 1	-0.624453	0.648666	1.96949e-06	0.000226603
375	TC0X00001780.mm.2	Plp2	18824	ENSMUSG00000031146	proteolipid protein 2	-1.22244	0.428559	0.00122102	0.0184765
376	TC0X00001829.mm.2	Cybb	13058	ENSMUSG00000015340	cytochrome b-245, beta polypeptide	-0.793924	0.576773	2.30203e-06	0.000253064
377	TC0X00001934.mm.2	Cfp	18636	ENSMUSG00000001128	complement factor properdin	-1.49814	0.35401	4.55136e-06	0.000399477
378	TC0X00003236.mm.2	Sat1	20229	ENSMUSG00000025283	spermidine/spermine N1-acetyl transferase 1	-3.50148	0.0882978	9.63128e-06	0.000668351
379	TC0X00003358.mm.2	Tmsb4x	19241	ENSMUSG00000049775	thymosin, beta 4, X chromosome	-1.29765	0.406789	4.91222e-06	0.000421161
380	TC0X00003399.mm.2	Sh3bgrl	56726	ENSMUSG00000031246	SH3-binding domain glutamic acid-rich protein like	-1.49817	0.354003	0.00225057	0.0275048
381	TC1000000142.mm.2	Ifngr1	15979	ENSMUSG00000020009	interferon gamma receptor 1	-0.67169	0.627771	0.000474974	0.0095846
382	TC1000000240.mm.2	Arhgap18	73910	ENSMUSG00000039031	Rho GTPase activating protein 18	-0.596354	0.661423	0.00075272	0.0131566
383	TC1000000367.mm.2	Cd164	53599	ENSMUSG00000019818	CD164 antigen	-0.959568	0.514211	0.000711137	0.0126738
384	TC1000000547.mm.2	Psap	19156	ENSMUSG00000004207	prosaposin	-1.28095	0.411525	0.000110896	0.00358589
385	TC1000000812.mm.2	Bsg	12215	ENSMUSG00000023175	basigin	-1.40385	0.37792	0.000101151	0.00337261
386	TC1000000933.mm.2	Txnrd1	50493	ENSMUSG00000020250	thioredoxin reductase 1	-0.842193	0.557795	0.00562272	0.0493705
387	TC1000001066.mm.2	Igf1	16000	ENSMUSG00000020053	insulin-like growth factor 1	-2.77946	0.145646	0.000387266	0.00842688
388	TC1000001190.mm.2	Lum	17022	ENSMUSG00000036446	lumican	-2.91151	0.132907	8.9856e-07	0.000142524
389	TC1000001192.mm.2	Epyc	13516	ENSMUSG00000019936	epiphycan	-1.62167	0.324959	2.33547e-06	0.000254223
390	TC1000001301.mm.2	Phlda1	21664	ENSMUSG00000020205	pleckstrin homology like domain, family A, member 1	-0.671151	0.628006	0.00262851	0.0302742
391	TC1000001333.mm.2	Tspan8	216350	ENSMUSG00000034127	tetraspanin 8	-2.98644	0.126181	1.49113e-05	0.000887722
392	TC1000001546.mm.2	Cdk4	12567	ENSMUSG00000006728	cyclin-dependent kinase 4	-0.600435	0.659555	0.00268425	0.0307409
393	TC1000001625.mm.2	Cd63	12512	ENSMUSG00000025351	CD63 antigen	-1.05592	0.48099	0.000219887	0.00570421
394	TC1000002008.mm.2	Marcks	17118	ENSMUSG00000069662	myristoylated alanine rich protein kinase C substrate	-1.14116	0.453396	0.00460834	0.0432756
395	TC1000002093.mm.2	Crybg1	11630	ENSMUSG00000019866	crystallin beta-gamma domain containing 1	-0.602191	0.658753	7.95778e-06	0.000579379
396	TC1000002195.mm.2	Serinc1	56442	ENSMUSG00000019877	serine incorporator 1	-0.800615	0.574104	0.00536027	0.0478224
397	TC1000002260.mm.2	Srgn	19073	ENSMUSG00000020077	serglycin	-4.88387	0.0338696	6.77138e-09	4.15742e-06
398	TC1000002320.mm.2	Arid5b	71371	ENSMUSG00000019947	AT rich interactive domain 5B (MRF1-like)	-0.995058	0.501716	0.000709415	0.0126647
399	TC1000002535.mm.2	Tjp3	27375	ENSMUSG00000034917	tight junction protein 3	-0.786147	0.579891	2.62808e-07	6.01641e-05
400	TC1000002929.mm.2	Lyz2	17105	ENSMUSG00000069516	lysozyme 2	-5.03488	0.0305034	5.83935e-07	9.9745e-05
401	TC1000002945.mm.2	Rap1b	215449	ENSMUSG00000052681	RAS related protein 1b	-1.35789	0.390153	3.08597e-05	0.00140424
402	TC1000003119.mm.2	Lrp1	16971	ENSMUSG00000040249	low density lipoprotein receptor-related protein 1	-0.620594	0.650403	0.00198664	0.0255444
403	TC1000003213.mm.2	Lilr4b	14727	ENSMUSG00000112023	leukocyte immunoglobulin-like receptor, subfamily B, member 4B	-0.666958	0.629833	0.00027622	0.00663825
404	TC1000003214.mm.2	Lilrb4a	14728	ENSMUSG00000062593	leukocyte immunoglobulin-like receptor, subfamily B, member 4A	-1.64471	0.31981	0.000677496	0.0122912
405	TC1100000081.mm.2	Aebp1	11568	ENSMUSG00000020473	AE binding protein 1	-2.8964	0.134306	2.30516e-07	5.50413e-05
406	TC1100000238.mm.2	Xpo1	103573	ENSMUSG00000020290	exportin 1	-0.765062	0.588428	0.00316636	0.0340166
407	TC1100000284.mm.2	Efemp1	216616	ENSMUSG00000020467	epidermal growth factor-containing fibulin-like extracellular matrix protein 1	-3.62763	0.0809047	9.99014e-06	0.000684289
408	TC1100000302.mm.2	Rtn4	68585	ENSMUSG00000020458	reticulon 4	-1.69556	0.308735	0.000488727	0.00979483
409	TC1100000422.mm.2	Atp10b	319767	ENSMUSG00000055415	ATPase, class V, type 10B	-0.62325	0.649207	9.71126e-10	1.3478e-06
410	TC1100000440.mm.2	Rnf145	74315	ENSMUSG00000019189	ring finger protein 145	-0.588774	0.664908	0.00016974	0.00476515
411	TC1100000586.mm.2	Ppp2ca	19052	ENSMUSG00000020349	protein phosphatase 2 (formerly 2A), catalytic subunit, alpha isoform	-0.956408	0.515339	0.00235678	0.0281673
412	TC1100000638.mm.2	Gpx3	14778	ENSMUSG00000018339	glutathione peroxidase 3	-1.58597	0.333101	0.0051728	0.0467701
413	TC1100000641.mm.2	Gm2a	14667	ENSMUSG00000000594	GM2 ganglioside activator protein	-1.45635	0.364413	0.000459699	0.0093738
414	TC1100000689.mm.2	Lypd8	70163	ENSMUSG00000013643	LY6/PLAUR domain containing 8	-5.22058	0.0268195	4.25225e-07	8.28293e-05
415	TC1100000730.mm.2	Mprip	26936	ENSMUSG00000005417	myosin phosphatase Rho interacting protein	-1.3827	0.383499	6.18401e-05	0.00235141
416	TC1100000822.mm.2	Pmp22	18858	ENSMUSG00000018217	peripheral myelin protein 22	-2.583	0.166893	3.76704e-07	7.5719e-05
417	TC1100000916.mm.2	Trp53	22059	ENSMUSG00000059552	transformation related protein 53	-0.976003	0.508386	7.52014e-05	0.00271974
418	TC1100000932.mm.2	Cldn7	53624	ENSMUSG00000018569	claudin 7	-0.726482	0.604376	0.000311999	0.00726993
419	TC1100001017.mm.2	Tax1bp3	76281	ENSMUSG00000040158	Tax1 (human T cell leukemia virus type I) binding protein 3	-1.31104	0.403031	0.000711814	0.0126757
420	TC1100001074.mm.2	Pitpna	18738	ENSMUSG00000017781	phosphatidylinositol transfer protein, alpha	-1.51302	0.350377	0.000382161	0.0083662
421	TC1100001082.mm.2	Ywhae	22627	ENSMUSG00000020849	tyrosine 3-monooxygenase/tryptophan 5-monooxygenase activation protein, epsilon polypeptide	-0.596942	0.661154	0.0042892	0.0413753
422	TC1100001095.mm.2	Fam57a	116972	ENSMUSG00000069808	family with sequence similarity 57, member A	-1.83637	0.280025	4.75971e-07	8.80784e-05
423	TC1100001131.mm.2	Nufip2	68564	ENSMUSG00000037857	nuclear fragile X mental retardation protein interacting protein 2	-0.677512	0.625243	0.0027911	0.0316543
424	TC1100001223.mm.2	Ccl8	20307	ENSMUSG00000009185	chemokine (C-C motif) ligand 8	-0.948927	0.518018	4.94376e-05	0.00199966
425	TC1100001236.mm.2	Slfn5	327978	ENSMUSG00000054404	schlafen 5	-0.589684	0.664489	3.59338e-06	0.000343943
426	TC1100001238.mm.2	Slfn2	20556	ENSMUSG00000072620	schlafen 2	-0.842369	0.557727	0.000122566	0.00383878
427	TC1100001264.mm.2	Wfdc17	100034251	ENSMUSG00000069792	WAP four-disulfide core domain 17	-0.945481	0.519256	2.74468e-05	0.00131354
428	TC1100001265.mm.2	Wfdc18	14038	ENSMUSG00000000983	WAP four-disulfide core domain 18	-4.79573	0.0360032	5.35324e-06	0.000445221
429	TC1100001448.mm.2	Col1a1	12842	ENSMUSG00000001506	collagen, type I, alpha 1	-0.677845	0.625098	0.000296975	0.00700066
430	TC1100001550.mm.2	Lasp1	16796	ENSMUSG00000038366	LIM and SH3 protein 1	-1.29156	0.40851	0.000862644	0.0144682
431	TC1100001564.mm.2	Ppp1r1b	19049	ENSMUSG00000061718	protein phosphatase 1, regulatory (inhibitor) subunit 1B	-1.39354	0.38063	1.54604e-05	0.000910646
432	TC1100001592.mm.2	Igfbp4	16010	ENSMUSG00000017493	insulin-like growth factor binding protein 4	-2.99007	0.125864	8.8651e-05	0.00308073
433	TC1100001661.mm.2	Tmem106a	217203	ENSMUSG00000034947	transmembrane protein 106A	-0.587155	0.665654	0.000232239	0.00590234
434	TC1100001688.mm.2	Grn	14824	ENSMUSG00000034708	granulin	-1.486	0.357001	0.000369025	0.00816192
435	TC1100001956.mm.2	2009-09-01	53860	ENSMUSG00000059248	septin 9	-1.54715	0.342186	6.5469e-11	1.61534e-07
436	TC1100002003.mm.2	NA	NA	NA	NA	-1.42122	0.373397	1.10557e-06	0.000160654
437	TC1100002103.mm.2	Tcn2	21452	ENSMUSG00000020432	transcobalamin 2	-1.43336	0.370267	0.000786683	0.0135419
438	TC1100002122.mm.2	Nefh	380684	ENSMUSG00000020396	neurofilament, heavy polypeptide	-4.5865	0.0416224	3.43055e-06	0.00033559
439	TC1100002288.mm.2	Actr2	66713	ENSMUSG00000020152	ARP2 actin-related protein 2	-1.09092	0.469461	2.3247e-05	0.00118672
440	TC1100002492.mm.2	Gabrp	216643	ENSMUSG00000020159	gamma-aminobutyric acid (GABA) A receptor, pi	-2.70923	0.152912	0.000412229	0.00876237
441	TC1100002550.mm.2	Ccng1	12450	ENSMUSG00000020326	cyclin G1	-0.645018	0.639485	0.00249697	0.0292292
442	TC1100002783.mm.2	Sparc	20692	ENSMUSG00000018593	secreted acidic cysteine rich glycoprotein	-3.49128	0.0889242	0.000171142	0.00478364
443	TC1100003055.mm.2	Cd68	12514	ENSMUSG00000018774	CD68 antigen	-2.35565	0.195379	3.73771e-06	0.000354699
444	TC1100003097.mm.2	Cxcl16	66102	ENSMUSG00000018920	chemokine (C-X-C motif) ligand 16	-2.52844	0.173326	1.22688e-10	2.47675e-07
445	TC1100003107.mm.2	Pfn1	18643	ENSMUSG00000018293	profilin 1	-1.11905	0.460396	5.01083e-06	0.000426324
446	TC1100003146.mm.2	Spns2	216892	ENSMUSG00000040447	spinster homolog 2	-1.53188	0.345826	8.41538e-08	2.83139e-05
447	TC1100003285.mm.2	Traf4	22032	ENSMUSG00000017386	TNF receptor associated factor 4	-0.691148	0.619361	2.10974e-06	0.00024025
448	TC1100003314.mm.2	Lgals9	16859	ENSMUSG00000001123	lectin, galactose binding, soluble 9	-1.3466	0.393218	0.000288327	0.00686236
449	TC1100003326.mm.2	Evi2a	14017	ENSMUSG00000078771	ecotropic viral integration site 2a	-0.821759	0.565752	1.00767e-05	0.000684289
450	TC1100003345.mm.2	Myo1d	338367	ENSMUSG00000035441	myosin ID	-0.885455	0.541317	0.00462224	0.0433635
451	TC1100003397.mm.2	Ccl9	20308	ENSMUSG00000019122	chemokine (C-C motif) ligand 9	-2.68088	0.155946	1.17284e-05	0.00075272
452	TC1100003399.mm.2	Ccl6	20305	ENSMUSG00000018927	chemokine (C-C motif) ligand 6	-2.29618	0.203602	1.52514e-06	0.000197816
453	TC1100003487.mm.2	Lpo	76113	ENSMUSG00000009356	lactoperoxidase	-2.49153	0.177818	6.21525e-10	9.20105e-07
454	TC1100003561.mm.2	Abcc3	76408	ENSMUSG00000020865	ATP-binding cassette, sub-family C (CFTR/MRP), member 3	-0.796957	0.575562	0.00425376	0.0411228
455	TC1100003603.mm.2	B4galnt2	14422	ENSMUSG00000013418	beta-1,4-N-acetyl-galactosaminyl transferase 2	-3.81183	0.0712074	1.30806e-07	3.80009e-05
456	TC1100003757.mm.2	Krt15	16665	ENSMUSG00000054146	keratin 15	-2.28518	0.20516	3.19774e-05	0.00143452
457	TC1100003758.mm.2	Krt19	16669	ENSMUSG00000020911	keratin 19	-2.19823	0.217905	2.37384e-05	0.00119244
458	TC1100003807.mm.2	Vat1	26949	ENSMUSG00000034993	vesicle amine transport 1	-0.59194	0.66345	8.14279e-05	0.00288848
459	TC1100003828.mm.2	Lsm12	268490	ENSMUSG00000020922	LSM12 homolog	-1.03029	0.489613	4.28521e-05	0.00180222
460	TC1100004057.mm.2	Cd300ld4	100043123	ENSMUSG00000069609	CD300 molecule like family member D4	-0.950407	0.517486	0.00346573	0.0360103
461	TC1100004058.mm.2	Cd300ld3	382551	ENSMUSG00000069607	CD300 molecule like family member D3	-1.41213	0.375756	0.000306366	0.00718392
462	TC1100004076.mm.2	Jpt1	15374	ENSMUSG00000020737	Jupiter microtubule associated homolog 1	-1.49796	0.354054	9.02713e-06	0.000634356
463	TC1100004100.mm.2	H3f3b	15081	ENSMUSG00000016559	H3 histone, family 3B	-1.04101	0.485986	0.000134162	0.00405371
464	TC1100004123.mm.2	Cygb	114886	ENSMUSG00000020810	cytoglobin	-0.606161	0.656942	2.37886e-05	0.00119244
465	TC1100004124.mm.2	St6galnac2	20446	ENSMUSG00000057286	ST6 (alpha-N-acetyl-neuraminyl-2,3-beta-galactosyl-1,3)-N-acetylgalactosaminide alpha-2,6-sialyltransferase 2	-0.595158	0.661972	0.00215955	0.0268505
466	TC1100004157.mm.2	Timp2	21858	ENSMUSG00000017466	tissue inhibitor of metalloproteinase 2	-1.96165	0.256734	5.95693e-06	0.000475372
467	TC1100004159.mm.2	Lgals3bp	19039	ENSMUSG00000033880	lectin, galactoside-binding, soluble, 3 binding protein	-3.11431	0.115478	1.2012e-08	5.67527e-06
468	TC1100004229.mm.2	Cbr2	12409	ENSMUSG00000025150	carbonyl reductase 2	-2.54967	0.170794	0.000230457	0.00588515
469	TC1100004292.mm.2	9930111J21Rik1	667214	ENSMUSG00000069893	RIKEN cDNA 9930111J21 gene 1	-0.607371	0.656392	0.000133074	0.00404016
470	TC1200000033.mm.2	Gm6682	626534	NA	tubulin, alpha 1C pseudogene	-0.982083	0.506248	5.33914e-05	0.00209229
471	TC1200000069.mm.2	Sdc1	20969	ENSMUSG00000020592	syndecan 1	-1.42196	0.373205	1.06712e-06	0.000157976
472	TC1200000459.mm.2	1700047I17Rik2	100101807	ENSMUSG00000094103	RIKEN cDNA 1700047I17 gene 2	-0.723223	0.605743	0.00307407	0.0333803
473	TC1200000461.mm.2	1700047I17Rik2	100101807	ENSMUSG00000094103	RIKEN cDNA 1700047I17 gene 2	-0.723223	0.605743	0.00307407	0.0333803
474	TC1200000652.mm.2	Hif1a	15251	ENSMUSG00000021109	hypoxia inducible factor 1, alpha subunit	-0.814239	0.568708	0.000946812	0.0154937
475	TC1200000664.mm.2	Rhoj	80837	ENSMUSG00000046768	ras homolog family member J	-1.18062	0.441162	1.15297e-06	0.000165179
476	TC1200001047.mm.2	Serpina3n	20716	ENSMUSG00000021091	serine (or cysteine) peptidase inhibitor, clade A, member 3N	-4.78076	0.0363788	7.98886e-12	4.43502e-08
477	TC1200001742.mm.2	Egln3	112407	ENSMUSG00000035105	egl-9 family hypoxia-inducible factor 3	-2.28825	0.204724	4.49809e-07	8.4648e-05
478	TC1200001755.mm.2	Snx6	72183	ENSMUSG00000005656	sorting nexin 6	-0.705605	0.613185	0.00524277	0.0471513
479	TC1200001921.mm.2	Tmem30b	238257	ENSMUSG00000034435	transmembrane protein 30B	-0.999536	0.500161	0.000523434	0.0102318
480	TC1200001955.mm.2	Gpx2	14776	ENSMUSG00000042808	glutathione peroxidase 2	-2.35556	0.195392	2.93125e-09	2.53971e-06
481	TC1200001988.mm.2	Zfp36l1	12192	ENSMUSG00000021127	zinc finger protein 36, C3H type-like 1	-1.64491	0.319767	0.000257833	0.00632646
482	TC1200002122.mm.2	Sptlc2	20773	ENSMUSG00000021036	serine palmitoyltransferase, long chain base subunit 2	-1.69653	0.308527	0.000599059	0.011207
483	TC1200002251.mm.2	Lgmn	19141	ENSMUSG00000021190	legumain	-3.25743	0.104572	3.47236e-08	1.35276e-05
484	TC1200002296.mm.2	Clmn	94040	ENSMUSG00000021097	calmin	-0.824418	0.56471	5.40943e-07	9.51805e-05
485	TC1300000076.mm.2	NA	NA	NA	NA	-1.20534	0.433667	0.000301869	0.00710096
486	TC1300000147.mm.2	Sfrp4	20379	ENSMUSG00000021319	secreted frizzled-related protein 4	-2.78546	0.145041	7.98673e-05	0.00285134
487	TC1300000255.mm.2	Hist1h2bc	68024	ENSMUSG00000018102	histone cluster 1, H2bc	-1.47414	0.359949	0.000573331	0.0109095
488	TC1300000425.mm.2	Ly86	17084	ENSMUSG00000021423	lymphocyte antigen 86	-1.72625	0.302237	5.84465e-06	0.000472623
489	TC1300000460.mm.2	Gcnt2	14538	ENSMUSG00000021360	glucosaminyl (N-acetyl) transferase 2, I-branching enzyme	-0.588868	0.664864	0.00092273	0.0151972
490	TC1300000522.mm.2	Mylip	218203	ENSMUSG00000038175	myosin regulatory light chain interacting protein	-1.15623	0.448683	0.000260878	0.00636359
491	TC1300000691.mm.2	Tgfbi	21810	ENSMUSG00000035493	transforming growth factor, beta induced	-0.843168	0.557418	0.000316063	0.00732629
492	TC1300001265.mm.2	Il6st	16195	ENSMUSG00000021756	interleukin 6 signal transducer	-0.936249	0.52259	0.00189974	0.0246555
493	TC1300001374.mm.2	Net1	56349	ENSMUSG00000021215	neuroepithelial cell transforming gene 1	-1.48895	0.356273	0.00233353	0.0280931
494	TC1300001558.mm.2	Hist1h2ak	319169	ENSMUSG00000063021	histone cluster 1, H2ak	-0.650783	0.636935	0.00304104	0.0331676
495	TC1300001762.mm.2	Serpinb1a	66222	ENSMUSG00000044734	serine (or cysteine) peptidase inhibitor, clade B, member 1a	-2.09097	0.234723	1.4678e-05	0.000880917
496	TC1300001814.mm.2	F13a1	74145	ENSMUSG00000039109	coagulation factor XIII, A1 subunit	-0.898978	0.536266	2.42219e-05	0.00120329
497	TC1300002119.mm.2	Golm1	105348	ENSMUSG00000021556	golgi membrane protein 1	-1.66186	0.316032	3.15325e-05	0.0014213
498	TC1300002204.mm.2	Ctsl	13039	ENSMUSG00000021477	cathepsin L	-1.61329	0.326852	0.00184478	0.0243406
499	TC1300002326.mm.2	Cast	12380	ENSMUSG00000021585	calpastatin	-1.45472	0.364826	2.37056e-05	0.00119244
500	TC1300002481.mm.2	Hexb	15212	ENSMUSG00000021665	hexosaminidase B	-0.842585	0.557643	0.000163929	0.00466399
501	TC1300002510.mm.2	Tnpo1	238799	ENSMUSG00000009470	transportin 1	-0.965345	0.512156	0.000380324	0.00835358
502	TC1300002553.mm.2	Pik3r1	18708	ENSMUSG00000041417	phosphoinositide-3-kinase regulatory subunit 1	-1.37848	0.384625	0.00104487	0.0165731
503	TC1300002667.mm.2	Map3k1	26401	ENSMUSG00000021754	mitogen-activated protein kinase kinase kinase 1	-0.883129	0.54219	4.5536e-05	0.00188651
504	TC1300002715.mm.2	Itga2	16398	ENSMUSG00000015533	integrin alpha 2	-2.08144	0.236279	0.000233953	0.00593055
505	TC1400000071.mm.2	Flnb	286940	ENSMUSG00000025278	filamin, beta	-2.19656	0.218157	1.90417e-05	0.00103637
506	TC1400000119.mm.2	Slc4a7	218756	ENSMUSG00000021733	solute carrier family 4, sodium bicarbonate cotransporter, member 7	-0.941291	0.520767	3.0809e-08	1.30259e-05
507	TC1400000200.mm.2	Vdac2	22334	ENSMUSG00000021771	voltage-dependent anion channel 2	-1.48531	0.357171	7.63751e-05	0.00274876
508	TC1400000248.mm.2	Anxa11	11744	ENSMUSG00000021866	annexin A11	-0.619369	0.650955	0.00514753	0.0466332
509	TC1400000368.mm.2	Anxa8	11752	ENSMUSG00000021950	annexin A8	-1.38351	0.383285	9.89382e-06	0.000680192
510	TC1400000373.mm.2	Glud1	14661	ENSMUSG00000021794	glutamate dehydrogenase 1	-0.946257	0.518977	0.00550856	0.0487076
511	TC1400000513.mm.2	Lgals3	16854	ENSMUSG00000050335	lectin, galactose binding, soluble 3	-2.42802	0.18582	5.21129e-08	1.96139e-05
512	TC1400000745.mm.2	Mmp14	17387	ENSMUSG00000000957	matrix metallopeptidase 14 (membrane-inserted)	-0.795179	0.576272	3.25022e-07	7.07592e-05
513	TC1400000892.mm.2	Defb42	619548	ENSMUSG00000054763	defensin beta 42	-3.64242	0.0800795	0.00383034	0.0384523
514	TC1400000895.mm.2	Ctsb	13030	ENSMUSG00000021939	cathepsin B	-3.43248	0.0926232	4.19368e-06	0.000380582
515	TC1400000942.mm.2	Clu	12759	ENSMUSG00000022037	clusterin	-3.19543	0.109164	0.00017689	0.00489779
516	TC1400001054.mm.2	Lcp1	18826	ENSMUSG00000021998	lymphocyte cytosolic protein 1	-0.628039	0.647055	0.000713609	0.0126974
517	TC1400001070.mm.2	Tsc22d1	21807	ENSMUSG00000022010	TSC22 domain family, member 1	-2.05245	0.241075	3.40641e-05	0.00151588
518	TC1400001157.mm.2	Klf5	12224	ENSMUSG00000005148	Kruppel-like factor 5	-2.10742	0.232062	3.36245e-08	1.35276e-05
519	TC1400001604.mm.2	Plac9a	211623	ENSMUSG00000095304	placenta specific 9a	-1.28747	0.409669	5.9278e-05	0.00227345
520	TC1400001608.mm.2	Plac9b	100039246	ENSMUSG00000072674	placenta specific 9b	-0.847596	0.55571	0.00209108	0.0263983
521	TC1400001612.mm.2	Plac9b	100039246	ENSMUSG00000072674	placenta specific 9b	-1.51495	0.34991	1.1244e-05	0.000730074
522	TC1400001741.mm.2	Ccser2	72972	ENSMUSG00000058690	coiled-coil serine rich 2	-0.996995	0.501043	0.000172765	0.00480734
523	TC1400001783.mm.2	Tspan14	52588	ENSMUSG00000037824	tetraspanin 14	-0.721648	0.606404	0.001419	0.0205547
524	TC1400002281.mm.2	Bnip3l	12177	ENSMUSG00000022051	BCL2/adenovirus E1B interacting protein 3-like	-0.596781	0.661228	0.00138956	0.0202205
525	TC1400002283.mm.2	Ppp2r2a	71978	ENSMUSG00000022052	protein phosphatase 2, regulatory subunit B, alpha	-0.869359	0.54739	6.82572e-05	0.00254248
526	TC1500000002.mm.2	Selenop	20363	ENSMUSG00000064373	selenoprotein P	-2.42117	0.186705	0.0036081	0.0370761
527	TC1500000008.mm.2	Oxct1	67041	ENSMUSG00000022186	3-oxoacid CoA transferase 1	-1.04219	0.48559	0.00381206	0.0383729
528	TC1500000031.mm.2	Dab2	13132	ENSMUSG00000022150	disabled 2, mitogen-responsive phosphoprotein	-2.50815	0.17578	6.77059e-06	0.000522041
529	TC1500000222.mm.2	Cpq	54381	ENSMUSG00000039007	carboxypeptidase Q	-0.705782	0.61311	0.00420415	0.0407209
530	TC1500000388.mm.2	Mal2	105853	ENSMUSG00000024479	mal, T cell differentiation protein 2	-2.57307	0.168046	6.92769e-06	0.000528647
531	TC1500000542.mm.2	Psca	72373	ENSMUSG00000022598	prostate stem cell antigen	-3.08767	0.11763	0.000270359	0.00655413
532	TC1500000549.mm.2	Ly6e	17069	ENSMUSG00000022587	lymphocyte antigen 6 complex, locus E	-1.47698	0.35924	0.00154433	0.0217245
533	TC1500000804.mm.2	Fbln1	14114	ENSMUSG00000006369	fibulin 1	-1.96633	0.255903	3.68666e-05	0.00160522
534	TC1500001002.mm.2	Tuba1c	22146	ENSMUSG00000043091	tubulin, alpha 1C	-0.85168	0.554139	0.00458164	0.043165
535	TC1500001051.mm.2	Dazap2	23994	ENSMUSG00000000346	DAZ associated protein 2	-0.609217	0.655552	0.00349191	0.0362005
536	TC1500001073.mm.2	Krt7	110310	ENSMUSG00000023039	keratin 7	-3.53344	0.0863631	3.65705e-07	7.5719e-05
537	TC1500001089.mm.2	Igfbp6	16012	ENSMUSG00000023046	insulin-like growth factor binding protein 6	-1.14603	0.451866	0.00243897	0.0287633
538	TC1500001101.mm.2	Prr13	66151	ENSMUSG00000023048	proline rich 13	-0.61325	0.653722	0.00294478	0.0324847
539	TC1500001151.mm.2	C7	109828	ENSMUSG00000079105	complement component 7	-2.56173	0.169372	2.20294e-05	0.00114296
540	TC1500001347.mm.2	Rida	15473	ENSMUSG00000022323	reactive intermediate imine deaminase A homolog	-0.996335	0.501272	0.00315723	0.0339842
541	TC1500001384.mm.2	Ywhaz	22631	ENSMUSG00000022285	tyrosine 3-monooxygenase/tryptophan 5-monooxygenase activation protein, zeta polypeptide	-0.893084	0.538462	0.00278461	0.0316292
542	TC1500001410.mm.2	Klf10	21847	ENSMUSG00000037465	Kruppel-like factor 10	-0.722678	0.605971	2.0381e-05	0.00108014
543	TC1500001511.mm.2	Ext1	14042	ENSMUSG00000061731	exostoses (multiple) 1	-0.809794	0.570463	2.32503e-06	0.000254223
544	TC1500001622.mm.2	Gsdmc3	270328	ENSMUSG00000055827	gasdermin C3	-5.50783	0.0219775	2.43351e-10	4.15682e-07
545	TC1500001657.mm.2	Ndrg1	17988	ENSMUSG00000005125	N-myc downstream regulated gene 1	-0.894331	0.537997	4.31661e-07	8.33518e-05
546	TC1500001718.mm.2	Ly6d	17068	ENSMUSG00000034634	lymphocyte antigen 6 complex, locus D	-3.01172	0.123988	2.62319e-07	6.01641e-05
547	TC1500001720.mm.2	Ly6k	76486	ENSMUSG00000044678	lymphocyte antigen 6 complex, locus K	-1.38746	0.382238	0.00252943	0.0294384
548	TC1500001728.mm.2	Ly6a	110454	ENSMUSG00000075602	lymphocyte antigen 6 complex, locus A	-5.51574	0.0218573	1.25712e-07	3.77238e-05
549	TC1500001729.mm.2	Ly6c1	17067	ENSMUSG00000079018	lymphocyte antigen 6 complex, locus C1	-6.08942	0.014686	3.24404e-08	1.33402e-05
550	TC1500001730.mm.2	Ly6c2	100041546	ENSMUSG00000022584	lymphocyte antigen 6 complex, locus C2	-0.711145	0.610835	0.000359801	0.00800358
551	TC1500001783.mm.2	Slc39a4	72027	ENSMUSG00000063354	solute carrier family 39 (zinc transporter), member 4	-2.74403	0.149267	2.43834e-06	0.000261574
552	TC1500001819.mm.2	Myh9	17886	ENSMUSG00000022443	myosin, heavy polypeptide 9, non-muscle	-0.899498	0.536073	0.000100119	0.00335302
553	TC1500001967.mm.2	Cyb5r3	109754	ENSMUSG00000018042	cytochrome b5 reductase 3	-1.68043	0.31199	0.000567907	0.0108558
554	TC1500002040.mm.2	Plxnb2	140570	ENSMUSG00000036606	plexin B2	-0.810249	0.570283	3.43124e-05	0.00152189
555	TC1500002221.mm.2	Cers5	71949	ENSMUSG00000023021	ceramide synthase 5	-0.589755	0.664456	0.000513659	0.0101334
556	TC1500002223.mm.2	Lima1	65970	ENSMUSG00000023022	LIM domain and actin binding 1	-1.2885	0.409377	0.000307078	0.00719301
557	TC1500002278.mm.2	Krt4	16682	ENSMUSG00000059668	keratin 4	-4.11551	0.0576908	1.20351e-10	2.47675e-07
558	TC1500002282.mm.2	Krt8	16691	ENSMUSG00000049382	keratin 8	-2.19676	0.218126	0.000120928	0.00379819
559	TC1500002344.mm.2	Gsdmc2	331063	ENSMUSG00000056293	gasdermin C2	-4.55368	0.0425799	2.30383e-09	2.3254e-06
560	TC1500002345.mm.2	Gsdmc4	74548	ENSMUSG00000055748	gasdermin C4	-2.78852	0.144734	3.07017e-09	2.53971e-06
561	TC1500002346.mm.2	Plec	18810	ENSMUSG00000022565	plectin	-0.627176	0.647443	3.15877e-07	7.01435e-05
562	TC1600000353.mm.2	Lpp	210126	ENSMUSG00000033306	LIM domain containing preferred translocation partner in lipoma	-0.706339	0.612873	0.00230094	0.0279075
563	TC1600000475.mm.2	Heg1	77446	ENSMUSG00000075254	heart development protein with EGF-like domains 1	-1.91901	0.264436	8.70594e-05	0.00304447
564	TC1600000667.mm.2	Ccdc80	67896	ENSMUSG00000022665	coiled-coil domain containing 80	-0.944079	0.519761	2.3765e-06	0.000256177
565	TC1600000861.mm.2	Usp25	30940	ENSMUSG00000022867	ubiquitin specific peptidase 25	-0.700814	0.615225	0.00300776	0.0329454
566	TC1600001006.mm.2	Ifngr2	15980	ENSMUSG00000022965	interferon gamma receptor 2	-0.670335	0.628361	0.00205226	0.0260712
567	TC1600001089.mm.2	Bace2	56175	ENSMUSG00000040605	beta-site APP-cleaving enzyme 2	-0.794075	0.576713	5.79217e-07	9.97061e-05
568	TC1600001191.mm.2	Emp2	13731	ENSMUSG00000022505	epithelial membrane protein 2	-0.712363	0.61032	5.25615e-06	0.000442114
569	TC1600001479.mm.2	Apod	11815	ENSMUSG00000022548	apolipoprotein D	-4.06301	0.059829	0.00105674	0.0167136
570	TC1600001514.mm.2	Muc20	224116	ENSMUSG00000035638	mucin 20	-2.693	0.154641	1.54312e-07	4.17883e-05
571	TC1700000069.mm.2	Gm1604b	381059	ENSMUSG00000095720	predicted gene 1604b	-0.759739	0.590603	0.00271372	0.0310163
572	TC1700000325.mm.2	Prss32	69814	ENSMUSG00000048992	protease, serine 32	-0.874759	0.545345	1.65962e-06	0.000205754
573	TC1700000348.mm.2	Noxo1	71893	ENSMUSG00000019320	NADPH oxidase organizer 1	-0.667939	0.629405	1.43933e-06	0.000190248
574	TC1700000496.mm.2	Cdkn1a	12575	ENSMUSG00000023067	cyclin-dependent kinase inhibitor 1A (P21)	-1.55597	0.340101	1.33206e-06	0.000180364
575	TC1700000502.mm.2	Pi16	74116	ENSMUSG00000024011	peptidase inhibitor 16	-0.63425	0.644275	2.97154e-05	0.00138489
576	TC1700000622.mm.2	Psmb8	16913	ENSMUSG00000024338	proteasome (prosome, macropain) subunit, beta type 8 (large multifunctional peptidase 7)	-0.613926	0.653416	0.000223968	0.00578381
577	TC1700000651.mm.2	Slc44a4	70129	ENSMUSG00000007034	solute carrier family 44, member 4	-0.68764	0.620869	0.00015441	0.00447628
578	TC1700000662.mm.2	Clic1	114584	ENSMUSG00000007041	chloride intracellular channel 1	-2.27706	0.206318	3.72843e-07	7.5719e-05
579	TC1700001143.mm.2	Clip4	78785	ENSMUSG00000024059	CAP-GLY domain containing linker protein family, member 4	-0.882325	0.542492	7.54135e-06	0.000556535
580	TC1700001178.mm.2	Crim1	50766	ENSMUSG00000024074	cysteine rich transmembrane BMP regulator 1 (chordin like)	-0.673577	0.62695	4.05923e-05	0.00172093
581	TC1700001187.mm.2	Vit	74199	ENSMUSG00000024076	vitrin	-0.655128	0.635019	0.000539578	0.0104737
582	TC1700001408.mm.2	Rnaset2a	100037283	ENSMUSG00000095687	ribonuclease T2A	-0.769598	0.586581	0.00274947	0.0312941
583	TC1700001598.mm.2	Tnfrsf12a	27279	ENSMUSG00000023905	tumor necrosis factor receptor superfamily, member 12a	-0.842456	0.557693	2.77587e-06	0.000288627
584	TC1700001619.mm.2	Atp6v0c	11984	ENSMUSG00000024121	ATPase, H+ transporting, lysosomal V0 subunit C	-1.53794	0.344376	0.000255542	0.00628701
585	TC1700001699.mm.2	Dusp1	19252	ENSMUSG00000024190	dual specificity phosphatase 1	-3.16668	0.111361	1.70998e-07	4.49859e-05
586	TC1700001811.mm.2	Tff3	21786	ENSMUSG00000024029	trefoil factor 3, intestinal	-2.32043	0.200207	9.71084e-05	0.00328218
587	TC1700001905.mm.2	H2-Aa	14960	ENSMUSG00000036594	histocompatibility 2, class II antigen A, alpha	-3.49735	0.088551	1.05563e-08	5.31957e-06
588	TC1700001938.mm.2	D17H6S56E-5	110956	NA	DNA segment, Chr 17, human D6S56E 5	-5.40724	0.0235645	1.16932e-08	5.64476e-06
589	TC1700001981.mm.2	Tubb5	22154	ENSMUSG00000001525	tubulin, beta 5 class I	-1.60187	0.32945	7.55216e-06	0.000556535
590	TC1700002287.mm.2	Sult1c2	69083	ENSMUSG00000023122	sulfotransferase family, cytosolic, 1C, member 2	-1.8217	0.282888	2.5612e-05	0.0012555
591	TC1700002315.mm.2	Lrg1	76905	ENSMUSG00000037095	leucine-rich alpha-2-glycoprotein 1	-1.16762	0.445155	1.58852e-05	0.000923471
592	TC1700002352.mm.2	C3	12266	ENSMUSG00000024164	complement component 3	-4.46269	0.0453519	1.71087e-07	4.49859e-05
593	TC1700002414.mm.2	Rab31	106572	ENSMUSG00000056515	RAB31, member RAS oncogene family	-0.850055	0.554763	0.000577944	0.0109631
594	TC1700002487.mm.2	Myl12b	67938	ENSMUSG00000034868	myosin, light chain 12B, regulatory	-1.89621	0.268648	0.00033306	0.00758556
595	TC1700002488.mm.2	Myl12a	67268	ENSMUSG00000024048	myosin, light chain 12A, regulatory, non-sarcomeric	-1.36471	0.388311	4.81273e-05	0.00196455
596	TC1700002573.mm.2	Atl2	56298	ENSMUSG00000059811	atlastin GTPase 2	-0.684451	0.622243	0.00367212	0.037491
597	TC1700002647.mm.2	Zfp36l2	12193	ENSMUSG00000045817	zinc finger protein 36, C3H type-like 2	-0.876431	0.544713	0.00142222	0.020561
598	TC1700002778.mm.2	Tapbp	21356	ENSMUSG00000024308	TAP binding protein	-1.76578	0.294068	3.6397e-06	0.000346881
599	TC1700002780.mm.2	H2-DMb1	14999	ENSMUSG00000079547	histocompatibility 2, class II, locus Mb1	-1.5113	0.350795	3.57047e-06	0.000343229
600	TC1700002781.mm.2	H2-Ab1	14961	ENSMUSG00000073421	histocompatibility 2, class II antigen A, beta 1	-2.16059	0.223664	1.45845e-05	0.000877678
601	TC1700002782.mm.2	H2-Eb1	14969	ENSMUSG00000060586	histocompatibility 2, class II antigen E beta	-2.56991	0.168414	1.57469e-05	0.000923471
602	TC1700002814.mm.2	C4b	12268	ENSMUSG00000073418	complement component 4B (Chido blood group)	-1.48577	0.357057	1.06199e-05	0.000706061
603	TC1700002816.mm.2	Cfb	14962	ENSMUSG00000090231	complement factor B	-0.732074	0.602038	0.00014672	0.00431533
604	TC1700002819.mm.2	H2-T23	15040	ENSMUSG00000067212	histocompatibility 2, T region locus 23	-0.800594	0.574113	0.000850511	0.0143296
605	TC1800000158.mm.2	Ttr	22139	ENSMUSG00000061808	transthyretin	-0.993773	0.502163	3.10462e-05	0.00140984
606	TC1800000306.mm.2	Ctnna1	12385	ENSMUSG00000037815	catenin (cadherin associated protein), alpha 1	-0.716233	0.608685	0.00255649	0.0296291
607	TC1800000590.mm.2	Isoc1	66307	ENSMUSG00000024601	isochorismatase domain containing 1	-1.21476	0.430843	0.00066637	0.0121304
608	TC1800000617.mm.2	Cd74	16149	ENSMUSG00000024610	CD74 antigen (invariant polypeptide of major histocompatibility complex, class II antigen-associated)	-2.98414	0.126382	0.000206867	0.00543632
609	TC1800000625.mm.2	Csf1r	12978	ENSMUSG00000024621	colony stimulating factor 1 receptor	-1.71078	0.305496	3.94888e-06	0.000368606
610	TC1800000665.mm.2	Nedd4l	83814	ENSMUSG00000024589	neural precursor cell expressed, developmentally down-regulated gene 4-like	-0.962228	0.513264	0.00152189	0.0214845
611	TC1800000762.mm.2	Mbd2	17191	ENSMUSG00000024513	methyl-CpG binding domain protein 2	-0.900389	0.535742	3.88479e-05	0.00166215
612	TC1800000916.mm.2	Tmx3	67988	ENSMUSG00000024614	thioredoxin-related transmembrane protein 3	-0.760592	0.590254	6.06308e-05	0.00231733
613	TC1800001181.mm.2	Tmem173	72512	ENSMUSG00000024349	transmembrane protein 173	-0.845669	0.556453	8.6446e-06	0.000617241
614	TC1800001197.mm.2	Cd14	12475	ENSMUSG00000051439	CD14 antigen	-0.966048	0.511906	0.000294644	0.00696049
615	TC1800001303.mm.2	Fem1c	240263	ENSMUSG00000033319	fem-1 homolog c (C.elegans)	-1.15071	0.450404	6.84789e-09	4.15742e-06
616	TC1800001334.mm.2	Lox	16948	ENSMUSG00000024529	lysyl oxidase	-0.677638	0.625188	1.15723e-07	3.60075e-05
617	TC1800001535.mm.2	Rab27b	80718	ENSMUSG00000024511	RAB27B, member RAS oncogene family	-0.6101	0.655151	0.00392143	0.0389357
618	TC1900000055.mm.2	Cd248	70445	ENSMUSG00000056481	CD248 antigen, endosialin	-0.62662	0.647692	0.00534214	0.0477479
619	TC1900000073.mm.2	Cfl1	12631	ENSMUSG00000056201	cofilin 1, non-muscle	-1.27047	0.414526	0.000237053	0.00598182
620	TC1900000140.mm.2	Atl3	109168	ENSMUSG00000024759	atlastin GTPase 3	-0.926392	0.526172	4.20039e-06	0.000380582
621	TC1900000171.mm.2	Ahnak	66395	ENSMUSG00000069833	AHNAK nucleoprotein (desmoyokin)	-1.33225	0.397149	0.000204268	0.00539356
622	TC1900000183.mm.2	Fth1	14319	ENSMUSG00000024661	ferritin heavy polypeptide 1	-0.594973	0.662057	5.31354e-05	0.00209229
623	TC1900000226.mm.2	Ms4a4d	66607	ENSMUSG00000024678	membrane-spanning 4-domains, subfamily A, member 4D	-0.693661	0.618283	5.25399e-05	0.0020834
624	TC1900000246.mm.2	Mpeg1	17476	ENSMUSG00000046805	macrophage expressed gene 1	-0.62475	0.648532	0.000188082	0.00509597
625	TC1900000340.mm.2	Zfand5	22682	ENSMUSG00000024750	zinc finger, AN1-type domain 5	-1.63008	0.323071	0.000100331	0.00335302
626	TC1900000439.mm.2	Jak2	16452	ENSMUSG00000024789	Janus kinase 2	-0.638667	0.642306	0.0025273	0.0294362
627	TC1900000448.mm.2	Il33	77125	ENSMUSG00000024810	interleukin 33	-1.68307	0.31142	5.50398e-06	0.000454355
628	TC1900000501.mm.2	Ifit3	15959	ENSMUSG00000074896	interferon-induced protein with tetratricopeptide repeats 3	-1.91187	0.265747	1.18724e-06	0.00016581
629	TC1900000502.mm.2	Ifit3b	667370	ENSMUSG00000062488	interferon-induced protein with tetratricopeptide repeats 3B	-1.42474	0.372486	1.71358e-05	0.000963335
630	TC1900000572.mm.2	Entpd1	12495	ENSMUSG00000048120	ectonucleoside triphosphate diphosphohydrolase 1	-0.600257	0.659636	0.000184208	0.0050376
631	TC1900000723.mm.2	Slk	20874	ENSMUSG00000025060	STE20-like kinase	-1.05461	0.481426	0.0048185	0.0446949
632	TC1900000727.mm.2	Gsto1	14873	ENSMUSG00000025068	glutathione S-transferase omega 1	-2.77044	0.14656	2.91768e-08	1.27039e-05
633	TC1900001095.mm.2	Fads2	56473	ENSMUSG00000024665	fatty acid desaturase 2	-1.89747	0.268413	6.00484e-06	0.000475372
634	TC1900001240.mm.2	Anxa1	16952	ENSMUSG00000024659	annexin A1	-4.31306	0.0503082	1.34948e-13	2.99665e-09
635	TC1900001253.mm.2	Gda	14544	ENSMUSG00000058624	guanine deaminase	-2.6135	0.163402	6.70181e-09	4.15742e-06
636	TC1900001346.mm.2	Ermp1	226090	ENSMUSG00000046324	endoplasmic reticulum metallopeptidase 1	-2.52013	0.174328	6.92716e-09	4.15742e-06
637	TC1900001422.mm.2	Ifit1bl1	667373	ENSMUSG00000079339	interferon induced protein with tetratricpeptide repeats 1B like 1	-1.08931	0.469987	8.03961e-06	0.000583424
638	TC1900001461.mm.2	Myof	226101	ENSMUSG00000048612	myoferlin	-2.31099	0.201522	1.96102e-07	4.87816e-05
639	TC1900001484.mm.2	Pdlim1	54132	ENSMUSG00000055044	PDZ and LIM domain 1 (elfin)	-2.59222	0.16583	0.000576323	0.0109477
640	TC1900001617.mm.2	Nt5c2	76952	ENSMUSG00000025041	5'-nucleotidase, cytosolic II	-0.623806	0.648956	9.33583e-05	0.00320419
641	TC4_GL456350_random00000012.mm.2	Gm10591	100504239	ENSMUSG00000096596	predicted gene 10591	-2.15671	0.224268	8.95897e-05	0.0030988

## Sheet: dreg_WF_YF
	PROBEID	SYMBOL	ENTREZID	ENSEMBL	GENENAME	LogFC	FC	P.Value	adj.P.Val
1	TC0100001617.mm.2	Tagln2	21346	ENSMUSG00000026547	transgelin 2	-1.02509	0.491379	3.19095e-07	7.01567e-05
2	TC0100001740.mm.2	Srp9	27058	ENSMUSG00000026511	signal recognition particle 9	-0.694913	0.617746	0.00161198	0.0223353
3	TC0100002562.mm.2	Igfbp5	16011	ENSMUSG00000026185	insulin-like growth factor binding protein 5	-0.892378	0.538725	0.000709994	0.0126647
4	TC0100003380.mm.2	Suco	226551	ENSMUSG00000040297	SUN domain containing ossification factor	-1.82906	0.281448	0.00363855	0.0372416
5	TC0200002347.mm.2	Chmp4b	75608	ENSMUSG00000038467	charged multivesicular body protein 4B	-0.598799	0.660303	0.00489262	0.0450811
6	TC0200003303.mm.2	Lcn2	16819	ENSMUSG00000026822	lipocalin 2	-0.824465	0.564692	3.93594e-05	0.0016808
7	TC0200003765.mm.2	Atp5g3	228033	ENSMUSG00000018770	ATP synthase, H+ transporting, mitochondrial F0 complex, subunit C3 (subunit 9)	-0.607937	0.656134	0.00486185	0.0449281
8	TC0200005481.mm.2	Serf2	378702	ENSMUSG00000074884	small EDRK-rich factor 2	-0.703302	0.614165	0.00439172	0.042096
9	TC0300000821.mm.2	Sprr2a2	100303744	ENSMUSG00000068893	small proline-rich protein 2A2	-1.23136	0.425916	1.39661e-06	0.000186826
10	TC0300000822.mm.2	Sprr2a3	100042514	ENSMUSG00000074445	small proline-rich protein 2A3	-1.21808	0.429855	3.37721e-06	0.000334124
11	TC0300001378.mm.2	Slc39a8	67547	ENSMUSG00000053897	solute carrier family 39 (metal ion transporter), member 8	-0.987474	0.50436	0.00040728	0.00874668
12	TC0300001398.mm.2	H2afz	51788	ENSMUSG00000037894	H2A histone family, member Z	-0.898488	0.536449	0.000768846	0.0133696
13	TC0400000349.mm.2	Dnaja1	15502	ENSMUSG00000028410	DnaJ heat shock protein family (Hsp40) member A1	-0.630337	0.646026	0.00131496	0.0193763
14	TC0400002102.mm.2	Sdf4	20318	ENSMUSG00000029076	stromal cell derived factor 4	-0.677107	0.625418	0.0052447	0.0471513
15	TC0400002744.mm.2	Ptgr1	67103	ENSMUSG00000028378	prostaglandin reductase 1	-1.09314	0.468739	1.38368e-05	0.000846448
16	TC0400003330.mm.2	Uqcrh	66576	ENSMUSG00000063882	ubiquinol-cytochrome c reductase hinge protein	-0.772854	0.585258	0.00553004	0.0487882
17	TC0400003721.mm.2	Hmgn2	15331	ENSMUSG00000003038	high mobility group nucleosomal binding domain 2	-1.07244	0.475514	1.30803e-07	3.80009e-05
18	TC0500000177.mm.2	Psmc2	19181	ENSMUSG00000028932	proteasome (prosome, macropain) 26S subunit, ATPase 2	-0.635769	0.643598	0.000129966	0.00398622
19	TC0500000928.mm.2	Anxa3	11745	ENSMUSG00000029484	annexin A3	-0.637547	0.642805	1.03769e-09	1.35547e-06
20	TC0500002320.mm.2	Prom1	19126	ENSMUSG00000029086	prominin 1	-0.658471	0.633549	0.00023856	0.00599388
21	TC0500002840.mm.2	Plac8	231507	ENSMUSG00000029322	placenta-specific 8	-1.58095	0.334262	0.00446695	0.0423932
22	TC0500003312.mm.2	Chchd2	14004	ENSMUSG00000070493	coiled-coil-helix-coiled-coil-helix domain containing 2	-0.681506	0.623514	0.000753239	0.0131566
23	TC0600000327.mm.2	Akr1b7	11997	ENSMUSG00000052131	aldo-keto reductase family 1, member B7	-2.71474	0.152329	0.0035054	0.0362895
24	TC0600000570.mm.2	Tmem176a	66058	ENSMUSG00000023367	transmembrane protein 176A	-0.654323	0.635373	0.00166141	0.022734
25	TC0600001922.mm.2	Fam3c	27999	ENSMUSG00000029672	family with sequence similarity 3, member C	-0.85519	0.552792	0.00139631	0.0202969
26	TC0600002045.mm.2	Akr1b3	11677	ENSMUSG00000001642	aldo-keto reductase family 1, member B3 (aldose reductase)	-0.60826	0.655987	1.43623e-09	1.59465e-06
27	TC0600002177.mm.2	Tcaf2	232748	ENSMUSG00000029851	TRPM8 channel-associated factor 2	-1.29508	0.407515	3.44399e-08	1.35276e-05
28	TC0600002233.mm.2	Tmem176b	65963	ENSMUSG00000029810	transmembrane protein 176B	-0.733598	0.601402	0.000383251	0.00837398
29	TC0600002354.mm.2	Vopp1	232023	ENSMUSG00000037788	vesicular, overexpressed in cancer, prosurvival protein 1	-1.17449	0.44304	0.000221629	0.0057427
30	TC0700001349.mm.2	Ndufc2	68197	ENSMUSG00000030647	NADH dehydrogenase (ubiquinone) 1, subcomplex unknown, 2	-0.652271	0.636278	0.00546631	0.0484763
31	TC0700001612.mm.2	Rpl27a	26451	ENSMUSG00000046364	ribosomal protein L27A	-0.652484	0.636184	0.000463191	0.00941906
32	TC0700001906.mm.2	Tacc2	57752	ENSMUSG00000030852	transforming, acidic coiled-coil containing protein 2	-0.590391	0.664163	0.00143326	0.0206337
33	TC0700002771.mm.2	Cox6b1	110323	ENSMUSG00000036751	cytochrome c oxidase, subunit VIb polypeptide 1	-0.670858	0.628133	0.0017974	0.0239089
34	TC0700002789.mm.2	Fxyd3	17178	ENSMUSG00000057092	FXYD domain-containing ion transport regulator 3	-1.68929	0.310079	0.00023496	0.00594251
35	TC0700003771.mm.2	Capn5	12337	ENSMUSG00000035547	calpain 5	-0.623885	0.648921	6.98426e-05	0.00258218
36	TC0700003807.mm.2	Spcs2	66624	ENSMUSG00000035227	signal peptidase complex subunit 2 homolog (S. cerevisiae)	-0.609831	0.655274	0.00498274	0.0457029
37	TC0700004065.mm.2	Nlrp10	244202	ENSMUSG00000049709	NLR family, pyrin domain containing 10	-0.737507	0.599775	4.82536e-05	0.00196609
38	TC0700004565.mm.2	Ctsd	13033	ENSMUSG00000007891	cathepsin D	-0.749374	0.594862	7.24223e-05	0.00264944
39	TC0800000259.mm.2	Defb1	13214	ENSMUSG00000044748	defensin beta 1	-1.38696	0.382369	0.000397582	0.00860827
40	TC0800000463.mm.2	Tusc3	80286	ENSMUSG00000039530	tumor suppressor candidate 3	-0.61516	0.652858	0.00409357	0.039992
41	TC0900000660.mm.2	Dnaja4	58233	ENSMUSG00000032285	DnaJ heat shock protein family (Hsp40) member A4	-1.13954	0.453904	0.000112109	0.00359755
42	TC0900000748.mm.2	Hexa	15211	ENSMUSG00000025232	hexosaminidase A	-0.680733	0.623848	3.7135e-05	0.00160599
43	TC0900000751.mm.2	Pkm	18746	ENSMUSG00000032294	pyruvate kinase, muscle	-0.594614	0.662222	9.82528e-05	0.00330576
44	TC0900002185.mm.2	Atp5l	27425	ENSMUSG00000038717	ATP synthase, H+ transporting, mitochondrial F0 complex, subunit G	-0.845336	0.556581	0.000717219	0.0127209
45	TC0900003179.mm.2	Rps27rt	100043813	ENSMUSG00000050621	ribosomal protein S27, retrogene	-0.654713	0.635202	0.00138401	0.020153
46	TC0X00001282.mm.2	Rpl36a	19982	ENSMUSG00000079435	ribosomal protein L36A	-0.663443	0.63137	0.00211088	0.0265368
47	TC0X00001651.mm.2	Rbbp7	245688	ENSMUSG00000031353	retinoblastoma binding protein 7, chromatin remodeling factor	-0.986412	0.504732	0.00192689	0.0249205
48	TC0X00003236.mm.2	Sat1	20229	ENSMUSG00000025283	spermidine/spermine N1-acetyl transferase 1	-1.17233	0.443705	9.63128e-06	0.000668351
49	TC1000001091.mm.2	NA	NA	NA	NA	-0.887739	0.54046	4.46292e-05	0.00186279
50	TC1000001333.mm.2	Tspan8	216350	ENSMUSG00000034127	tetraspanin 8	-1.09429	0.468365	1.49113e-05	0.000887722
51	TC1000001366.mm.2	Cpm	70574	ENSMUSG00000020183	carboxypeptidase M	-1.60902	0.327822	4.46564e-05	0.00186279
52	TC1000001479.mm.2	Tmbim4	68212	ENSMUSG00000020225	transmembrane BAX inhibitor motif containing 4	-0.599617	0.659929	0.000754554	0.0131566
53	TC1000001625.mm.2	Cd63	12512	ENSMUSG00000025351	CD63 antigen	-0.674364	0.626608	0.000219887	0.00570421
54	TC1000001802.mm.2	Abracl	73112	ENSMUSG00000078453	ABRA C-terminal like	-0.860279	0.550846	0.00224688	0.0274748
55	TC1000002008.mm.2	Marcks	17118	ENSMUSG00000069662	myristoylated alanine rich protein kinase C substrate	-0.745727	0.596367	0.00460834	0.0432756
56	TC1100000932.mm.2	Cldn7	53624	ENSMUSG00000018569	claudin 7	-0.707643	0.61232	0.000311999	0.00726993
57	TC1100001550.mm.2	Lasp1	16796	ENSMUSG00000038366	LIM and SH3 protein 1	-0.648094	0.638123	0.000862644	0.0144682
58	TC1100001656.mm.2	Rpl27	19942	ENSMUSG00000063316	ribosomal protein L27	-0.708014	0.612162	0.00334995	0.0353224
59	TC1100002122.mm.2	Nefh	380684	ENSMUSG00000020396	neurofilament, heavy polypeptide	-1.57839	0.334855	3.43055e-06	0.00033559
60	TC1100002240.mm.2	Sec61g	20335	ENSMUSG00000078974	SEC61, gamma subunit	-0.835598	0.560351	0.000149809	0.00437719
61	TC1100002729.mm.2	Uqcrq	22272	ENSMUSG00000044894	ubiquinol-cytochrome c reductase, complex III subunit VII	-0.777832	0.583243	0.00323895	0.0344794
62	TC1100003758.mm.2	Krt19	16669	ENSMUSG00000020911	keratin 19	-1.68481	0.311044	2.37384e-05	0.00119244
63	TC1200002421.mm.2	2010107E04Rik	70257	ENSMUSG00000021290	RIKEN cDNA 2010107E04 gene	-0.669916	0.628543	0.0016288	0.0224576
64	TC1300000655.mm.2	Prelid1	66494	ENSMUSG00000021486	PRELI domain containing 1	-0.889467	0.539814	0.0012451	0.0187322
65	TC1400000340.mm.2	Ncoa4	27057	ENSMUSG00000056234	nuclear receptor coactivator 4	-0.829492	0.562727	0.00405827	0.0397696
66	TC1400000892.mm.2	Defb42	619548	ENSMUSG00000054763	defensin beta 42	-1.80859	0.28547	0.00383034	0.0384523
67	TC1400000942.mm.2	Clu	12759	ENSMUSG00000022037	clusterin	-2.72107	0.151662	0.00017689	0.00489779
68	TC1400002000.mm.2	Rnase1	19752	ENSMUSG00000035896	ribonuclease, RNase A family, 1 (pancreatic)	-1.00587	0.497971	5.15923e-09	3.58018e-06
69	TC1500001412.mm.2	Azin1	54375	ENSMUSG00000037458	antizyme inhibitor 1	-1.60305	0.32918	1.47733e-06	0.000194115
70	TC1500001572.mm.2	Anxa13	69787	NA	annexin A13	-1.25514	0.418952	1.88362e-06	0.000221311
71	TC1500001728.mm.2	Ly6a	110454	ENSMUSG00000075602	lymphocyte antigen 6 complex, locus A	-2.33337	0.19842	1.25712e-07	3.77238e-05
72	TC1500001729.mm.2	Ly6c1	17067	ENSMUSG00000079018	lymphocyte antigen 6 complex, locus C1	-2.81697	0.141908	3.24404e-08	1.33402e-05
73	TC1500001943.mm.2	Ndufa6	67130	ENSMUSG00000022450	NADH dehydrogenase (ubiquinone) 1 alpha subcomplex, 6 (B14)	-0.669466	0.62874	0.00195127	0.0251772
74	TC1500002282.mm.2	Krt8	16691	ENSMUSG00000049382	keratin 8	-1.34548	0.393524	0.000120928	0.00379819
75	TC1500002327.mm.2	Prlr	19116	ENSMUSG00000005268	prolactin receptor	-1.56222	0.338629	2.04587e-05	0.00108168
76	TC1500002336.mm.2	Smdt1	69029	ENSMUSG00000022452	single-pass membrane protein with aspartate rich tail 1	-0.628414	0.646887	0.00186409	0.0244212
77	TC1600000955.mm.2	Usp16	74112	ENSMUSG00000025616	ubiquitin specific peptidase 16	-0.618375	0.651404	0.000368377	0.00815572
78	TC1600001722.mm.2	Alcam	11658	ENSMUSG00000022636	activated leukocyte cell adhesion molecule	-1.27661	0.412764	0.00105909	0.0167269
79	TC1600001752.mm.2	Tmem45a	56277	ENSMUSG00000022754	transmembrane protein 45a	-0.668307	0.629245	1.73947e-05	0.000975422
80	TC1700000662.mm.2	Clic1	114584	ENSMUSG00000007041	chloride intracellular channel 1	-0.751667	0.593917	3.72843e-07	7.5719e-05
81	TC1700001450.mm.2	Slc22a1	20517	ENSMUSG00000023829	solute carrier family 22 (organic cation transporter), member 1	-0.888689	0.540105	2.60616e-05	0.00127045
82	TC1700001499.mm.2	Psmb1	19170	ENSMUSG00000014769	proteasome (prosome, macropain) subunit, beta type 1	-0.808669	0.570908	0.00499379	0.0457287
83	TC1700001742.mm.2	Rps10	67097	ENSMUSG00000052146	ribosomal protein S10	-0.653509	0.635732	0.000519458	0.010199
84	TC1700001811.mm.2	Tff3	21786	ENSMUSG00000024029	trefoil factor 3, intestinal	-0.696113	0.617233	9.71084e-05	0.00328218
85	TC1700001938.mm.2	D17H6S56E-5	110956	NA	DNA segment, Chr 17, human D6S56E 5	-2.44471	0.183683	1.16932e-08	5.64476e-06
86	TC1700002819.mm.2	H2-T23	15040	ENSMUSG00000067212	histocompatibility 2, T region locus 23	-0.862539	0.549984	0.000850511	0.0143296
87	TC1800001449.mm.2	Piezo2	667742	ENSMUSG00000041482	piezo-type mechanosensitive ion channel component 2	-1.49669	0.354365	0.00317047	0.0340277
88	TC1800001745.mm.2	Ier3ip1	66191	ENSMUSG00000090000	immediate early response 3 interacting protein 1	-0.586185	0.666102	0.00119417	0.0181503
89	TC1900000018.mm.2	Chka	12660	ENSMUSG00000024843	choline kinase alpha	-0.679573	0.62435	0.00467897	0.0437111
90	TC1900001129.mm.2	Ms4a5	269063	ENSMUSG00000054523	membrane-spanning 4-domains, subfamily A, member 5	-1.10825	0.463857	3.75988e-09	2.84393e-06

## Sheet: dreg_WW_FF
	PROBEID	SYMBOL	ENTREZID	ENSEMBL	GENENAME	LogFC	FC	P.Value	adj.P.Val
1	TC0100000064.mm.2	Sulf1	240725	ENSMUSG00000016918	sulfatase 1	-1.30748	0.404025	1.0493e-05	0.000701831
2	TC0100000135.mm.2	Gsta3	14859	ENSMUSG00000025934	glutathione S-transferase, alpha 3	-1.49074	0.355831	0.00106213	0.0167511
3	TC0100000171.mm.2	Lmbrd1	68421	ENSMUSG00000073725	LMBR1 domain containing 1	-1.20512	0.433733	0.00136558	0.019965
4	TC0100000295.mm.2	Il1r1	16177	ENSMUSG00000026072	interleukin 1 receptor, type I	-1.17691	0.442297	0.0021013	0.0264821
5	TC0100000343.mm.2	Col3a1	12825	ENSMUSG00000026043	collagen, type III, alpha 1	-2.94459	0.129895	2.25228e-10	4.15682e-07
6	TC0100000375.mm.2	Stat1	20846	ENSMUSG00000026104	signal transducer and activator of transcription 1	-1.42853	0.371509	3.34101e-06	0.000333788
7	TC0100000433.mm.2	Bzw1	66882	ENSMUSG00000051223	basic leucine zipper and W2 domains 1	-1.34663	0.393209	0.000166112	0.00469896
8	TC0100000439.mm.2	Cflar	12633	ENSMUSG00000026031	CASP8 and FADD-like apoptosis regulator	-0.736474	0.600205	0.00293645	0.0324573
9	TC0100000625.mm.2	Arpc2	76709	ENSMUSG00000006304	actin related protein 2/3 complex, subunit 2	-1.61891	0.32558	4.60181e-06	0.000400736
10	TC0100000711.mm.2	Agfg1	15463	ENSMUSG00000026159	ArfGAP with FG repeats 1	-1.12107	0.459754	0.000111464	0.00359509
11	TC0100000743.mm.2	Gm7609	665378	ENSMUSG00000062783	predicted pseudogene 7609	-0.70973	0.611434	1.65691e-05	0.000941004
12	TC0100000766.mm.2	Sp100	20684	ENSMUSG00000026222	nuclear antigen Sp100	-1.66762	0.314771	1.23199e-06	0.000170985
13	TC0100000836.mm.2	Ugt1a2	22236	ENSMUSG00000090171	UDP glucuronosyltransferase 1 family, polypeptide A2	-1.89527	0.268824	6.50905e-05	0.00244983
14	TC0100000890.mm.2	Ube2f	67921	ENSMUSG00000034343	ubiquitin-conjugating enzyme E2F (putative)	-0.607947	0.65613	0.000447426	0.00924237
15	TC0100000936.mm.2	2002-09-01	18000	ENSMUSG00000026276	septin 2	-0.888361	0.540227	0.000660359	0.0120492
16	TC0100001024.mm.2	Serpinb5	20724	ENSMUSG00000067006	serine (or cysteine) peptidase inhibitor, clade B, member 5	-1.18201	0.440737	0.000448946	0.00926513
17	TC0100001111.mm.2	Slc35f5	74150	ENSMUSG00000026342	solute carrier family 35, member F5	-1.52591	0.347259	0.00380903	0.0383604
18	TC0100001161.mm.2	AA986860	212439	ENSMUSG00000042510	expressed sequence AA986860	-1.7631	0.294614	5.51903e-05	0.00213884
19	TC0100001165.mm.2	Pigr	18703	ENSMUSG00000026417	polymeric immunoglobulin receptor	-4.87197	0.0341501	0.0030097	0.0329454
20	TC0100001172.mm.2	Ctse	13034	ENSMUSG00000004552	cathepsin E	-5.42237	0.0233187	3.17017e-06	0.000319986
21	TC0100001181.mm.2	Elk4	13714	ENSMUSG00000026436	ELK4, member of ETS oncogene family	-0.755379	0.592391	0.000273197	0.00658306
22	TC0100001341.mm.2	Tpr	108989	ENSMUSG00000006005	translocated promoter region, nuclear basket protein	-1.37776	0.384815	0.00109896	0.0170892
23	TC0100001369.mm.2	Arpc5	67771	ENSMUSG00000008475	actin related protein 2/3 complex, subunit 5	-1.31954	0.400662	0.000882158	0.0146948
24	TC0100001452.mm.2	Mrps14	64659	ENSMUSG00000058267	mitochondrial ribosomal protein S14	-0.623683	0.649012	8.54335e-06	0.000611979
25	TC0100001510.mm.2	Dpt	56429	ENSMUSG00000026574	dermatopontin	-1.83755	0.279796	0.00459485	0.0432161
26	TC0100001617.mm.2	Tagln2	21346	ENSMUSG00000026547	transgelin 2	-2.87194	0.136603	3.19095e-07	7.01567e-05
27	TC0100001724.mm.2	Tmem63a	208795	ENSMUSG00000026519	transmembrane protein 63a	-0.889732	0.539714	2.01949e-05	0.00107802
28	TC0100001855.mm.2	Lpgat1	226856	ENSMUSG00000026623	lysophosphatidylglycerol acyltransferase 1	-0.665937	0.630279	5.71126e-06	0.000464557
29	TC0100001882.mm.2	Cd34	12490	ENSMUSG00000016494	CD34 antigen	-1.69377	0.309119	0.000181435	0.00498631
30	TC0100002203.mm.2	Coa5	76178	ENSMUSG00000026112	cytochrome C oxidase assembly factor 5	-0.58635	0.666026	0.00483235	0.04473
31	TC0100002204.mm.2	Mgat4a	269181	ENSMUSG00000026110	mannoside acetylglucosaminyltransferase 4, isoenzyme A	-1.55863	0.339473	6.93918e-05	0.00257248
32	TC0100002213.mm.2	Txndc9	98258	ENSMUSG00000058407	thioredoxin domain containing 9	-0.698788	0.616089	0.00222463	0.0273684
33	TC0100002285.mm.2	Slc40a1	53945	ENSMUSG00000025993	solute carrier family 40 (iron-regulated transporter), member 1	-0.971337	0.510033	6.30528e-06	0.000494753
34	TC0100002305.mm.2	Nabp1	109019	ENSMUSG00000026107	nucleic acid binding protein 1	-0.871246	0.546675	0.00108191	0.0169547
35	TC0100002337.mm.2	Stk17b	98267	ENSMUSG00000026094	serine/threonine kinase 17b (apoptosis-inducing)	-0.795487	0.576149	0.000409701	0.00875632
36	TC0100002349.mm.2	Pgap1	241062	ENSMUSG00000073678	post-GPI attachment to proteins 1	-0.755054	0.592524	0.00175945	0.023579
37	TC0100002481.mm.2	Idh1	15926	ENSMUSG00000025950	isocitrate dehydrogenase 1 (NADP+), soluble	-2.9661	0.127972	9.57554e-05	0.00325837
38	TC0100002488.mm.2	Kansl1l	68691	ENSMUSG00000026004	KAT8 regulatory NSL complex subunit 1-like	-1.24164	0.422893	0.00231687	0.0280373
39	TC0100002544.mm.2	Fn1	14268	ENSMUSG00000026193	fibronectin 1	-2.03999	0.243165	4.97873e-06	0.000425222
40	TC0100002562.mm.2	Igfbp5	16011	ENSMUSG00000026185	insulin-like growth factor binding protein 5	-2.42272	0.186504	0.000709994	0.0126647
41	TC0100002583.mm.2	Tmbim1	69660	ENSMUSG00000006301	transmembrane BAX inhibitor motif containing 1	-0.675475	0.626126	0.00139664	0.0202969
42	TC0100002900.mm.2	Vps4b	20479	ENSMUSG00000009907	vacuolar protein sorting 4B	-0.71313	0.609995	0.00403589	0.0396203
43	TC0100002993.mm.2	Actr3	74117	ENSMUSG00000026341	ARP3 actin-related protein 3	-2.43265	0.185225	6.03688e-06	0.000475372
44	TC0100003037.mm.2	Cd55	13136	ENSMUSG00000026399	CD55 molecule, decay accelerating factor for complement	-0.995859	0.501437	0.000266246	0.00647563
45	TC0100003068.mm.2	Mfsd4a	213006	ENSMUSG00000059149	major facilitator superfamily domain containing 4A	-4.28134	0.0514267	1.55387e-11	5.75087e-08
46	TC0100003102.mm.2	Btg2	12227	ENSMUSG00000020423	B cell translocation gene 2, anti-proliferative	-0.949859	0.517683	0.00144735	0.020789
47	TC0100003123.mm.2	Elf3	13710	ENSMUSG00000003051	E74-like factor 3	-1.81618	0.283972	1.85736e-06	0.000221311
48	TC0100003167.mm.2	Ptprc	19264	ENSMUSG00000026395	protein tyrosine phosphatase, receptor type, C	-0.882953	0.542256	2.85274e-05	0.00134497
49	TC0100003170.mm.2	Nek7	59125	ENSMUSG00000026393	NIMA (never in mitosis gene a)-related expressed kinase 7	-1.29534	0.407439	0.00397857	0.0392484
50	TC0100003193.mm.2	Cfh	12628	ENSMUSG00000026365	complement component factor h	-3.72817	0.0754587	3.66295e-08	1.40241e-05
51	TC0100003240.mm.2	Prg4	96875	ENSMUSG00000006014	proteoglycan 4 (megakaryocyte stimulating factor, articular superficial zone protein)	-1.13264	0.456079	3.69122e-07	7.5719e-05
52	TC0100003271.mm.2	Smg7	226517	ENSMUSG00000042772	Smg-7 homolog, nonsense mediated mRNA decay factor (C. elegans)	-0.623278	0.649194	0.000418269	0.00884987
53	TC0100003273.mm.2	Lamc1	226519	ENSMUSG00000026478	laminin, gamma 1	-0.647521	0.638376	0.00198819	0.0255496
54	TC0100003279.mm.2	Dhx9	13211	ENSMUSG00000042699	DEAH (Asp-Glu-Ala-His) box polypeptide 9	-0.846084	0.556293	0.0021425	0.0267584
55	TC0100003309.mm.2	Qsox1	104009	ENSMUSG00000033684	quiescin Q6 sulfhydryl oxidase 1	-3.27422	0.103362	0.00291952	0.0323508
56	TC0100003380.mm.2	Suco	226551	ENSMUSG00000040297	SUN domain containing ossification factor	-1.66693	0.314924	0.00363855	0.0372416
57	TC0100003422.mm.2	Atp1b1	11931	ENSMUSG00000026576	ATPase, Na+/K+ transporting, beta 1 polypeptide	-1.58745	0.33276	0.00321703	0.0343348
58	TC0100003483.mm.2	Mgst3	66447	ENSMUSG00000026688	microsomal glutathione S-transferase 3	-0.846533	0.556119	0.00186528	0.0244224
59	TC0100003508.mm.2	Uhmk1	16589	ENSMUSG00000026667	U2AF homology motif (UHM) kinase 1	-1.12193	0.459479	2.46465e-05	0.00121893
60	TC0100003522.mm.2	Fcgr2b	14130	ENSMUSG00000026656	Fc receptor, IgG, low affinity IIb	-1.96582	0.255993	0.000164036	0.00466399
61	TC0100003524.mm.2	Fcgr3	14131	ENSMUSG00000059498	Fc receptor, IgG, low affinity III	-4.11591	0.057675	1.13125e-09	1.39559e-06
62	TC0100003533.mm.2	Fcer1g	14127	ENSMUSG00000058715	Fc receptor, IgE, high affinity I, gamma polypeptide	-1.26908	0.414925	2.79656e-05	0.0013241
63	TC0100003593.mm.2	Ifi207	226691	ENSMUSG00000073490	interferon activated gene 207	-1.36498	0.38824	4.51778e-05	0.00187868
64	TC0100003639.mm.2	Adss	11566	ENSMUSG00000015961	adenylosuccinate synthetase, non muscle	-1.15604	0.448743	0.000752732	0.0131566
65	TC0100003709.mm.2	Degs1	13244	ENSMUSG00000038633	delta(4)-desaturase, sphingolipid 1	-2.51828	0.174551	0.00040389	0.00869911
66	TC0100003715.mm.2	Capn2	12334	ENSMUSG00000026509	calpain 2	-0.752724	0.593482	8.46438e-06	0.000608285
67	TC0100003836.mm.2	Hsd11b1	15483	ENSMUSG00000016194	hydroxysteroid 11-beta dehydrogenase 1	-1.70411	0.30691	4.50508e-06	0.000396984
68	TC0100003888.mm.2	Ifi204	15951	ENSMUSG00000073489	interferon activated gene 204	-2.14714	0.225759	0.000197415	0.00527533
69	TC0100003889.mm.2	Ifi211	381308	ENSMUSG00000026536	interferon activated gene 211	-1.4082	0.376781	3.56058e-06	0.000343229
70	TC0200000013.mm.2	Fam107b	66540	ENSMUSG00000026655	family with sequence similarity 107, member B	-0.72829	0.603619	2.64858e-05	0.00128416
71	TC0200000240.mm.2	Vim	22352	ENSMUSG00000026728	vimentin	-2.57511	0.167809	5.53265e-05	0.00214038
72	TC0200000245.mm.2	Mrc1	17533	ENSMUSG00000026712	mannose receptor, C type 1	-2.81978	0.141632	4.17216e-06	0.000380582
73	TC0200000274.mm.2	Plxdc2	67448	ENSMUSG00000026748	plexin domain containing 2	-1.36526	0.388166	0.00236842	0.0282607
74	TC0200000382.mm.2	Il1rn	16181	ENSMUSG00000026981	interleukin 1 receptor antagonist	-1.55486	0.340362	0.00518257	0.0468096
75	TC0200000408.mm.2	Lrrc26	227618	ENSMUSG00000026961	leucine rich repeat containing 26	-2.30577	0.202253	0.000129679	0.00398291
76	TC0200000585.mm.2	Fam102a	98952	ENSMUSG00000039157	family with sequence similarity 102, member A	-0.646076	0.639016	9.729e-05	0.00328332
77	TC0200000923.mm.2	Tank	21353	ENSMUSG00000064289	TRAF family member-associated Nf-kappa B activator	-0.649327	0.637578	0.00538472	0.0479827
78	TC0200001009.mm.2	Ppig	228005	ENSMUSG00000042133	peptidyl-prolyl isomerase G (cyclophilin G)	-1.04102	0.485982	0.00319753	0.0342685
79	TC0200001033.mm.2	Dync1i2	13427	ENSMUSG00000027012	dynein cytoplasmic 1 intermediate chain 2	-1.23486	0.424884	0.00250869	0.0292994
80	TC0200001045.mm.2	Itga6	16403	ENSMUSG00000027111	integrin alpha 6	-1.37708	0.384998	0.00221661	0.0273312
81	TC0200001047.mm.2	Pdk1	228026	ENSMUSG00000006494	pyruvate dehydrogenase kinase, isoenzyme 1	-0.674081	0.626731	0.000103431	0.00341784
82	TC0200001226.mm.2	Slc43a3	58207	ENSMUSG00000027074	solute carrier family 43, member 3	-0.957022	0.515119	1.64687e-05	0.000937704
83	TC0200001368.mm.2	Spi1	20375	ENSMUSG00000002111	spleen focus forming virus (SFFV) proviral integration oncogene	-3.05567	0.120269	3.61306e-07	7.5719e-05
84	TC0200001448.mm.2	Trp53i11	277414	ENSMUSG00000068735	transformation related protein 53 inducible protein 11	-0.621842	0.649841	0.00206602	0.026186
85	TC0200001627.mm.2	Lgr4	107515	ENSMUSG00000050199	leucine-rich repeat-containing G protein-coupled receptor 4	-2.66573	0.157592	9.38952e-06	0.000655672
86	TC0200001662.mm.2	Lpcat4	99010	ENSMUSG00000027134	lysophosphatidylcholine acyltransferase 4	-1.8517	0.277065	2.42779e-07	5.73526e-05
87	TC0200001729.mm.2	Thbs1	21825	ENSMUSG00000040152	thrombospondin 1	-2.16983	0.222237	1.76173e-07	4.54894e-05
88	TC0200001765.mm.2	Spint1	20732	ENSMUSG00000027315	serine protease inhibitor, Kunitz type 1	-2.16519	0.222954	0.00336583	0.0354225
89	TC0200001810.mm.2	Ckmt1	12716	ENSMUSG00000000308	creatine kinase, mitochondrial 1, ubiquitous	-1.87928	0.271819	1.48272e-07	4.06485e-05
90	TC0200001838.mm.2	B2m	12010	ENSMUSG00000060802	beta-2 microglobulin	-0.728177	0.603666	0.00466911	0.0436557
91	TC0200001959.mm.2	Sirpa	19261	ENSMUSG00000037902	signal-regulatory protein alpha	-1.68922	0.310095	1.19125e-05	0.00076233
92	TC0200002013.mm.2	Pank2	74450	ENSMUSG00000037514	pantothenate kinase 2	-1.32592	0.398895	0.00012352	0.00386321
93	TC0200002166.mm.2	Rin2	74030	ENSMUSG00000001768	Ras and Rab interactor 2	-0.650146	0.637216	0.00566128	0.0495329
94	TC0200002228.mm.2	Pygb	110078	ENSMUSG00000033059	brain glycogen phosphorylase	-1.70256	0.307241	2.29415e-05	0.00117669
95	TC0200002321.mm.2	Mapre1	13589	ENSMUSG00000027479	microtubule-associated protein, RP/EB family, member 1	-0.905286	0.533927	0.00179594	0.0239089
96	TC0200002426.mm.2	Lbp	16803	ENSMUSG00000016024	lipopolysaccharide binding protein	-3.52899	0.0866302	4.72725e-09	3.38623e-06
97	TC0200002499.mm.2	Ywhab	54401	ENSMUSG00000018326	tyrosine 3-monooxygenase/tryptophan 5-monooxygenase activation protein, beta polypeptide	-1.42518	0.372372	0.000165434	0.00468575
98	TC0200002522.mm.2	Wfdc2	67701	ENSMUSG00000017723	WAP four-disulfide core domain 2	-3.00723	0.124375	7.80993e-13	8.67136e-09
99	TC0200002537.mm.2	Ctsa	19025	ENSMUSG00000017760	cathepsin A	-1.23608	0.424525	0.00144692	0.020789
100	TC0200002602.mm.2	Ptpn1	19246	ENSMUSG00000027540	protein tyrosine phosphatase, non-receptor type 1	-0.707695	0.612297	0.00433475	0.0416879
101	TC0200002982.mm.2	Rsu1	20163	ENSMUSG00000026727	Ras suppressor protein 1	-1.58494	0.333338	0.00427918	0.0413146
102	TC0200003164.mm.2	Tmem141	51875	ENSMUSG00000026939	transmembrane protein 141	-0.625253	0.648306	0.00167857	0.0228677
103	TC0200003303.mm.2	Lcn2	16819	ENSMUSG00000026822	lipocalin 2	-7.52005	0.00544803	3.93594e-05	0.0016808
104	TC0200003362.mm.2	Stom	13830	ENSMUSG00000026880	stomatin	-0.947772	0.518432	2.98306e-05	0.00138489
105	TC0200003473.mm.2	Zeb2	24136	ENSMUSG00000026872	zinc finger E-box binding homeobox 2	-0.707975	0.612179	0.000884808	0.0146959
106	TC0200003592.mm.2	Baz2b	407823	ENSMUSG00000026987	bromodomain adjacent to zinc finger domain, 2B	-0.942379	0.520374	0.00016074	0.00459973
107	TC0200003605.mm.2	Itgb6	16420	ENSMUSG00000026971	integrin beta 6	-1.61295	0.326929	0.000287725	0.00685539
108	TC0200003607.mm.2	Rbms1	56878	ENSMUSG00000026970	RNA binding motif, single stranded interacting protein 1	-2.06345	0.239243	0.000199759	0.00530605
109	TC0200003670.mm.2	Galnt3	14425	ENSMUSG00000026994	polypeptide N-acetylgalactosaminyltransferase 3	-1.35849	0.389989	0.000121994	0.00382626
110	TC0200003763.mm.2	Atf2	11909	ENSMUSG00000027104	activating transcription factor 2	-1.37696	0.385029	0.0051799	0.0468096
111	TC0200003806.mm.2	Fkbp7	14231	ENSMUSG00000002732	FK506 binding protein 7	-0.919013	0.528871	0.00301028	0.0329454
112	TC0200003811.mm.2	Sestd1	228071	ENSMUSG00000042272	SEC14 and spectrin domains 1	-0.648658	0.637873	1.16858e-06	0.00016581
113	TC0200003837.mm.2	Nckap1	50884	ENSMUSG00000027002	NCK-associated protein 1	-2.12632	0.229041	0.00156118	0.021831
114	TC0200003880.mm.2	Serping1	12258	ENSMUSG00000023224	serine (or cysteine) peptidase inhibitor, clade G, member 1	-4.6642	0.0394399	2.74398e-05	0.00131354
115	TC0200004090.mm.2	Ptprj	19271	ENSMUSG00000025314	protein tyrosine phosphatase, receptor type, J	-1.59427	0.33119	0.000252152	0.0062492
116	TC0200004169.mm.2	Hsd17b12	56348	ENSMUSG00000027195	hydroxysteroid (17-beta) dehydrogenase 12	-1.08544	0.471248	0.00103175	0.0164946
117	TC0200004219.mm.2	Cd44	12505	ENSMUSG00000005087	CD44 antigen	-3.33255	0.0992663	1.90819e-08	8.64758e-06
118	TC0200004227.mm.2	Cat	12359	ENSMUSG00000027187	catalase	-2.38685	0.1912	0.00487605	0.0449844
119	TC0200004229.mm.2	Caprin1	53872	ENSMUSG00000027184	cell cycle associated protein 1	-2.03286	0.24437	0.000576233	0.0109477
120	TC0200004383.mm.2	Meis2	17536	ENSMUSG00000027210	Meis homeobox 2	-1.18048	0.441205	9.44338e-06	0.000657366
121	TC0200004545.mm.2	Sppl2a	66552	ENSMUSG00000027366	signal peptide peptidase like 2A	-2.72171	0.151595	0.000553787	0.0106471
122	TC0200004671.mm.2	Pcna	18538	ENSMUSG00000027342	proliferating cell nuclear antigen	-2.55268	0.170438	6.90994e-06	0.000528647
123	TC0200004684.mm.2	Fermt1	241639	ENSMUSG00000027356	fermitin family member 1	-0.892474	0.53869	0.000356261	0.00798298
124	TC0200004756.mm.2	Snx5	69178	ENSMUSG00000027423	sorting nexin 5	-1.74598	0.29813	0.0010101	0.0162538
125	TC0200004951.mm.2	Eif2s2	67204	ENSMUSG00000074656	eukaryotic translation initiation factor 2, subunit 2 (beta)	-1.07002	0.476311	0.00436761	0.0419364
126	TC0200005013.mm.2	Samhd1	56045	ENSMUSG00000027639	SAM domain and HD domain, 1	-1.02115	0.492722	0.00358227	0.0369132
127	TC0200005030.mm.2	Tgm2	21817	ENSMUSG00000037820	transglutaminase 2, C polypeptide	-0.635767	0.643598	9.49885e-05	0.0032451
128	TC0200005112.mm.2	Slpi	20568	ENSMUSG00000017002	secretory leukocyte peptidase inhibitor	-1.02004	0.493101	5.9852e-06	0.000475372
129	TC0200005136.mm.2	Pltp	18830	ENSMUSG00000017754	phospholipid transfer protein	-3.33975	0.0987721	1.95639e-07	4.87816e-05
130	TC0200005164.mm.2	Sulf2	72043	ENSMUSG00000006800	sulfatase 2	-1.79351	0.288469	7.07879e-07	0.000117307
131	TC0200005291.mm.2	Pmepa1	65112	ENSMUSG00000038400	prostate transmembrane protein, androgen induced 1	-1.58553	0.333202	2.29953e-07	5.50413e-05
132	TC0200005314.mm.2	Ctsz	64138	ENSMUSG00000016256	cathepsin Z	-1.12513	0.458459	6.33693e-05	0.00239482
133	TC0300000096.mm.2	Car2	12349	ENSMUSG00000027562	carbonic anhydrase 2	-2.40234	0.189157	0.00223854	0.0274298
134	TC0300000137.mm.2	Cp	12870	ENSMUSG00000003617	ceruloplasmin	-2.95213	0.129217	1.18371e-07	3.60075e-05
135	TC0300000144.mm.2	Tbl1xr1	81004	ENSMUSG00000027630	transducin (beta)-like 1X-linked receptor 1	-0.711269	0.610783	0.00352417	0.0364159
136	TC0300000161.mm.2	Tnfsf10	22035	ENSMUSG00000039304	tumor necrosis factor (ligand) superfamily, member 10	-0.895853	0.537429	0.000104763	0.00344508
137	TC0300000359.mm.2	Naa15	74838	ENSMUSG00000063273	N(alpha)-acetyltransferase 15, NatA auxiliary subunit	-0.702076	0.614687	0.00261339	0.0301313
138	TC0300000408.mm.2	Postn	50706	ENSMUSG00000027750	periostin, osteoblast specific factor	-1.08759	0.470546	0.000815614	0.0138892
139	TC0300000459.mm.2	Selenot	69227	ENSMUSG00000075700	selenoprotein T	-1.73306	0.300814	0.00154447	0.0217245
140	TC0300000579.mm.2	Arl14	71619	ENSMUSG00000098207	ADP-ribosylation factor-like 14	-0.596112	0.661535	0.00211605	0.0265368
141	TC0300000680.mm.2	Lrba	80877	ENSMUSG00000028080	LPS-responsive beige-like anchor	-1.12846	0.457405	0.00185989	0.0244212
142	TC0300000753.mm.2	Muc1	17829	ENSMUSG00000042784	mucin 1, transmembrane	-1.48903	0.356251	1.00726e-05	0.000684289
143	TC0300000778.mm.2	Tpm3	59069	ENSMUSG00000027940	tropomyosin 3, gamma	-3.57705	0.0837919	0.000171492	0.0047841
144	TC0300000785.mm.2	Slc39a1	30791	ENSMUSG00000052310	solute carrier family 39 (zinc transporter), member 1	-1.01769	0.493907	0.00441783	0.0422351
145	TC0300000809.mm.2	S100a6	20200	ENSMUSG00000001025	S100 calcium binding protein A6 (calcyclin)	-2.16192	0.223459	0.000135431	0.00408058
146	TC0300000821.mm.2	Sprr2a2	100303744	ENSMUSG00000068893	small proline-rich protein 2A2	-3.77158	0.073222	1.39661e-06	0.000186826
147	TC0300000822.mm.2	Sprr2a3	100042514	ENSMUSG00000074445	small proline-rich protein 2A3	-4.62783	0.0404469	3.37721e-06	0.000334124
148	TC0300000852.mm.2	S100a11	20195	ENSMUSG00000027907	S100 calcium binding protein A11	-6.29503	0.0127353	1.4869e-05	0.000887582
149	TC0300000853.mm.2	S100a10	20194	ENSMUSG00000041959	S100 calcium binding protein A10 (calpactin)	-2.30608	0.202209	3.05297e-05	0.00139494
150	TC0300000903.mm.2	Ctss	13040	ENSMUSG00000038642	cathepsin S	-3.61343	0.0817048	3.4793e-09	2.75933e-06
151	TC0300000910.mm.2	Mcl1	17210	ENSMUSG00000038612	myeloid cell leukemia sequence 1	-1.62447	0.324328	8.38083e-07	0.000134859
152	TC0300000949.mm.2	Txnip	56338	ENSMUSG00000038393	thioredoxin interacting protein	-2.03805	0.243493	0.00551139	0.0487076
153	TC0300001006.mm.2	Vtcn1	242122	ENSMUSG00000051076	V-set domain containing T cell activation inhibitor 1	-0.764492	0.58866	1.7696e-06	0.00021241
154	TC0300001081.mm.2	Rhoc	11853	ENSMUSG00000002233	ras homolog family member C	-0.84801	0.555551	1.59975e-05	0.000923471
155	TC0300001103.mm.2	Dennd2d	72121	ENSMUSG00000027901	DENN/MADD domain containing 2D	-1.54683	0.342262	8.79017e-08	2.91335e-05
156	TC0300001104.mm.2	Dram2	67171	ENSMUSG00000027900	DNA-damage regulated autophagy modulator 2	-2.54863	0.170918	3.27777e-06	0.000329349
157	TC0300001240.mm.2	Arhgap29	214137	ENSMUSG00000039831	Rho GTPase activating protein 29	-0.760577	0.59026	0.00162822	0.0224576
158	TC0300001315.mm.2	Casp6	12368	ENSMUSG00000027997	caspase 6	-1.08973	0.46985	0.00177322	0.0237205
159	TC0300001378.mm.2	Slc39a8	67547	ENSMUSG00000053897	solute carrier family 39 (metal ion transporter), member 8	-3.53797	0.0860926	0.00040728	0.00874668
160	TC0300001534.mm.2	Pigk	329777	ENSMUSG00000039047	phosphatidylinositol glycan anchor biosynthesis, class K	-0.771781	0.585694	0.000238611	0.00599388
161	TC0300001589.mm.2	Wls	68151	ENSMUSG00000028173	wntless WNT ligand secretion mediator	-0.687559	0.620904	0.00487821	0.0449857
162	TC0300001643.mm.2	Impa1	55980	ENSMUSG00000027531	inositol (myo)-1(or 4)-monophosphatase 1	-0.612382	0.654116	0.00148238	0.0211282
163	TC0300001772.mm.2	Mecom	14013	ENSMUSG00000027684	MDS1 and EVI1 complex locus	-0.866859	0.548339	0.00437917	0.0420059
164	TC0300001841.mm.2	Dcun1d1	114893	ENSMUSG00000027708	DCN1, defective in cullin neddylation 1, domain containing 1 (S. cerevisiae)	-0.946556	0.51887	0.0022179	0.0273312
165	TC0300001850.mm.2	Anxa5	11747	ENSMUSG00000027712	annexin A5	-2.88881	0.135015	4.9283e-07	8.85367e-05
166	TC0300001953.mm.2	Elf2	69257	ENSMUSG00000037174	E74-like factor 2	-2.14898	0.225472	3.69453e-05	0.0016055
167	TC0300002236.mm.2	Tlr2	24088	ENSMUSG00000027995	toll-like receptor 2	-0.814202	0.568723	2.28513e-05	0.00117669
168	TC0300002284.mm.2	Fcrls	80891	ENSMUSG00000015852	Fc receptor-like S, scavenger receptor	-1.62417	0.324396	1.57693e-05	0.000923471
169	TC0300002374.mm.2	S100a1	20193	ENSMUSG00000044080	S100 calcium binding protein A1	-0.821254	0.56595	0.000118412	0.00373302
170	TC0300002482.mm.2	Ecm1	13601	ENSMUSG00000028108	extracellular matrix protein 1	-2.14048	0.226804	2.53982e-07	5.93677e-05
171	TC0300002583.mm.2	Man1a2	17156	ENSMUSG00000008763	mannosidase, alpha, class 1A, member 2	-0.644574	0.639682	0.00506225	0.0461462
172	TC0300002605.mm.2	Atp1a1	11928	ENSMUSG00000033161	ATPase, Na+/K+ transporting, alpha 1 polypeptide	-2.07243	0.237758	2.7056e-05	0.00130711
173	TC0300002629.mm.2	Olfml3	99543	ENSMUSG00000027848	olfactomedin-like 3	-1.64677	0.319355	9.11787e-05	0.00313909
174	TC0300002660.mm.2	Capza1	12340	ENSMUSG00000070372	capping protein (actin filament) muscle Z-line, alpha 1	-1.58888	0.33243	2.18576e-05	0.0011367
175	TC0300002695.mm.2	Cd53	12508	ENSMUSG00000040747	CD53 antigen	-1.4771	0.359209	3.04061e-05	0.00139494
176	TC0300002718.mm.2	Csf1	12977	ENSMUSG00000014599	colony stimulating factor 1 (macrophage)	-1.50503	0.352323	1.48441e-05	0.000887582
177	TC0300002756.mm.2	Prpf38b	66921	ENSMUSG00000027881	PRP38 pre-mRNA processing factor 38 (yeast) domain containing B	-1.83688	0.279927	0.00345141	0.0359415
178	TC0300002760.mm.2	Fam102b	329739	ENSMUSG00000040339	family with sequence similarity 102, member B	-0.631253	0.645615	7.56884e-06	0.000556535
179	TC0300002822.mm.2	Snx7	76561	ENSMUSG00000028007	sorting nexin 7	-0.706121	0.612966	0.000710056	0.0126647
180	TC0300002847.mm.2	Abcd3	19299	ENSMUSG00000028127	ATP-binding cassette, sub-family D (ALD), member 3	-1.01676	0.494224	0.00017126	0.00478364
181	TC0300002972.mm.2	Npnt	114249	ENSMUSG00000040998	nephronectin	-0.615137	0.652868	2.0758e-05	0.0010923
182	TC0300003045.mm.2	Pdlim5	56376	ENSMUSG00000028273	PDZ and LIM domain 5	-1.65414	0.317727	0.000467475	0.00947148
183	TC0300003054.mm.2	Pkn2	109333	ENSMUSG00000004591	protein kinase N2	-1.22375	0.428167	0.00504568	0.046052
184	TC0300003087.mm.2	Cyr61	16007	ENSMUSG00000028195	cysteine rich protein 61	-0.926477	0.526142	7.7093e-09	4.27982e-06
185	TC0300003106.mm.2	Prkacb	18749	ENSMUSG00000005034	protein kinase, cAMP dependent, catalytic, beta	-1.17102	0.444107	0.000599919	0.0112136
186	TC0300003133.mm.2	Ifi44	99899	ENSMUSG00000028037	interferon-induced protein 44	-0.922812	0.52748	9.83351e-06	0.000680192
187	TC0400000015.mm.2	Lyn	17096	ENSMUSG00000042228	LYN proto-oncogene, Src family tyrosine kinase	-0.885433	0.541325	0.000292802	0.00693926
188	TC0400000039.mm.2	Sdcbp	53378	ENSMUSG00000028249	syndecan binding protein	-1.55008	0.341491	2.75077e-06	0.000288627
189	TC0400000093.mm.2	Cdh17	12557	ENSMUSG00000028217	cadherin 17	-0.699336	0.615855	0.000132941	0.00404016
190	TC0400000349.mm.2	Dnaja1	15502	ENSMUSG00000028410	DnaJ heat shock protein family (Hsp40) member A1	-3.58317	0.0834367	0.00131496	0.0193763
191	TC0400000388.mm.2	Gm13304	100504346	ENSMUSG00000073878	predicted gene 13304	-1.92724	0.262931	0.000139507	0.00419769
192	TC0400000394.mm.2	Gm13304	100504346	ENSMUSG00000073878	predicted gene 13304	-1.94218	0.260224	0.000327368	0.00750209
193	TC0400000580.mm.2	Slc44a1	100434	ENSMUSG00000028412	solute carrier family 44, member 1	-1.14018	0.453702	8.421e-05	0.00294948
194	TC0400000698.mm.2	Slc31a1	20529	ENSMUSG00000066150	solute carrier family 31, member 1	-1.1223	0.459359	0.00195932	0.0252664
195	TC0400000743.mm.2	Tlr4	21898	ENSMUSG00000039005	toll-like receptor 4	-0.673909	0.626806	4.34775e-05	0.00182162
196	TC0400000867.mm.2	Rraga	68441	ENSMUSG00000070934	Ras-related GTP binding A	-0.719889	0.607144	0.00345236	0.0359415
197	TC0400000869.mm.2	Dennd4c	329877	ENSMUSG00000038024	DENN/MADD domain containing 4C	-0.657052	0.634173	0.00497491	0.0456499
198	TC0400001038.mm.2	Leprot	230514	ENSMUSG00000035212	leptin receptor overlapping transcript	-1.19605	0.436468	0.00148014	0.0211098
199	TC0400001107.mm.2	Dhcr24	74754	ENSMUSG00000034926	24-dehydrocholesterol reductase	-0.72507	0.604968	2.64133e-05	0.00128344
200	TC0400001250.mm.2	Pik3r3	18710	ENSMUSG00000028698	phosphoinositide-3-kinase regulatory subunit 3	-3.03205	0.122253	1.87203e-07	4.7782e-05
201	TC0400001259.mm.2	Prdx1	18477	ENSMUSG00000028691	peroxiredoxin 1	-1.82638	0.281972	0.000272564	0.00657887
202	TC0400001307.mm.2	Elovl1	54325	ENSMUSG00000006390	elongation of very long chain fatty acids (FEN1/Elo2, SUR4/Elo3, yeast)-like 1	-1.41954	0.373831	0.00283182	0.031997
203	TC0400001325.mm.2	Slc2a1	20525	ENSMUSG00000028645	solute carrier family 2 (facilitated glucose transporter), member 1	-2.10836	0.23191	1.92292e-05	0.00104147
204	TC0400001512.mm.2	Tmem54	66260	ENSMUSG00000028786	transmembrane protein 54	-1.6116	0.327235	0.00108599	0.0169896
205	TC0400001530.mm.2	Ptp4a2	19244	ENSMUSG00000028788	protein tyrosine phosphatase 4a2	-3.90088	0.0669452	0.000510585	0.0101028
206	TC0400001555.mm.2	Sdc3	20970	ENSMUSG00000025743	syndecan 3	-0.690758	0.619528	0.00350525	0.0362895
207	TC0400001557.mm.2	Laptm5	16792	ENSMUSG00000028581	lysosomal-associated protein transmembrane 5	-3.00389	0.124663	7.15438e-09	4.18079e-06
208	TC0400001592.mm.2	Dnajc8	68598	ENSMUSG00000054405	DnaJ heat shock protein family (Hsp40) member C8	-1.41745	0.374375	0.00363422	0.0372239
209	TC0400001593.mm.2	Ptafr	19204	ENSMUSG00000056529	platelet-activating factor receptor	-0.931426	0.52434	4.93933e-05	0.00199966
210	TC0400001666.mm.2	Srsf10	14105	ENSMUSG00000028676	serine/arginine-rich splicing factor 10	-0.828521	0.563106	0.00184757	0.0243484
211	TC0400001741.mm.2	Capzb	12345	ENSMUSG00000028745	capping protein (actin filament) muscle Z-line, beta	-3.43643	0.0923701	0.00394756	0.0390988
212	TC0400001856.mm.2	Dhrs3	20148	ENSMUSG00000066026	dehydrogenase/reductase (SDR family) member 3	-2.71974	0.151801	4.94396e-07	8.85367e-05
213	TC0400001863.mm.2	Smarca5-ps	545700	ENSMUSG00000052912	SWI/SNF related, matrix associated, actin depenent ragulator of chromatin, subfamily a, member 5, pseudogene	-0.888636	0.540124	0.00344034	0.0358836
214	TC0400001890.mm.2	NA	NA	NA	NA	-1.90123	0.267714	0.00382315	0.0384149
215	TC0400001974.mm.2	Eno1	13806	ENSMUSG00000063524	enolase 1, alpha non-neuron	-4.30828	0.0504754	5.22275e-05	0.00207471
216	TC0400001990.mm.2	Errfi1	74155	ENSMUSG00000028967	ERBB receptor feedback inhibitor 1	-1.19013	0.438263	9.6572e-05	0.00326902
217	TC0400002077.mm.2	Gnb1	14688	ENSMUSG00000029064	guanine nucleotide binding protein (G protein), beta 1	-1.76141	0.29496	0.00490169	0.0451272
218	TC0400002139.mm.2	Penk	18619	ENSMUSG00000045573	preproenkephalin	-2.43216	0.185288	1.96548e-06	0.000226603
219	TC0400002174.mm.2	Car8	12319	ENSMUSG00000041261	carbonic anhydrase 8	-1.02868	0.490159	4.35509e-07	8.33595e-05
220	TC0400002268.mm.2	Cpne3	70568	ENSMUSG00000028228	copine III	-2.04816	0.241792	0.00330452	0.0349263
221	TC0400002373.mm.2	Pnrc1	108767	ENSMUSG00000040128	proline-rich nuclear receptor coactivator 1	-0.871684	0.546509	0.00231392	0.0280169
222	TC0400002449.mm.2	B4galt1	14595	ENSMUSG00000028413	UDP-Gal:betaGlcNAc beta 1,4- galactosyltransferase, polypeptide 1	-1.72894	0.301674	0.000110436	0.00358006
223	TC0400002506.mm.2	Gm1987	100504362	ENSMUSG00000095320	predicted gene 1987	-1.82075	0.283074	0.000108167	0.00351164
224	TC0400002513.mm.2	Vcp	269523	ENSMUSG00000028452	valosin containing protein	-0.786043	0.579932	0.00286192	0.032193
225	TC0400002665.mm.2	Abca1	11303	ENSMUSG00000015243	ATP-binding cassette, sub-family A (ABC1), member 1	-1.06161	0.479096	1.69101e-05	0.000957921
226	TC0400002731.mm.2	Txn1	22166	ENSMUSG00000028367	thioredoxin 1	-1.40742	0.376985	0.00148632	0.0211574
227	TC0400002737.mm.2	Lpar1	14745	ENSMUSG00000038668	lysophosphatidic acid receptor 1	-0.798189	0.575071	0.000651141	0.0119202
228	TC0400002786.mm.2	Fkbp15	338355	ENSMUSG00000066151	FK506 binding protein 15	-1.62847	0.323431	7.07662e-05	0.00260212
229	TC0400002980.mm.2	Plin2	11520	ENSMUSG00000028494	perilipin 2	-1.35157	0.391865	0.00514482	0.046631
230	TC0400003000.mm.2	Hacd4	66775	ENSMUSG00000028497	3-hydroxyacyl-CoA dehydratase 4	-0.744704	0.59679	8.3565e-05	0.0029408
231	TC0400003421.mm.2	Ybx1	22608	ENSMUSG00000028639	Y box protein 1	-2.40195	0.189209	0.000831879	0.0141013
232	TC0400003473.mm.2	Cap1	12331	ENSMUSG00000028656	CAP, adenylate cyclase-associated protein 1 (yeast)	-2.9642	0.128141	3.86128e-05	0.00165528
233	TC0400003599.mm.2	Hdac1	433759	ENSMUSG00000028800	histone deacetylase 1	-0.897174	0.536938	0.0036393	0.0372416
234	TC0400003629.mm.2	Serinc2	230779	ENSMUSG00000023232	serine incorporator 2	-3.73752	0.0749713	0.000386566	0.00842403
235	TC0400003775.mm.2	Lypla2	26394	ENSMUSG00000028670	lysophospholipase 2	-0.837519	0.559605	0.00103834	0.0165317
236	TC0400003792.mm.2	C1qb	12260	ENSMUSG00000036905	complement component 1, q subcomponent, beta polypeptide	-3.1877	0.109751	1.16878e-07	3.60075e-05
237	TC0400003793.mm.2	C1qc	12262	ENSMUSG00000036896	complement component 1, q subcomponent, C chain	-0.912347	0.53132	5.97462e-06	0.000475372
238	TC0400003794.mm.2	C1qa	12259	ENSMUSG00000036887	complement component 1, q subcomponent, alpha polypeptide	-1.29445	0.40769	0.00010751	0.00350389
239	TC0400003803.mm.2	Cdc42	12540	ENSMUSG00000006699	cell division cycle 42	-2.05846	0.240072	0.00261221	0.0301313
240	TC0400003917.mm.2	Pdpn	14726	ENSMUSG00000028583	podoplanin	-0.819825	0.566511	0.00480716	0.0446083
241	TC0400004198.mm.2	Zfp991	666532	ENSMUSG00000067916	zinc finger protein 991	-1.41247	0.375667	0.0028685	0.032193
242	TC0500000008.mm.2	Cdk6	12571	ENSMUSG00000040274	cyclin-dependent kinase 6	-1.09027	0.469674	6.8374e-06	0.000525368
243	TC0500000043.mm.2	Steap4	117167	ENSMUSG00000012428	STEAP family member 4	-1.14993	0.450647	1.72197e-07	4.49859e-05
244	TC0500000171.mm.2	Fgl2	14190	ENSMUSG00000039899	fibrinogen-like protein 2	-0.733789	0.601323	0.000224257	0.00578381
245	TC0500000177.mm.2	Psmc2	19181	ENSMUSG00000028932	proteasome (prosome, macropain) 26S subunit, ATPase 2	-0.938245	0.521867	0.000129966	0.00398622
246	TC0500000195.mm.2	Kmt2e	69188	ENSMUSG00000029004	lysine (K)-specific methyltransferase 2E	-1.65779	0.316925	0.00202113	0.0257929
247	TC0500000229.mm.2	Galnt11	231050	ENSMUSG00000038072	polypeptide N-acetylgalactosaminyltransferase 11	-0.737274	0.599872	0.00109284	0.01703
248	TC0500000260.mm.2	Insig1	231070	ENSMUSG00000045294	insulin induced gene 1	-0.725084	0.604962	4.19781e-05	0.00176882
249	TC0500000289.mm.2	Selenoi	28042	ENSMUSG00000075703	selenoprotein I	-2.18994	0.21916	5.55596e-06	0.000455261
250	TC0500000334.mm.2	Fosl2	14284	ENSMUSG00000029135	fos-like antigen 2	-0.623689	0.649009	0.00113442	0.0175535
251	TC0500000339.mm.2	Ppp1cb	19046	ENSMUSG00000014956	protein phosphatase 1, catalytic subunit, beta isoform	-2.08619	0.235501	4.68638e-06	0.000406507
252	TC0500000349.mm.2	Ywhah	22629	ENSMUSG00000018965	tyrosine 3-monooxygenase/tryptophan 5-monooxygenase activation protein, eta polypeptide	-2.88159	0.135692	8.41222e-05	0.00294948
253	TC0500000373.mm.2	Rnf4	19822	ENSMUSG00000029110	ring finger protein 4	-0.721367	0.606523	0.00161597	0.0223717
254	TC0500000381.mm.2	Add1	11518	ENSMUSG00000029106	adducin 1 (alpha)	-1.39189	0.381067	0.00339652	0.0355846
255	TC0500000541.mm.2	Rbpj	19664	ENSMUSG00000039191	recombination signal binding protein for immunoglobulin kappa J region	-1.28474	0.410444	0.000125986	0.00390667
256	TC0500000841.mm.2	Cxcl5	20311	ENSMUSG00000029371	chemokine (C-X-C motif) ligand 5	-1.59258	0.331577	0.000435211	0.00907446
257	TC0500000845.mm.2	Cxcl15	20309	ENSMUSG00000029375	chemokine (C-X-C motif) ligand 15	-1.3748	0.385606	7.01554e-06	0.000533518
258	TC0500000860.mm.2	Parm1	231440	ENSMUSG00000034981	prostate androgen-regulated mucin-like protein 1	-1.99618	0.250663	5.65088e-07	9.80339e-05
259	TC0500000922.mm.2	Cxcl13	55985	ENSMUSG00000023078	chemokine (C-X-C motif) ligand 13	-2.79023	0.144563	1.52744e-05	0.000902084
260	TC0500000928.mm.2	Anxa3	11745	ENSMUSG00000029484	annexin A3	-3.7788	0.0728563	1.03769e-09	1.35547e-06
261	TC0500001025.mm.2	Spp1	20750	ENSMUSG00000029304	secreted phosphoprotein 1	-1.00325	0.498874	0.00188159	0.0245203
262	TC0500001076.mm.2	Ephx4	384214	ENSMUSG00000033805	epoxide hydrolase 4	-0.726291	0.604456	4.8818e-06	0.000420176
263	TC0500001106.mm.2	Pcgf3	69587	ENSMUSG00000033623	polycomb group ring finger 3	-0.807796	0.571254	0.00132388	0.0194431
264	TC0500001239.mm.2	Oasl2	23962	ENSMUSG00000029561	2'-5' oligoadenylate synthetase-like 2	-2.52032	0.174304	7.40373e-09	4.21557e-06
265	TC0500001501.mm.2	Adgrd1	243277	ENSMUSG00000044017	adhesion G protein-coupled receptor D1	-1.18352	0.440276	1.9612e-05	0.00105194
266	TC0500001595.mm.2	Upk3b	100647	ENSMUSG00000042985	uroplakin 3B	-2.1792	0.220798	0.000185699	0.00505967
267	TC0500001751.mm.2	Bri3	55950	ENSMUSG00000047843	brain protein I3	-0.693565	0.618324	0.00069236	0.0124276
268	TC0500001764.mm.2	Arpc1b	11867	ENSMUSG00000029622	actin related protein 2/3 complex, subunit 1B	-3.30732	0.101018	1.49841e-06	0.000195728
269	TC0500001818.mm.2	Pomp	66537	ENSMUSG00000029649	proteasome maturation protein	-0.632837	0.644907	0.00132263	0.0194377
270	TC0500001844.mm.2	Alox5ap	11690	ENSMUSG00000060063	arachidonate 5-lipoxygenase activating protein	-0.76661	0.587797	0.000601935	0.0112232
271	TC0500001894.mm.2	Cyp51	13121	ENSMUSG00000001467	cytochrome P450, family 51	-0.841682	0.557993	0.000360064	0.00800358
272	TC0500002010.mm.2	Ptpn12	19248	ENSMUSG00000028771	protein tyrosine phosphatase, non-receptor type 12	-1.5531	0.340777	0.000359595	0.00800358
273	TC0500002021.mm.2	Napepld	242864	ENSMUSG00000044968	N-acyl phosphatidylethanolamine phospholipase D	-1.07357	0.47514	8.07929e-05	0.00287514
274	TC0500002154.mm.2	Hadha	97212	ENSMUSG00000025745	hydroxyacyl-Coenzyme A dehydrogenase/3-ketoacyl-Coenzyme A thiolase/enoyl-Coenzyme A hydratase (trifunctional protein), alpha subunit	-2.35012	0.196129	0.00443454	0.0422996
275	TC0500002286.mm.2	Wdr1	22388	ENSMUSG00000005103	WD repeat domain 1	-2.45331	0.182592	0.000349524	0.00786957
276	TC0500002320.mm.2	Prom1	19126	ENSMUSG00000029086	prominin 1	-3.07839	0.118389	0.00023856	0.00599388
277	TC0500002688.mm.2	Ugt2b34	100727	ENSMUSG00000029260	UDP glucuronosyltransferase 2 family, polypeptide B34	-2.0411	0.242979	0.000323848	0.00746768
278	TC0500002712.mm.2	Jchain	16069	ENSMUSG00000067149	immunoglobulin joining chain	-2.78074	0.145517	4.19211e-07	8.28293e-05
279	TC0500002753.mm.2	Naaa	67111	ENSMUSG00000029413	N-acylethanolamine acid amidase	-0.698774	0.616096	0.000466907	0.00946863
280	TC0500002950.mm.2	Gak	231580	ENSMUSG00000062234	cyclin G associated kinase	-0.826281	0.563981	1.078e-08	5.31957e-06
281	TC0500002972.mm.2	NA	NA	NA	NA	-1.07577	0.474419	0.00376633	0.0381008
282	TC0500003050.mm.2	Selplg	20345	ENSMUSG00000048163	selectin, platelet (p-selectin) ligand	-0.68576	0.621678	7.4186e-06	0.000550961
283	TC0500003064.mm.2	Gltp	56356	ENSMUSG00000011884	glycolipid transfer protein	-0.733167	0.601582	7.07773e-05	0.00260212
284	TC0500003313.mm.2	Gusb	110006	ENSMUSG00000025534	glucuronidase, beta	-0.79228	0.577431	0.000685788	0.0123987
285	TC0500003368.mm.2	Ncf1	17969	ENSMUSG00000015950	neutrophil cytosolic factor 1	-0.653726	0.635637	2.10722e-05	0.00110431
286	TC0500003384.mm.2	Cldn4	12740	ENSMUSG00000047501	claudin 4	-2.03401	0.244176	0.000319759	0.00738106
287	TC0500003538.mm.2	Actb	11461	ENSMUSG00000029580	actin, beta	-1.4056	0.377461	1.01736e-06	0.000154497
288	TC0500003608.mm.2	Rnf6	74132	ENSMUSG00000029634	ring finger protein (C3H2C3 type) 6	-0.671125	0.628017	0.00171979	0.0232605
289	TC0500003738.mm.2	Pcolce	18542	ENSMUSG00000029718	procollagen C-endopeptidase enhancer protein	-0.819974	0.566452	6.12112e-05	0.00233149
290	TC0600000010.mm.2	Col1a2	12843	ENSMUSG00000029661	collagen, type I, alpha 2	-1.11201	0.462649	2.7077e-05	0.00130711
291	TC0600000012.mm.2	Casd1	213819	ENSMUSG00000015189	CAS1 domain containing 1	-0.805652	0.572103	0.000729505	0.012865
292	TC0600000047.mm.2	C1galt1	94192	ENSMUSG00000042460	core 1 synthase, glycoprotein-N-acetylgalactosamine 3-beta-galactosyltransferase, 1	-0.954259	0.516107	0.000826545	0.0140323
293	TC0600000134.mm.2	Capza2	12343	ENSMUSG00000015733	capping protein (actin filament) muscle Z-line, alpha 2	-2.21912	0.214773	0.000848366	0.0143043
294	TC0600000308.mm.2	Exoc4	20336	ENSMUSG00000029763	exocyst complex component 4	-2.08561	0.235596	0.000772755	0.0134061
295	TC0600000577.mm.2	Gpnmb	93695	ENSMUSG00000029816	glycoprotein (transmembrane) nmb	-1.3093	0.403518	0.000466568	0.00946863
296	TC0600000609.mm.2	Snx10	71982	ENSMUSG00000038301	sorting nexin 10	-1.03058	0.489515	0.00560387	0.0492635
297	TC0600000633.mm.2	Tax1bp1	52440	ENSMUSG00000004535	Tax1 (human T cell leukemia virus type I) binding protein 1	-2.48457	0.178678	0.0017853	0.0238104
298	TC0600000764.mm.2	Tnip3	414084	ENSMUSG00000044162	TNFAIP3 interacting protein 3	-2.35014	0.196127	1.86697e-05	0.00101862
299	TC0600000775.mm.2	Gng12	14701	ENSMUSG00000036402	guanine nucleotide binding protein (G protein), gamma 12	-1.50823	0.351542	0.000168456	0.00474112
300	TC0600000838.mm.2	Immt	76614	ENSMUSG00000052337	inner membrane protein, mitochondrial	-1.00384	0.498672	0.000431135	0.00901487
301	TC0600000875.mm.2	Reg3b	18489	ENSMUSG00000071356	regenerating islet-derived 3 beta	-5.55802	0.021226	6.41877e-06	0.000501885
302	TC0600000943.mm.2	Zfp638	18139	ENSMUSG00000030016	zinc finger protein 638	-0.702965	0.614308	0.00221387	0.0273312
303	TC0600001087.mm.2	Tmem43	74122	ENSMUSG00000030095	transmembrane protein 43	-0.679444	0.624406	0.000112081	0.00359755
304	TC0600001158.mm.2	Ppp4r2	232314	ENSMUSG00000052144	protein phosphatase 4, regulatory subunit 2	-1.03636	0.487556	0.000278891	0.00669519
305	TC0600001203.mm.2	Bhlhe40	20893	ENSMUSG00000030103	basic helix-loop-helix family, member e40	-2.70834	0.153006	2.20141e-06	0.000246892
306	TC0600001279.mm.2	Pparg	19016	ENSMUSG00000000440	peroxisome proliferator activated receptor gamma	-1.16718	0.44529	0.000978358	0.0158696
307	TC0600001322.mm.2	Hnrnpf	98758	ENSMUSG00000042079	heterogeneous nuclear ribonucleoprotein F	-1.28794	0.409536	0.00352162	0.0364064
308	TC0600001384.mm.2	Mfap5	50530	ENSMUSG00000030116	microfibrillar associated protein 5	-0.968181	0.51115	2.16599e-06	0.000244152
309	TC0600001397.mm.2	Clec4a1	269799	ENSMUSG00000049037	C-type lectin domain family 4, member a1	-0.62999	0.646181	3.54035e-06	0.000343229
310	TC0600001425.mm.2	Lpcat3	14792	ENSMUSG00000004270	lysophosphatidylcholine acyltransferase 3	-2.49462	0.177437	0.0010212	0.0164087
311	TC0600001458.mm.2	Scnn1a	20276	ENSMUSG00000030340	sodium channel, nonvoltage-gated 1 alpha	-1.39206	0.381021	1.64133e-06	0.000204761
312	TC0600001459.mm.2	Tnfrsf1a	21937	ENSMUSG00000030341	tumor necrosis factor receptor superfamily, member 1a	-0.831281	0.56203	0.000604736	0.0112657
313	TC0600001602.mm.2	Gprc5a	232431	ENSMUSG00000046733	G protein-coupled receptor, family C, group 5, member A	-1.73063	0.301321	1.47162e-07	4.06485e-05
314	TC0600001606.mm.2	Emp1	13730	ENSMUSG00000030208	epithelial membrane protein 1	-2.30233	0.202735	2.0336e-05	0.00108014
315	TC0600001733.mm.2	Fgfr1op2	67529	ENSMUSG00000040242	FGFR1 oncogene partner 2	-0.822704	0.565381	0.000895501	0.0148621
316	TC0600001769.mm.2	2810474O19Rik	67246	ENSMUSG00000032712	RIKEN cDNA 2810474O19 gene	-1.36039	0.389477	0.000437196	0.00910729
317	TC0600001787.mm.2	Samd9l	209086	ENSMUSG00000047735	sterile alpha motif domain containing 9-like	-1.51853	0.349042	0.000142553	0.00423961
318	TC0600001807.mm.2	Pon3	269823	ENSMUSG00000029759	paraoxonase 3	-3.17414	0.110787	0.000312645	0.00727584
319	TC0600001922.mm.2	Fam3c	27999	ENSMUSG00000029672	family with sequence similarity 3, member C	-1.19086	0.43804	0.00139631	0.0202969
320	TC0600001964.mm.2	Zfp800	627049	ENSMUSG00000039841	zinc finger protein 800	-1.09536	0.468019	0.0047124	0.0439494
321	TC0600002070.mm.2	Mtpn	14489	ENSMUSG00000029840	myotrophin	-1.28637	0.409981	0.00427454	0.0412877
322	TC0600002109.mm.2	Hipk2	15258	ENSMUSG00000061436	homeodomain interacting protein kinase 2	-1.14998	0.450632	0.0055555	0.0489442
323	TC0600002114.mm.2	Parp12	243771	ENSMUSG00000038507	poly (ADP-ribose) polymerase family, member 12	-1.15085	0.450361	4.22054e-07	8.28293e-05
324	TC0600002233.mm.2	Tmem176b	65963	ENSMUSG00000029810	transmembrane protein 176B	-2.22089	0.214508	0.000383251	0.00837398
325	TC0600002269.mm.2	Skap2	54353	ENSMUSG00000059182	src family associated phosphoprotein 2	-1.55666	0.339936	6.08037e-05	0.00231994
326	TC0600002427.mm.2	Tacstd2	56753	ENSMUSG00000051397	tumor-associated calcium signal transducer 2	-1.92083	0.264103	1.06751e-11	4.74105e-08
327	TC0600002504.mm.2	Tmsb10	19240	ENSMUSG00000079523	thymosin, beta 10	-1.57124	0.336519	0.000253935	0.00627838
328	TC0600002539.mm.2	Reg3g	19695	ENSMUSG00000030017	regenerating islet-derived 3 gamma	-5.55229	0.0213105	5.3776e-09	3.61863e-06
329	TC0600002548.mm.2	Pole4	66979	ENSMUSG00000030042	polymerase (DNA-directed), epsilon 4 (p12 subunit)	-0.698644	0.616151	8.92328e-05	0.0030961
330	TC0600002635.mm.2	Pcyox1	66881	ENSMUSG00000029998	prenylcysteine oxidase 1	-1.7929	0.288592	4.66211e-07	8.69974e-05
331	TC0600002802.mm.2	Frmd4b	232288	ENSMUSG00000030064	FERM domain containing 4B	-1.30579	0.4045	0.00222286	0.0273619
332	TC0600002992.mm.2	Fxyd4	108017	ENSMUSG00000004988	FXYD domain-containing ion transport regulator 4	-0.695128	0.617655	0.000145688	0.00430133
333	TC0600003071.mm.2	Apobec1	11810	ENSMUSG00000040613	apolipoprotein B mRNA editing enzyme, catalytic polypeptide 1	-0.839846	0.558703	6.01299e-06	0.000475372
334	TC0600003079.mm.2	C3ar1	12267	ENSMUSG00000040552	complement component 3a receptor 1	-1.17225	0.443729	3.70418e-05	0.00160599
335	TC0600003135.mm.2	Gapdh	14433	ENSMUSG00000057666	glyceraldehyde-3-phosphate dehydrogenase	-2.7481	0.148847	4.12867e-06	0.000378849
336	TC0600003148.mm.2	Cd9	12527	ENSMUSG00000030342	CD9 antigen	-3.2981	0.101666	0.00326794	0.0347197
337	TC0600003329.mm.2	Plbd1	66857	ENSMUSG00000030214	phospholipase B domain containing 1	-0.775412	0.584222	0.000807308	0.0137795
338	TC0600003335.mm.2	Mgp	17313	ENSMUSG00000030218	matrix Gla protein	-2.4138	0.187661	1.02634e-05	0.000690634
339	TC0600003337.mm.2	Arhgdib	11857	ENSMUSG00000030220	Rho, GDP dissociation inhibitor (GDI) beta	-2.0866	0.235436	1.26447e-05	0.000796653
340	TC0600003532.mm.2	Arpc4	68089	ENSMUSG00000079426	actin related protein 2/3 complex, subunit 4	-0.682108	0.623254	0.00482804	0.0447252
341	TC0600003601.mm.2	Foxp1	108655	ENSMUSG00000030067	forkhead box P1	-1.12621	0.458119	0.00309181	0.0334556
342	TC0700000275.mm.2	Pglyrp1	21946	ENSMUSG00000030413	peptidoglycan recognition protein 1	-4.53457	0.0431477	3.41427e-10	5.41552e-07
343	TC0700000399.mm.2	NA	NA	NA	NA	-0.91654	0.529778	0.000328347	0.00751284
344	TC0700000447.mm.2	Cyp2f2	13107	ENSMUSG00000052974	cytochrome P450, family 2, subfamily f, polypeptide 2	-4.43612	0.046195	9.84131e-07	0.000151761
345	TC0700000458.mm.2	Blvrb	233016	ENSMUSG00000040466	biliverdin reductase B (flavin reductase (NADPH))	-0.762833	0.589338	5.62399e-05	0.00217061
346	TC0700000515.mm.2	Lgals4	16855	ENSMUSG00000053964	lectin, galactose binding, soluble 4	-2.03688	0.243689	0.00143014	0.0206303
347	TC0700000532.mm.2	Zfp84	74352	ENSMUSG00000046185	zinc finger protein 84	-0.828297	0.563194	0.000414439	0.0087899
348	TC0700000561.mm.2	Tyrobp	22177	ENSMUSG00000030579	TYRO protein tyrosine kinase binding protein	-0.698051	0.616405	1.2883e-06	0.000176593
349	TC0700000826.mm.2	Rras	20130	ENSMUSG00000038387	related RAS viral (r-ras) oncogene	-1.79288	0.288594	0.00114024	0.0175835
350	TC0700000894.mm.2	Zdhhc13	243983	ENSMUSG00000030471	zinc finger, DHHC domain containing 13	-0.969477	0.510691	4.47118e-05	0.00186279
351	TC0700000933.mm.2	Cyfip1	20430	ENSMUSG00000030447	cytoplasmic FMR1 interacting protein 1	-2.35986	0.19481	1.41592e-05	0.000856728
352	TC0700001203.mm.2	Mesd	67943	ENSMUSG00000038503	mesoderm development LRP chaperone	-0.619357	0.650961	0.000787452	0.0135447
353	TC0700001258.mm.2	Ctsc	13032	ENSMUSG00000030560	cathepsin C	-1.84471	0.278412	0.000141178	0.00423077
354	TC0700001275.mm.2	Picalm	233489	ENSMUSG00000039361	phosphatidylinositol binding clathrin assembly protein	-2.76361	0.147255	0.00242792	0.0286988
355	TC0700001349.mm.2	Ndufc2	68197	ENSMUSG00000030647	NADH dehydrogenase (ubiquinone) 1, subcomplex unknown, 2	-0.869445	0.547358	0.00546631	0.0484763
356	TC0700001409.mm.2	Ucp2	22228	ENSMUSG00000033685	uncoupling protein 2 (mitochondrial, proton carrier)	-2.96451	0.128113	0.00256317	0.0296911
357	TC0700001413.mm.2	Rab6a	19346	ENSMUSG00000030704	RAB6A, member RAS oncogene family	-1.00029	0.499898	0.0052383	0.047132
358	TC0700001631.mm.2	Ampd3	11717	ENSMUSG00000005686	adenosine monophosphate deaminase 3	-0.905873	0.53371	7.71659e-06	0.000565527
359	TC0700001666.mm.2	Far1	67420	ENSMUSG00000030759	fatty acyl CoA reductase 1	-0.709146	0.611682	0.00455222	0.042979
360	TC0700001669.mm.2	Pde3b	18576	ENSMUSG00000030671	phosphodiesterase 3B, cGMP-inhibited	-1.0569	0.480664	0.000125497	0.00389998
361	TC0700001875.mm.2	Itgam	16409	ENSMUSG00000030786	integrin alpha M	-0.717747	0.608046	1.27916e-05	0.000800139
362	TC0700001910.mm.2	Plekha1	101476	ENSMUSG00000040268	pleckstrin homology domain containing, family A (phosphoinositide binding specific) member 1	-0.601815	0.658925	0.000258685	0.00633157
363	TC0700001914.mm.2	Dmbt1	12945	ENSMUSG00000047517	deleted in malignant brain tumors 1	-4.97875	0.0317136	8.96223e-08	2.92669e-05
364	TC0700002034.mm.2	Ifitm1	68713	ENSMUSG00000025491	interferon induced transmembrane protein 1	-0.601456	0.659089	3.71736e-05	0.00160599
365	TC0700002088.mm.2	Cd81	12520	ENSMUSG00000037706	CD81 antigen	-3.23134	0.106481	0.000209769	0.00550607
366	TC0700002440.mm.2	Calm3	12315	ENSMUSG00000019370	calmodulin 3	-2.39526	0.190088	1.86613e-06	0.000221311
367	TC0700002497.mm.2	Apoe	11816	ENSMUSG00000002985	apolipoprotein E	-2.40381	0.188964	2.3939e-05	0.00119458
368	TC0700002499.mm.2	Nectin2	19294	ENSMUSG00000062300	nectin cell adhesion molecule 2	-1.24838	0.420921	1.91849e-06	0.000223047
369	TC0700002633.mm.2	Cxcl17	232983	ENSMUSG00000060188	chemokine (C-X-C motif) ligand 17	-0.768608	0.586983	0.00228486	0.0277862
370	TC0700002708.mm.2	Actn4	60595	ENSMUSG00000054808	actinin alpha 4	-2.13434	0.227772	0.00247916	0.029054
371	TC0700002719.mm.2	2200002D01Rik	72275	ENSMUSG00000030587	RIKEN cDNA 2200002D01 gene	-0.948576	0.518144	0.0012655	0.0188728
372	TC0700002745.mm.2	Capns1	12336	ENSMUSG00000001794	calpain, small subunit 1	-2.12552	0.229169	0.000155301	0.00449624
373	TC0700002786.mm.2	Fxyd5	18301	ENSMUSG00000009687	FXYD domain-containing ion transport regulator 5	-4.43561	0.0462112	2.88647e-09	2.53971e-06
374	TC0700002789.mm.2	Fxyd3	17178	ENSMUSG00000057092	FXYD domain-containing ion transport regulator 3	-1.13671	0.454795	0.00023496	0.00594251
375	TC0700002828.mm.2	Gpi1	14751	ENSMUSG00000036427	glucose phosphate isomerase 1	-1.35246	0.391624	0.00178718	0.0238212
376	TC0700002854.mm.2	Nudt19	110959	ENSMUSG00000034875	nudix (nucleoside diphosphate linked moiety X)-type motif 19	-2.10298	0.232777	4.22192e-06	0.000380582
377	TC0700002989.mm.2	Fcgrt	14132	ENSMUSG00000003420	Fc receptor, IgG, alpha chain transporter	-0.829514	0.562719	1.09785e-05	0.000720928
378	TC0700003006.mm.2	Ftl1	14325	ENSMUSG00000050708	ferritin light polypeptide 1	-0.873887	0.545675	2.86438e-05	0.00134759
379	TC0700003028.mm.2	Emp3	13732	ENSMUSG00000040212	epithelial membrane protein 3	-3.94339	0.0650012	0.000141981	0.0042359
380	TC0700003442.mm.2	Mef2a	17258	ENSMUSG00000030557	myocyte enhancer factor 2A	-1.34234	0.394381	0.00409985	0.0400188
381	TC0700003476.mm.2	Nr2f2	11819	ENSMUSG00000030551	nuclear receptor subfamily 2, group F, member 2	-2.76837	0.14677	2.35849e-05	0.00119244
382	TC0700003552.mm.2	Mfge8	17304	ENSMUSG00000030605	milk fat globule-EGF factor 8 protein	-2.24457	0.211018	1.55243e-09	1.64158e-06
383	TC0700003570.mm.2	Anpep	16790	ENSMUSG00000039062	alanyl (membrane) aminopeptidase	-2.10661	0.232192	1.59967e-05	0.000923471
384	TC0700003597.mm.2	Iqgap1	29875	ENSMUSG00000030536	IQ motif containing GTPase activating protein 1	-1.49487	0.354813	0.000538741	0.0104666
385	TC0700003618.mm.2	Btbd1	83962	ENSMUSG00000025103	BTB (POZ) domain containing 1	-1.32055	0.400382	0.00375065	0.037988
386	TC0700003658.mm.2	Zfand6	65098	ENSMUSG00000030629	zinc finger, AN1-type domain 6	-0.777973	0.583185	0.00189269	0.0246208
387	TC0700003714.mm.2	Prss23	76453	ENSMUSG00000039405	protease, serine 23	-1.78963	0.289246	0.00117123	0.0178874
388	TC0700003771.mm.2	Capn5	12337	ENSMUSG00000035547	calpain 5	-0.995642	0.501513	6.98426e-05	0.00258218
389	TC0700003797.mm.2	Serpinh1	12406	ENSMUSG00000070436	serine (or cysteine) peptidase inhibitor, clade H, member 1	-0.896168	0.537312	0.000161138	0.00460184
390	TC0700003845.mm.2	Folr2	14276	ENSMUSG00000032725	folate receptor 2 (fetal)	-0.65012	0.637227	7.15293e-05	0.00262109
391	TC0700003938.mm.2	Trim12a	76681	ENSMUSG00000066258	tripartite motif-containing 12A	-1.26848	0.415096	4.23326e-06	0.000380582
392	TC0700003943.mm.2	Trim30a	20128	ENSMUSG00000030921	tripartite motif-containing 30A	-0.610514	0.654963	9.08399e-07	0.000143063
393	TC0700003990.mm.2	Tpp1	12751	ENSMUSG00000030894	tripeptidyl peptidase I	-3.09438	0.117084	0.000845781	0.0142877
394	TC0700004085.mm.2	Dennd5a	19347	ENSMUSG00000035901	DENN/MADD domain containing 5A	-0.846787	0.556022	0.000957166	0.0156171
395	TC0700004104.mm.2	Lyve1	114332	ENSMUSG00000030787	lymphatic vessel endothelial hyaluronan receptor 1	-1.3483	0.392754	7.05993e-05	0.00260212
396	TC0700004132.mm.2	Rras2	66922	ENSMUSG00000055723	related RAS viral (r-ras) oncogene 2	-0.755536	0.592326	1.17001e-05	0.00075272
397	TC0700004157.mm.2	Pik3c2a	18704	ENSMUSG00000030660	phosphatidylinositol-4-phosphate 3-kinase catalytic subunit type 2 alpha	-1.37224	0.386291	0.000219389	0.00570421
398	TC0700004165.mm.2	Arl6ip1	54208	ENSMUSG00000030654	ADP-ribosylation factor-like 6 interacting protein 1	-1.94626	0.259489	0.000151514	0.00440958
399	TC0700004176.mm.2	Gde1	56209	ENSMUSG00000033917	glycerophosphodiester phosphodiesterase 1	-0.897339	0.536876	1.83036e-05	0.00100359
400	TC0700004513.mm.2	Ifitm2	80876	ENSMUSG00000060591	interferon induced transmembrane protein 2	-2.27108	0.207175	2.29445e-05	0.00117669
401	TC0700004515.mm.2	Ifitm3	66141	ENSMUSG00000025492	interferon induced transmembrane protein 3	-3.06767	0.119272	1.00341e-05	0.000684289
402	TC0700004522.mm.2	Rnh1	107702	ENSMUSG00000038650	ribonuclease/angiogenin inhibitor 1	-0.901834	0.535206	0.000241613	0.00604878
403	TC0700004530.mm.2	Irf7	54123	ENSMUSG00000025498	interferon regulatory factor 7	-0.859006	0.551332	1.00038e-06	0.000153204
404	TC0700004608.mm.2	Ano1	101772	ENSMUSG00000031075	anoctamin 1, calcium activated chloride channel	-2.16638	0.222769	1.08419e-06	0.00015944
405	TC0700004659.mm.2	Rnf141	67150	ENSMUSG00000030788	ring finger protein 141	-1.25542	0.41887	0.00303679	0.0331539
406	TC0800000126.mm.2	Tfdp1	21781	ENSMUSG00000038482	transcription factor Dp 1	-0.931224	0.524413	0.00165791	0.022723
407	TC0800000286.mm.2	Plat	18791	ENSMUSG00000031538	plasminogen activator, tissue	-0.667069	0.629785	0.00037058	0.00818002
408	TC0800000297.mm.2	Sfrp1	20377	ENSMUSG00000031548	secreted frizzled-related protein 1	-1.98634	0.252378	1.21977e-05	0.000773893
409	TC0800000323.mm.2	Nsd3	234135	ENSMUSG00000054823	nuclear receptor binding SET domain protein 3	-0.94035	0.521107	0.00128957	0.0191154
410	TC0800000394.mm.2	Gsr	14782	ENSMUSG00000031584	glutathione reductase	-0.957382	0.514991	2.41079e-05	0.00120031
411	TC0800000509.mm.2	Fat1	14107	ENSMUSG00000070047	FAT atypical cadherin 1	-1.80904	0.285381	0.000579135	0.0109636
412	TC0800000592.mm.2	Gpm6a	234267	ENSMUSG00000031517	glycoprotein m6a	-1.07565	0.474456	3.0472e-05	0.00139494
413	TC0800000814.mm.2	Tpm4	326618	ENSMUSG00000031799	tropomyosin 4	-2.54253	0.171641	2.46005e-08	1.09256e-05
414	TC0800000845.mm.2	Hmox1	15368	ENSMUSG00000005413	heme oxygenase 1	-0.959046	0.514397	0.000438447	0.00912479
415	TC0800000974.mm.2	Prdx2	21672	ENSMUSG00000005161	peroxiredoxin 2	-0.90945	0.532388	0.000456555	0.00932682
416	TC0800001077.mm.2	Mmp2	17390	ENSMUSG00000031740	matrix metallopeptidase 2	-1.98378	0.252826	1.3694e-07	3.89856e-05
417	TC0800001133.mm.2	Mmp15	17388	ENSMUSG00000031790	matrix metallopeptidase 15	-1.47188	0.360511	0.000333676	0.00759182
418	TC0800001182.mm.2	Cmtm3	68119	ENSMUSG00000031875	CKLF-like MARVEL transmembrane domain containing 3	-0.912168	0.531386	3.36581e-05	0.00150385
419	TC0800001255.mm.2	Cdh1	12550	ENSMUSG00000000303	cadherin 1	-3.24548	0.105442	1.22596e-05	0.000775601
420	TC0800001301.mm.2	Ap1g1	11765	ENSMUSG00000031731	adaptor protein complex AP-1, gamma 1 subunit	-2.13025	0.228419	0.00300422	0.032944
421	TC0800001531.mm.2	Rhou	69581	ENSMUSG00000039960	ras homolog family member U	-2.03867	0.243387	0.000151215	0.00440667
422	TC0800001599.mm.2	Itgb1	16412	ENSMUSG00000025809	integrin beta 1 (fibronectin receptor beta)	-3.29615	0.101803	0.000227684	0.00584655
423	TC0800001627.mm.2	Cd209f	69142	ENSMUSG00000051906	CD209f antigen	-1.07398	0.475006	7.26107e-06	0.000546319
424	TC0800001654.mm.2	Efnb2	13642	ENSMUSG00000001300	ephrin B2	-2.14204	0.226559	0.00200083	0.0256665
425	TC0800001891.mm.2	Tcim	69068	ENSMUSG00000056313	transcriptional and immune response regulator	-0.727794	0.603827	0.000158614	0.00457427
426	TC0800002107.mm.2	Cnot7	18983	ENSMUSG00000031601	CCR4-NOT transcription complex, subunit 7	-0.959481	0.514242	0.00245552	0.0288963
427	TC0800002119.mm.2	Asah1	11886	ENSMUSG00000031591	N-acylsphingosine amidohydrolase 1	-1.68944	0.310047	3.95065e-06	0.000368606
428	TC0800002146.mm.2	Tlr3	142980	ENSMUSG00000031639	toll-like receptor 3	-1.26453	0.416235	1.706e-05	0.000961509
429	TC0800002377.mm.2	Gatad2a	234366	ENSMUSG00000036180	GATA zinc finger domain containing 2A	-0.68037	0.624005	0.00380391	0.0383431
430	TC0800002440.mm.2	B3gnt3	72297	ENSMUSG00000031803	UDP-GlcNAc:betaGal beta-1,3-N-acetylglucosaminyltransferase 3	-1.3054	0.404609	3.60773e-05	0.00158326
431	TC0800002458.mm.2	Eps15l1	13859	ENSMUSG00000006276	epidermal growth factor receptor pathway substrate 15-like 1	-0.590562	0.664084	0.0024275	0.0286988
432	TC0800002523.mm.2	Abce1	24015	ENSMUSG00000058355	ATP-binding cassette, sub-family E (OABP), member 1	-0.937869	0.522003	0.000230837	0.00588515
433	TC0800002905.mm.2	Hp	15439	ENSMUSG00000031722	haptoglobin	-2.44646	0.18346	0.00294184	0.0324685
434	TC0800002927.mm.2	Sf3b3	101943	ENSMUSG00000033732	splicing factor 3b, subunit 3	-1.1228	0.459201	0.00227217	0.0276471
435	TC0800003068.mm.2	Cyba	13057	ENSMUSG00000006519	cytochrome b-245, alpha polypeptide	-0.61588	0.652532	1.32119e-05	0.000817226
436	TC0800003235.mm.2	Znrf1	170737	ENSMUSG00000033545	zinc and ring finger 1	-0.663057	0.631539	2.70662e-06	0.000286206
437	TC0900000197.mm.2	Dnm2	13430	ENSMUSG00000033335	dynamin 2	-1.55948	0.339272	0.000115268	0.00368295
438	TC0900000216.mm.2	Zfp809	235047	ENSMUSG00000057982	zinc finger protein 809	-1.95551	0.25783	0.000445869	0.00923598
439	TC0900000370.mm.2	Siae	22619	ENSMUSG00000001942	sialic acid acetylesterase	-0.597452	0.66092	0.00164761	0.0226484
440	TC0900000412.mm.2	Vwa5a	67776	ENSMUSG00000023186	von Willebrand factor A domain containing 5A	-0.693827	0.618212	5.3853e-05	0.002098
441	TC0900000458.mm.2	Hspa8	15481	ENSMUSG00000015656	heat shock protein 8	-1.12889	0.457267	0.00155781	0.021816
442	TC0900000496.mm.2	Thy1	21838	ENSMUSG00000032011	thymus cell antigen 1, theta	-0.620451	0.650468	0.000107771	0.00350389
443	TC0900000515.mm.2	Ddx6	13209	ENSMUSG00000032097	DEAD (Asp-Glu-Ala-Asp) box polypeptide 6	-1.51505	0.349884	2.87676e-05	0.00134936
444	TC0900000531.mm.2	Mpzl2	14012	ENSMUSG00000032092	myelin protein zero-like 2	-0.833267	0.561257	0.000542897	0.0104949
445	TC0900000573.mm.2	Cadm1	54725	ENSMUSG00000032076	cell adhesion molecule 1	-0.95824	0.514684	1.60827e-05	0.000925215
446	TC0900000598.mm.2	Plet1	76509	ENSMUSG00000032068	placenta expressed transcript 1	-1.49602	0.354531	0.000261066	0.00636359
447	TC0900000737.mm.2	Nptn	20320	ENSMUSG00000032336	neuroplastin	-0.992196	0.502712	0.001058	0.0167217
448	TC0900000748.mm.2	Hexa	15211	ENSMUSG00000025232	hexosaminidase A	-1.296	0.407255	3.7135e-05	0.00160599
449	TC0900000751.mm.2	Pkm	18746	ENSMUSG00000032294	pyruvate kinase, muscle	-2.05859	0.24005	9.82528e-05	0.00330576
450	TC0900000786.mm.2	Anp32a	11737	ENSMUSG00000032249	acidic (leucine-rich) nuclear phosphoprotein 32 family, member A	-2.94694	0.129683	0.00287414	0.032193
451	TC0900000858.mm.2	Csnk1g1	214897	ENSMUSG00000032384	casein kinase 1, gamma 1	-0.660491	0.632663	4.89999e-05	0.00199199
452	TC0900000863.mm.2	Fam96a	68250	ENSMUSG00000032381	family with sequence similarity 96, member A	-0.851905	0.554053	0.000316727	0.00732629
453	TC0900000918.mm.2	Anxa2	12306	ENSMUSG00000032231	annexin A2	-2.7221	0.151553	5.53805e-06	0.000455261
454	TC0900000922.mm.2	Bnip2	12175	ENSMUSG00000011958	BCL2/adenovirus E1B interacting protein 2	-0.7499	0.594645	0.00215109	0.0267954
455	TC0900000943.mm.2	Adam10	11487	ENSMUSG00000054693	a disintegrin and metallopeptidase domain 10	-2.49097	0.177886	1.63403e-06	0.000204761
456	TC0900000989.mm.2	Rab27a	11891	ENSMUSG00000032202	RAB27A, member RAS oncogene family	-1.11123	0.462898	1.66783e-06	0.000205754
457	TC0900001042.mm.2	Elovl5	68801	ENSMUSG00000032349	ELOVL family member 5, elongation of long chain fatty acids (yeast)	-2.08432	0.235808	0.00113958	0.0175835
458	TC0900001048.mm.2	Gsta4	14860	ENSMUSG00000032348	glutathione S-transferase, alpha 4	-2.55234	0.170478	0.000796107	0.0136618
459	TC0900001070.mm.2	Myo6	17920	ENSMUSG00000033577	myosin VI	-1.34451	0.393787	0.000581317	0.0109826
460	TC0900001155.mm.2	Ctsh	13036	ENSMUSG00000032359	cathepsin H	-1.63979	0.320902	2.23097e-05	0.00115212
461	TC0900001232.mm.2	Rbp1	19659	ENSMUSG00000046402	retinol binding protein 1, cellular	-1.51221	0.350575	8.00695e-09	4.33664e-06
462	TC0900001402.mm.2	Gpx1	14775	ENSMUSG00000063856	glutathione peroxidase 1	-1.53973	0.343949	0.000289764	0.00688183
463	TC0900001431.mm.2	Shisa5	66940	ENSMUSG00000025647	shisa family member 5	-1.67009	0.314233	2.15952e-05	0.00112834
464	TC0900001481.mm.2	Ltf	17002	ENSMUSG00000032496	lactotransferrin	-1.5267	0.34707	1.88163e-06	0.000221311
465	TC0900001612.mm.2	Ctnnb1	12387	ENSMUSG00000006932	catenin (cadherin associated protein), beta 1	-1.87174	0.273244	2.10857e-05	0.00110431
466	TC0900001674.mm.2	Ccr2	12772	ENSMUSG00000049103	chemokine (C-C motif) receptor 2	-1.16662	0.445463	1.06045e-06	0.000157976
467	TC0900001722.mm.2	Birc3	11796	ENSMUSG00000032000	baculoviral IAP repeat-containing 3	-1.30399	0.405005	0.000184492	0.00503915
468	TC0900001768.mm.2	Endod1	71946	ENSMUSG00000037419	endonuclease domain containing 1	-1.12275	0.459219	1.06673e-05	0.000707096
469	TC0900001900.mm.2	Acp5	11433	ENSMUSG00000001348	acid phosphatase 5, tartrate resistant	-1.31387	0.402241	0.000327139	0.00750209
470	TC0900001979.mm.2	Aplp2	11804	ENSMUSG00000031996	amyloid beta (A4) precursor-like protein 2	-0.873543	0.545805	8.20405e-05	0.00290557
471	TC0900001982.mm.2	Tmem45b	235135	ENSMUSG00000041737	transmembrane protein 45b	-2.06416	0.239126	3.85045e-06	0.000362301
472	TC0900002167.mm.2	Upk2	22269	ENSMUSG00000041523	uroplakin 2	-0.783913	0.580789	0.00370251	0.037732
473	TC0900002369.mm.2	Scamp5	56807	ENSMUSG00000040722	secretory carrier membrane protein 5	-0.620642	0.650381	4.55016e-05	0.00188651
474	TC0900002387.mm.2	Islr	26968	ENSMUSG00000037206	immunoglobulin superfamily containing leucine-rich repeat	-1.02663	0.490856	8.0547e-05	0.00287099
475	TC0900002503.mm.2	Hacd3	57874	ENSMUSG00000033629	3-hydroxyacyl-CoA dehydratase 3	-0.618472	0.65136	0.00021616	0.00564049
476	TC0900002526.mm.2	Usp3	235441	ENSMUSG00000032376	ubiquitin specific peptidase 3	-1.11618	0.461313	0.00118089	0.0180102
477	TC0900002533.mm.2	Rab8b	235442	ENSMUSG00000036943	RAB8B, member RAS oncogene family	-1.13362	0.45577	0.000609878	0.0113399
478	TC0900002678.mm.2	Tmod3	50875	ENSMUSG00000058587	tropomodulin 3	-1.59009	0.332151	0.00362509	0.0371647
479	TC0900002702.mm.2	Lrrc1	214345	ENSMUSG00000032352	leucine rich repeat containing 1	-0.595184	0.66196	0.00232891	0.0280931
480	TC0900002738.mm.2	Tmem30a	69981	ENSMUSG00000032328	transmembrane protein 30A	-1.42932	0.371306	0.00202917	0.0258519
481	TC0900002887.mm.2	Zbtb38	245007	ENSMUSG00000040433	zinc finger and BTB domain containing 38	-0.903061	0.534751	0.00304475	0.0331878
482	TC0900002944.mm.2	Ppp2r3a	235542	ENSMUSG00000043154	protein phosphatase 2, regulatory subunit B'', alpha	-0.665391	0.630518	0.000115972	0.00369481
483	TC0900003004.mm.2	Alas1	11655	ENSMUSG00000032786	aminolevulinic acid synthase 1	-2.77152	0.14645	1.36928e-06	0.000184281
484	TC0900003055.mm.2	Dag1	13138	ENSMUSG00000039952	dystroglycan 1	-2.43924	0.184381	0.000149586	0.00437719
485	TC0900003160.mm.2	Pdcd6ip	18571	ENSMUSG00000032504	programmed cell death 6 interacting protein	-2.28395	0.205334	0.00285196	0.0321475
486	TC0900003168.mm.2	Crtap	56693	ENSMUSG00000032431	cartilage associated protein	-1.62118	0.32507	2.5534e-05	0.00125444
487	TC0900003199.mm.2	Tgfbr2	21813	ENSMUSG00000032440	transforming growth factor, beta receptor II	-1.9926	0.251285	9.71961e-09	5.1389e-06
488	TC0900003204.mm.2	Rbms3	207181	ENSMUSG00000039607	RNA binding motif, single stranded interacting protein	-0.945808	0.519139	0.000141753	0.0042359
489	TC0X00000126.mm.2	Tspan7	21912	ENSMUSG00000058254	tetraspanin 7	-1.04612	0.484269	2.98064e-05	0.00138489
490	TC0X00000151.mm.2	Atp6ap2	70495	ENSMUSG00000031007	ATPase, H+ transporting, lysosomal accessory protein 2	-1.29522	0.407474	0.000455374	0.0093208
491	TC0X00000218.mm.2	Timp1	21857	ENSMUSG00000001131	tissue inhibitor of metalloproteinase 1	-0.960692	0.51381	4.44525e-06	0.000394845
492	TC0X00000316.mm.2	Il13ra1	16164	ENSMUSG00000017057	interleukin 13 receptor, alpha 1	-1.2326	0.425551	3.35201e-06	0.000333788
493	TC0X00000471.mm.2	Hprt	15452	ENSMUSG00000025630	hypoxanthine guanine phosphoribosyl transferase	-2.01378	0.247623	0.000123967	0.00386916
494	TC0X00000525.mm.2	Fhl1	14199	ENSMUSG00000023092	four and a half LIM domains 1	-2.4348	0.184948	0.00182161	0.0240778
495	TC0X00000668.mm.2	Nsdhl	18194	ENSMUSG00000031349	NAD(P) dependent steroid dehydrogenase-like	-0.991304	0.503023	1.0832e-05	0.000713752
496	TC0X00000685.mm.2	Bgn	12111	ENSMUSG00000031375	biglycan	-2.34784	0.19644	2.77124e-05	0.0013209
497	TC0X00000742.mm.2	Brcc3	210766	ENSMUSG00000031201	BRCA1/BRCA2-containing complex, subunit 3	-0.809523	0.57057	0.00218409	0.0270798
498	TC0X00001371.mm.2	Rnf128	66889	ENSMUSG00000031438	ring finger protein 128	-1.62096	0.325118	0.00246869	0.0289991
499	TC0X00001625.mm.2	Sh3kbp1	58194	ENSMUSG00000040990	SH3-domain kinase binding protein 1	-1.15549	0.448914	1.96949e-06	0.000226603
500	TC0X00001780.mm.2	Plp2	18824	ENSMUSG00000031146	proteolipid protein 2	-1.60784	0.328089	0.00122102	0.0184765
501	TC0X00001829.mm.2	Cybb	13058	ENSMUSG00000015340	cytochrome b-245, beta polypeptide	-0.873097	0.545974	2.30203e-06	0.000253064
502	TC0X00001934.mm.2	Cfp	18636	ENSMUSG00000001128	complement factor properdin	-1.15396	0.44939	4.55136e-06	0.000399477
503	TC0X00002789.mm.2	Rlim	19820	ENSMUSG00000056537	ring finger protein, LIM domain interacting	-0.995289	0.501636	0.00376816	0.0381008
504	TC0X00003236.mm.2	Sat1	20229	ENSMUSG00000025283	spermidine/spermine N1-acetyl transferase 1	-4.44757	0.0458297	9.63128e-06	0.000668351
505	TC0X00003358.mm.2	Tmsb4x	19241	ENSMUSG00000049775	thymosin, beta 4, X chromosome	-1.38456	0.383007	4.91222e-06	0.000421161
506	TC0X00003371.mm.2	Msl3	17692	ENSMUSG00000031358	MSL complex subunit 3	-0.751366	0.594041	0.00223422	0.0274158
507	TC0X00003399.mm.2	Sh3bgrl	56726	ENSMUSG00000031246	SH3-binding domain glutamic acid-rich protein like	-1.93285	0.261911	0.00225057	0.0275048
508	TC1000000142.mm.2	Ifngr1	15979	ENSMUSG00000020009	interferon gamma receptor 1	-1.6686	0.314558	0.000474974	0.0095846
509	TC1000000208.mm.2	Stx7	53331	ENSMUSG00000019998	syntaxin 7	-0.901422	0.535359	3.9775e-05	0.00169528
510	TC1000000240.mm.2	Arhgap18	73910	ENSMUSG00000039031	Rho GTPase activating protein 18	-0.851352	0.554265	0.00075272	0.0131566
511	TC1000000246.mm.2	Ptprk	19272	ENSMUSG00000019889	protein tyrosine phosphatase, receptor type, K	-1.11353	0.462162	0.00235134	0.0281673
512	TC1000000301.mm.2	Frk	14302	ENSMUSG00000019779	fyn-related kinase	-1.15131	0.450215	0.00495416	0.0454783
513	TC1000000367.mm.2	Cd164	53599	ENSMUSG00000019818	CD164 antigen	-0.758491	0.591114	0.000711137	0.0126738
514	TC1000000422.mm.2	Prep	19072	ENSMUSG00000019849	prolyl endopeptidase	-1.00969	0.496651	0.00271389	0.0310163
515	TC1000000514.mm.2	Lims1	110829	ENSMUSG00000019920	LIM and senescent cell antigen-like domains 1	-0.841485	0.558069	0.000188179	0.00509597
516	TC1000000531.mm.2	P4ha1	18451	ENSMUSG00000019916	procollagen-proline, 2-oxoglutarate 4-dioxygenase (proline 4-hydroxylase), alpha 1 polypeptide	-1.04825	0.483556	0.000181923	0.00498969
517	TC1000000547.mm.2	Psap	19156	ENSMUSG00000004207	prosaposin	-1.47584	0.359523	0.000110896	0.00358589
518	TC1000000548.mm.2	Vsir	74048	ENSMUSG00000020101	V-set immunoregulatory receptor	-0.687449	0.620951	7.28787e-06	0.000546319
519	TC1000000571.mm.2	Ppa1	67895	ENSMUSG00000020089	pyrophosphatase (inorganic) 1	-1.08144	0.472558	0.000349782	0.00786957
520	TC1000000729.mm.2	Chchd10	103172	ENSMUSG00000049422	coiled-coil-helix-coiled-coil-helix domain containing 10	-1.01309	0.495485	0.00275762	0.0313707
521	TC1000000812.mm.2	Bsg	12215	ENSMUSG00000023175	basigin	-1.95079	0.258675	0.000101151	0.00337261
522	TC1000000933.mm.2	Txnrd1	50493	ENSMUSG00000020250	thioredoxin reductase 1	-1.42055	0.37357	0.00562272	0.0493705
523	TC1000001066.mm.2	Igf1	16000	ENSMUSG00000020053	insulin-like growth factor 1	-3.16507	0.111486	0.000387266	0.00842688
524	TC1000001190.mm.2	Lum	17022	ENSMUSG00000036446	lumican	-2.93218	0.131017	8.9856e-07	0.000142524
525	TC1000001192.mm.2	Epyc	13516	ENSMUSG00000019936	epiphycan	-1.71854	0.303856	2.33547e-06	0.000254223
526	TC1000001204.mm.2	Galnt4	14426	ENSMUSG00000090035	polypeptide N-acetylgalactosaminyltransferase 4	-0.736995	0.599988	4.2943e-05	0.00180263
527	TC1000001216.mm.2	Kitl	17311	ENSMUSG00000019966	kit ligand	-0.65251	0.636173	0.000111906	0.00359755
528	TC1000001333.mm.2	Tspan8	216350	ENSMUSG00000034127	tetraspanin 8	-4.2403	0.0529105	1.49113e-05	0.000887722
529	TC1000001546.mm.2	Cdk4	12567	ENSMUSG00000006728	cyclin-dependent kinase 4	-1.7686	0.293493	0.00268425	0.0307409
530	TC1000001625.mm.2	Cd63	12512	ENSMUSG00000025351	CD63 antigen	-1.36353	0.388631	0.000219887	0.00570421
531	TC1000001772.mm.2	Pex3	56535	ENSMUSG00000019809	peroxisomal biogenesis factor 3	-0.686021	0.621566	0.0010326	0.0164964
532	TC1000001786.mm.2	Adgrg6	215798	ENSMUSG00000039116	adhesion G protein-coupled receptor G6	-0.958959	0.514428	0.000306363	0.00718392
533	TC1000001802.mm.2	Abracl	73112	ENSMUSG00000078453	ABRA C-terminal like	-0.910409	0.532034	0.00224688	0.0274748
534	TC1000002008.mm.2	Marcks	17118	ENSMUSG00000069662	myristoylated alanine rich protein kinase C substrate	-1.405	0.377618	0.00460834	0.0432756
535	TC1000002093.mm.2	Crybg1	11630	ENSMUSG00000019866	crystallin beta-gamma domain containing 1	-1.16535	0.445857	7.95778e-06	0.000579379
536	TC1000002195.mm.2	Serinc1	56442	ENSMUSG00000019877	serine incorporator 1	-2.46849	0.18068	0.00536027	0.0478224
537	TC1000002256.mm.2	Hk1	15275	ENSMUSG00000037012	hexokinase 1	-0.715204	0.609119	0.00181889	0.0240562
538	TC1000002259.mm.2	Vps26a	30930	ENSMUSG00000020078	VPS26 retromer complex component A	-0.651262	0.636723	0.000612813	0.011378
539	TC1000002260.mm.2	Srgn	19073	ENSMUSG00000020077	serglycin	-5.46959	0.0225679	6.77138e-09	4.15742e-06
540	TC1000002320.mm.2	Arid5b	71371	ENSMUSG00000019947	AT rich interactive domain 5B (MRF1-like)	-2.0302	0.244821	0.000709415	0.0126647
541	TC1000002438.mm.2	Pfkl	18641	ENSMUSG00000020277	phosphofructokinase, liver, B-type	-0.766789	0.587724	0.00244149	0.0287633
542	TC1000002535.mm.2	Tjp3	27375	ENSMUSG00000034917	tight junction protein 3	-0.908766	0.53264	2.62808e-07	6.01641e-05
543	TC1000002907.mm.2	Cnot2	72068	ENSMUSG00000020166	CCR4-NOT transcription complex, subunit 2	-1.72473	0.302555	0.0043564	0.0418712
544	TC1000002929.mm.2	Lyz2	17105	ENSMUSG00000069516	lysozyme 2	-4.41279	0.046948	5.83935e-07	9.9745e-05
545	TC1000002945.mm.2	Rap1b	215449	ENSMUSG00000052681	RAS related protein 1b	-2.58375	0.166807	3.08597e-05	0.00140424
546	TC1000003019.mm.2	Irak3	73914	ENSMUSG00000020227	interleukin-1 receptor-associated kinase 3	-0.664931	0.630719	8.85946e-06	0.000626539
547	TC1000003130.mm.2	Rbms2	56516	ENSMUSG00000040043	RNA binding motif, single stranded interacting protein 2	-0.652975	0.635967	0.00431147	0.041518
548	TC1000003152.mm.2	Pa2g4	18813	ENSMUSG00000025364	proliferation-associated 2G4	-1.23651	0.424399	0.00288272	0.032193
549	TC1000003213.mm.2	Lilr4b	14727	ENSMUSG00000112023	leukocyte immunoglobulin-like receptor, subfamily B, member 4B	-0.706571	0.612775	0.00027622	0.00663825
550	TC1000003214.mm.2	Lilrb4a	14728	ENSMUSG00000062593	leukocyte immunoglobulin-like receptor, subfamily B, member 4A	-1.66899	0.314474	0.000677496	0.0122912
551	TC1100000081.mm.2	Aebp1	11568	ENSMUSG00000020473	AE binding protein 1	-2.99991	0.125007	2.30516e-07	5.50413e-05
552	TC1100000238.mm.2	Xpo1	103573	ENSMUSG00000020290	exportin 1	-1.04042	0.486187	0.00316636	0.0340166
553	TC1100000284.mm.2	Efemp1	216616	ENSMUSG00000020467	epidermal growth factor-containing fibulin-like extracellular matrix protein 1	-4.343	0.0492749	9.99014e-06	0.000684289
554	TC1100000302.mm.2	Rtn4	68585	ENSMUSG00000020458	reticulon 4	-2.21688	0.215106	0.000488727	0.00979483
555	TC1100000422.mm.2	Atp10b	319767	ENSMUSG00000055415	ATPase, class V, type 10B	-0.604131	0.657867	9.71126e-10	1.3478e-06
556	TC1100000426.mm.2	Slu7	193116	ENSMUSG00000020409	SLU7 splicing factor homolog (S. cerevisiae)	-1.4341	0.370078	0.00226649	0.0276234
557	TC1100000440.mm.2	Rnf145	74315	ENSMUSG00000019189	ring finger protein 145	-0.668628	0.629105	0.00016974	0.00476515
558	TC1100000531.mm.2	Rnf130	59044	ENSMUSG00000020376	ring finger protein 130	-1.06556	0.477788	0.00230363	0.0279075
559	TC1100000586.mm.2	Ppp2ca	19052	ENSMUSG00000020349	protein phosphatase 2 (formerly 2A), catalytic subunit, alpha isoform	-1.58415	0.33352	0.00235678	0.0281673
560	TC1100000614.mm.2	Irf1	16362	ENSMUSG00000018899	interferon regulatory factor 1	-0.657199	0.634108	2.72635e-05	0.00131042
561	TC1100000638.mm.2	Gpx3	14778	ENSMUSG00000018339	glutathione peroxidase 3	-1.40743	0.376984	0.0051728	0.0467701
562	TC1100000641.mm.2	Gm2a	14667	ENSMUSG00000000594	GM2 ganglioside activator protein	-1.68015	0.312051	0.000459699	0.0093738
563	TC1100000689.mm.2	Lypd8	70163	ENSMUSG00000013643	LY6/PLAUR domain containing 8	-5.56495	0.0211243	4.25225e-07	8.28293e-05
564	TC1100000730.mm.2	Mprip	26936	ENSMUSG00000005417	myosin phosphatase Rho interacting protein	-2.25558	0.209412	6.18401e-05	0.00235141
565	TC1100000822.mm.2	Pmp22	18858	ENSMUSG00000018217	peripheral myelin protein 22	-3.21644	0.107586	3.76704e-07	7.5719e-05
566	TC1100000916.mm.2	Trp53	22059	ENSMUSG00000059552	transformation related protein 53	-1.2824	0.411112	7.52014e-05	0.00271974
567	TC1100000932.mm.2	Cldn7	53624	ENSMUSG00000018569	claudin 7	-0.864817	0.549116	0.000311999	0.00726993
568	TC1100000934.mm.2	Gabarap	56486	ENSMUSG00000018567	gamma-aminobutyric acid receptor associated protein	-0.711674	0.610611	0.00301776	0.0329948
569	TC1100001017.mm.2	Tax1bp3	76281	ENSMUSG00000040158	Tax1 (human T cell leukemia virus type I) binding protein 3	-1.50979	0.351161	0.000711814	0.0126757
570	TC1100001074.mm.2	Pitpna	18738	ENSMUSG00000017781	phosphatidylinositol transfer protein, alpha	-2.47871	0.179404	0.000382161	0.0083662
571	TC1100001082.mm.2	Ywhae	22627	ENSMUSG00000020849	tyrosine 3-monooxygenase/tryptophan 5-monooxygenase activation protein, epsilon polypeptide	-1.15145	0.450172	0.0042892	0.0413753
572	TC1100001095.mm.2	Fam57a	116972	ENSMUSG00000069808	family with sequence similarity 57, member A	-2.21733	0.21504	4.75971e-07	8.80784e-05
573	TC1100001109.mm.2	Blmh	104184	ENSMUSG00000020840	bleomycin hydrolase	-0.666473	0.630045	0.00116954	0.0178739
574	TC1100001131.mm.2	Nufip2	68564	ENSMUSG00000037857	nuclear fragile X mental retardation protein interacting protein 2	-1.32938	0.397938	0.0027911	0.0316543
575	TC1100001221.mm.2	Ccl11	20292	ENSMUSG00000020676	chemokine (C-C motif) ligand 11	-0.964089	0.512602	0.0016776	0.0228677
576	TC1100001223.mm.2	Ccl8	20307	ENSMUSG00000009185	chemokine (C-C motif) ligand 8	-1.06354	0.478457	4.94376e-05	0.00199966
577	TC1100001236.mm.2	Slfn5	327978	ENSMUSG00000054404	schlafen 5	-0.808241	0.571078	3.59338e-06	0.000343943
578	TC1100001238.mm.2	Slfn2	20556	ENSMUSG00000072620	schlafen 2	-0.892559	0.538658	0.000122566	0.00383878
579	TC1100001247.mm.2	Ap2b1	71770	ENSMUSG00000035152	adaptor-related protein complex 2, beta 1 subunit	-0.588364	0.665097	0.000902483	0.0149445
580	TC1100001264.mm.2	Wfdc17	100034251	ENSMUSG00000069792	WAP four-disulfide core domain 17	-0.86789	0.547947	2.74468e-05	0.00131354
581	TC1100001265.mm.2	Wfdc18	14038	ENSMUSG00000000983	WAP four-disulfide core domain 18	-3.93195	0.0655185	5.35324e-06	0.000445221
582	TC1100001448.mm.2	Col1a1	12842	ENSMUSG00000001506	collagen, type I, alpha 1	-0.673647	0.62692	0.000296975	0.00700066
583	TC1100001524.mm.2	Prr15l	217138	ENSMUSG00000047040	proline rich 15-like	-0.653968	0.63553	0.00529958	0.0475293
584	TC1100001550.mm.2	Lasp1	16796	ENSMUSG00000038366	LIM and SH3 protein 1	-2.43577	0.184824	0.000862644	0.0144682
585	TC1100001564.mm.2	Ppp1r1b	19049	ENSMUSG00000061718	protein phosphatase 1, regulatory (inhibitor) subunit 1B	-1.22325	0.428317	1.54604e-05	0.000910646
586	TC1100001592.mm.2	Igfbp4	16010	ENSMUSG00000017493	insulin-like growth factor binding protein 4	-2.06591	0.238836	8.8651e-05	0.00308073
587	TC1100001661.mm.2	Tmem106a	217203	ENSMUSG00000034947	transmembrane protein 106A	-0.627268	0.647401	0.000232239	0.00590234
588	TC1100001688.mm.2	Grn	14824	ENSMUSG00000034708	granulin	-2.99187	0.125706	0.000369025	0.00816192
589	TC1100001956.mm.2	2009-09-01	53860	ENSMUSG00000059248	septin 9	-2.01647	0.247163	6.5469e-11	1.61534e-07
590	TC1100002003.mm.2	NA	NA	NA	NA	-1.85884	0.275697	1.10557e-06	0.000160654
591	TC1100002103.mm.2	Tcn2	21452	ENSMUSG00000020432	transcobalamin 2	-1.69409	0.30905	0.000786683	0.0135419
592	TC1100002122.mm.2	Nefh	380684	ENSMUSG00000020396	neurofilament, heavy polypeptide	-3.05195	0.120579	3.43055e-06	0.00033559
593	TC1100002269.mm.2	Meis1	17268	ENSMUSG00000020160	Meis homeobox 1	-0.739562	0.598921	0.00366958	0.0374823
594	TC1100002288.mm.2	Actr2	66713	ENSMUSG00000020152	ARP2 actin-related protein 2	-0.753158	0.593303	2.3247e-05	0.00118672
595	TC1100002329.mm.2	Mdh1	17449	ENSMUSG00000020321	malate dehydrogenase 1, NAD (soluble)	-0.597114	0.661075	0.00160871	0.0223129
596	TC1100002429.mm.2	Sptbn1	20742	ENSMUSG00000020315	spectrin beta, non-erythrocytic 1	-0.939752	0.521323	0.0016515	0.0226797
597	TC1100002492.mm.2	Gabrp	216643	ENSMUSG00000020159	gamma-aminobutyric acid (GABA) A receptor, pi	-3.02784	0.122611	0.000412229	0.00876237
598	TC1100002550.mm.2	Ccng1	12450	ENSMUSG00000020326	cyclin G1	-2.32586	0.199455	0.00249697	0.0292292
599	TC1100002641.mm.2	Irgm1	15944	ENSMUSG00000046879	immunity-related GTPase family M member 1	-0.777952	0.583194	0.00372672	0.0378571
600	TC1100002648.mm.2	9930111J21Rik2	245240	ENSMUSG00000069892	RIKEN cDNA 9930111J21 gene 2	-0.60664	0.656725	0.00244255	0.0287633
601	TC1100002694.mm.2	Hnrnpab	15384	ENSMUSG00000020358	heterogeneous nuclear ribonucleoprotein A/B	-1.42109	0.37343	0.00388488	0.0387545
602	TC1100002783.mm.2	Sparc	20692	ENSMUSG00000018593	secreted acidic cysteine rich glycoprotein	-3.24227	0.105677	0.000171142	0.00478364
603	TC1100003055.mm.2	Cd68	12514	ENSMUSG00000018774	CD68 antigen	-2.47951	0.179305	3.73771e-06	0.000354699
604	TC1100003097.mm.2	Cxcl16	66102	ENSMUSG00000018920	chemokine (C-X-C motif) ligand 16	-3.01357	0.12383	1.22688e-10	2.47675e-07
605	TC1100003107.mm.2	Pfn1	18643	ENSMUSG00000018293	profilin 1	-0.967804	0.511284	5.01083e-06	0.000426324
606	TC1100003146.mm.2	Spns2	216892	ENSMUSG00000040447	spinster homolog 2	-1.78602	0.289971	8.41538e-08	2.83139e-05
607	TC1100003161.mm.2	Aspa	11484	ENSMUSG00000020774	aspartoacylase	-0.736075	0.600371	0.000614778	0.011386
608	TC1100003285.mm.2	Traf4	22032	ENSMUSG00000017386	TNF receptor associated factor 4	-0.74459	0.596838	2.10974e-06	0.00024025
609	TC1100003314.mm.2	Lgals9	16859	ENSMUSG00000001123	lectin, galactose binding, soluble 9	-1.93705	0.26115	0.000288327	0.00686236
610	TC1100003318.mm.2	Wsb1	78889	ENSMUSG00000017677	WD repeat and SOCS box-containing 1	-0.623554	0.64907	0.0011916	0.0181485
611	TC1100003326.mm.2	Evi2a	14017	ENSMUSG00000078771	ecotropic viral integration site 2a	-0.924377	0.526908	1.00767e-05	0.000684289
612	TC1100003345.mm.2	Myo1d	338367	ENSMUSG00000035441	myosin ID	-2.17144	0.221989	0.00462224	0.0433635
613	TC1100003397.mm.2	Ccl9	20308	ENSMUSG00000019122	chemokine (C-C motif) ligand 9	-3.02991	0.122435	1.17284e-05	0.00075272
614	TC1100003399.mm.2	Ccl6	20305	ENSMUSG00000018927	chemokine (C-C motif) ligand 6	-2.349	0.196282	1.52514e-06	0.000197816
615	TC1100003487.mm.2	Lpo	76113	ENSMUSG00000009356	lactoperoxidase	-2.42637	0.186034	6.21525e-10	9.20105e-07
616	TC1100003561.mm.2	Abcc3	76408	ENSMUSG00000020865	ATP-binding cassette, sub-family C (CFTR/MRP), member 3	-1.02559	0.491209	0.00425376	0.0411228
617	TC1100003603.mm.2	B4galnt2	14422	ENSMUSG00000013418	beta-1,4-N-acetyl-galactosaminyl transferase 2	-4.23033	0.0532773	1.30806e-07	3.80009e-05
618	TC1100003757.mm.2	Krt15	16665	ENSMUSG00000054146	keratin 15	-2.17209	0.221888	3.19774e-05	0.00143452
619	TC1100003758.mm.2	Krt19	16669	ENSMUSG00000020911	keratin 19	-2.16838	0.22246	2.37384e-05	0.00119244
620	TC1100003807.mm.2	Vat1	26949	ENSMUSG00000034993	vesicle amine transport 1	-0.666801	0.629902	8.14279e-05	0.00288848
621	TC1100003828.mm.2	Lsm12	268490	ENSMUSG00000020922	LSM12 homolog	-1.16073	0.447286	4.28521e-05	0.00180222
622	TC1100003941.mm.2	Kpna2	16647	ENSMUSG00000018362	karyopherin (importin) alpha 2	-0.666059	0.630226	0.00450016	0.0426325
623	TC1100004058.mm.2	Cd300ld3	382551	ENSMUSG00000069607	CD300 molecule like family member D3	-1.27598	0.412944	0.000306366	0.00718392
624	TC1100004100.mm.2	H3f3b	15081	ENSMUSG00000016559	H3 histone, family 3B	-1.84302	0.278738	0.000134162	0.00405371
625	TC1100004123.mm.2	Cygb	114886	ENSMUSG00000020810	cytoglobin	-0.708658	0.611889	2.37886e-05	0.00119244
626	TC1100004124.mm.2	St6galnac2	20446	ENSMUSG00000057286	ST6 (alpha-N-acetyl-neuraminyl-2,3-beta-galactosyl-1,3)-N-acetylgalactosaminide alpha-2,6-sialyltransferase 2	-0.77025	0.586316	0.00215955	0.0268505
627	TC1100004157.mm.2	Timp2	21858	ENSMUSG00000017466	tissue inhibitor of metalloproteinase 2	-1.90845	0.266379	5.95693e-06	0.000475372
628	TC1100004159.mm.2	Lgals3bp	19039	ENSMUSG00000033880	lectin, galactoside-binding, soluble, 3 binding protein	-3.47493	0.0899379	1.2012e-08	5.67527e-06
629	TC1100004229.mm.2	Cbr2	12409	ENSMUSG00000025150	carbonyl reductase 2	-3.57764	0.0837574	0.000230457	0.00588515
630	TC1100004292.mm.2	9930111J21Rik1	667214	ENSMUSG00000069893	RIKEN cDNA 9930111J21 gene 1	-0.811778	0.569679	0.000133074	0.00404016
631	TC1200000033.mm.2	Gm6682	626534	NA	tubulin, alpha 1C pseudogene	-1.26562	0.415919	5.33914e-05	0.00209229
632	TC1200000069.mm.2	Sdc1	20969	ENSMUSG00000020592	syndecan 1	-1.84271	0.278797	1.06712e-06	0.000157976
633	TC1200000260.mm.2	Fam110c	104943	ENSMUSG00000036136	family with sequence similarity 110, member C	-0.687131	0.621088	0.000655591	0.0119918
634	TC1200000303.mm.2	Snx13	217463	ENSMUSG00000020590	sorting nexin 13	-0.892377	0.538726	3.78493e-07	7.5719e-05
635	TC1200000416.mm.2	Scfd1	76983	ENSMUSG00000020952	Sec1 family domain containing 1	-0.996122	0.501346	0.00142712	0.0206185
636	TC1200000459.mm.2	1700047I17Rik2	100101807	ENSMUSG00000094103	RIKEN cDNA 1700047I17 gene 2	-1.30225	0.405494	0.00307407	0.0333803
637	TC1200000461.mm.2	1700047I17Rik2	100101807	ENSMUSG00000094103	RIKEN cDNA 1700047I17 gene 2	-1.30225	0.405494	0.00307407	0.0333803
638	TC1200000652.mm.2	Hif1a	15251	ENSMUSG00000021109	hypoxia inducible factor 1, alpha subunit	-1.23552	0.42469	0.000946812	0.0154937
639	TC1200000664.mm.2	Rhoj	80837	ENSMUSG00000046768	ras homolog family member J	-1.43037	0.371035	1.15297e-06	0.000165179
640	TC1200000792.mm.2	Psen1	19164	ENSMUSG00000019969	presenilin 1	-0.874667	0.54538	0.00539969	0.0480583
641	TC1200000825.mm.2	Ylpm1	56531	ENSMUSG00000021244	YLP motif containing 1	-0.702474	0.614518	0.00196244	0.0252919
642	TC1200001047.mm.2	Serpina3n	20716	ENSMUSG00000021091	serine (or cysteine) peptidase inhibitor, clade A, member 3N	-4.87497	0.034079	7.98886e-12	4.43502e-08
643	TC1200001605.mm.2	Pik3cg	30955	ENSMUSG00000020573	phosphatidylinositol-4,5-bisphosphate 3-kinase catalytic subunit gamma	-0.623476	0.649105	7.26011e-06	0.000546319
644	TC1200001742.mm.2	Egln3	112407	ENSMUSG00000035105	egl-9 family hypoxia-inducible factor 3	-2.40235	0.189156	4.49809e-07	8.4648e-05
645	TC1200001755.mm.2	Snx6	72183	ENSMUSG00000005656	sorting nexin 6	-0.840968	0.558269	0.00524277	0.0471513
646	TC1200001768.mm.2	Nfkbia	18035	ENSMUSG00000021025	nuclear factor of kappa light polypeptide gene enhancer in B cells inhibitor, alpha	-0.99653	0.501204	0.00295263	0.0325229
647	TC1200001880.mm.2	Sav1	64010	ENSMUSG00000021067	salvador family WW domain containing 1	-0.610739	0.654861	0.00498815	0.0457287
648	TC1200001955.mm.2	Gpx2	14776	ENSMUSG00000042808	glutathione peroxidase 2	-2.4311	0.185424	2.93125e-09	2.53971e-06
649	TC1200001988.mm.2	Zfp36l1	12192	ENSMUSG00000021127	zinc finger protein 36, C3H type-like 1	-2.07002	0.238156	0.000257833	0.00632646
650	TC1200002053.mm.2	Numb	18222	ENSMUSG00000021224	NUMB endocytic adaptor protein	-0.671391	0.627901	2.77194e-05	0.0013209
651	TC1200002122.mm.2	Sptlc2	20773	ENSMUSG00000021036	serine palmitoyltransferase, long chain base subunit 2	-3.05373	0.12043	0.000599059	0.011207
652	TC1200002251.mm.2	Lgmn	19141	ENSMUSG00000021190	legumain	-3.41153	0.0939784	3.47236e-08	1.35276e-05
653	TC1200002267.mm.2	Ddx24	27225	ENSMUSG00000041645	DEAD (Asp-Glu-Ala-Asp) box polypeptide 24	-0.869477	0.547345	0.00105376	0.0166785
654	TC1200002296.mm.2	Clmn	94040	ENSMUSG00000021097	calmin	-0.890654	0.539369	5.40943e-07	9.51805e-05
655	TC1200002389.mm.2	Hsp90aa1	15519	ENSMUSG00000021270	heat shock protein 90, alpha (cytosolic), class A member 1	-2.37585	0.192663	0.0036323	0.0372215
656	TC1300000028.mm.2	Klf6	23849	ENSMUSG00000000078	Kruppel-like factor 6	-0.655141	0.635013	0.00405584	0.0397633
657	TC1300000147.mm.2	Sfrp4	20379	ENSMUSG00000021319	secreted frizzled-related protein 4	-2.81832	0.141775	7.98673e-05	0.00285134
658	TC1300000255.mm.2	Hist1h2bc	68024	ENSMUSG00000018102	histone cluster 1, H2bc	-3.25886	0.104468	0.000573331	0.0109095
659	TC1300000364.mm.2	Serpinb9	20723	ENSMUSG00000045827	serine (or cysteine) peptidase inhibitor, clade B, member 9	-0.604662	0.657626	0.00103449	0.01651
660	TC1300000425.mm.2	Ly86	17084	ENSMUSG00000021423	lymphocyte antigen 86	-1.91437	0.265288	5.84465e-06	0.000472623
661	TC1300000460.mm.2	Gcnt2	14538	ENSMUSG00000021360	glucosaminyl (N-acetyl) transferase 2, I-branching enzyme	-0.797748	0.575246	0.00092273	0.0151972
662	TC1300000522.mm.2	Mylip	218203	ENSMUSG00000038175	myosin regulatory light chain interacting protein	-1.16322	0.446515	0.000260878	0.00636359
663	TC1300000691.mm.2	Tgfbi	21810	ENSMUSG00000035493	transforming growth factor, beta induced	-0.864544	0.54922	0.000316063	0.00732629
664	TC1300001139.mm.2	Taf9	108143	ENSMUSG00000052293	TATA-box binding protein associated factor 9	-1.50079	0.35336	0.00103928	0.0165317
665	TC1300001242.mm.2	Plk2	20620	ENSMUSG00000021701	polo like kinase 2	-0.62385	0.648937	9.54593e-07	0.000149279
666	TC1300001265.mm.2	Il6st	16195	ENSMUSG00000021756	interleukin 6 signal transducer	-1.17946	0.441516	0.00189974	0.0246555
667	TC1300001374.mm.2	Net1	56349	ENSMUSG00000021215	neuroepithelial cell transforming gene 1	-2.14011	0.226863	0.00233353	0.0280931
668	TC1300001395.mm.2	Pfkp	56421	ENSMUSG00000021196	phosphofructokinase, platelet	-0.756492	0.591934	0.000152105	0.004421
669	TC1300001558.mm.2	Hist1h2ak	319169	ENSMUSG00000063021	histone cluster 1, H2ak	-0.801632	0.5737	0.00304104	0.0331676
670	TC1300001722.mm.2	Sox4	20677	ENSMUSG00000076431	SRY (sex determining region Y)-box 4	-0.646716	0.638733	3.73444e-07	7.5719e-05
671	TC1300001751.mm.2	Gmds	218138	ENSMUSG00000038372	GDP-mannose 4, 6-dehydratase	-0.821	0.56605	0.000369923	0.00817364
672	TC1300001762.mm.2	Serpinb1a	66222	ENSMUSG00000044734	serine (or cysteine) peptidase inhibitor, clade B, member 1a	-2.33802	0.197782	1.4678e-05	0.000880917
673	TC1300001814.mm.2	F13a1	74145	ENSMUSG00000039109	coagulation factor XIII, A1 subunit	-0.874915	0.545286	2.42219e-05	0.00120329
674	TC1300002119.mm.2	Golm1	105348	ENSMUSG00000021556	golgi membrane protein 1	-1.85571	0.276297	3.15325e-05	0.0014213
675	TC1300002204.mm.2	Ctsl	13039	ENSMUSG00000021477	cathepsin L	-1.91823	0.264578	0.00184478	0.0243406
676	TC1300002255.mm.2	Zfp729a	212281	ENSMUSG00000021510	zinc finger protein 729a	-0.615113	0.652879	0.00158732	0.0221268
677	TC1300002326.mm.2	Cast	12380	ENSMUSG00000021585	calpastatin	-1.95675	0.257608	2.37056e-05	0.00119244
678	TC1300002481.mm.2	Hexb	15212	ENSMUSG00000021665	hexosaminidase B	-0.798423	0.574978	0.000163929	0.00466399
679	TC1300002510.mm.2	Tnpo1	238799	ENSMUSG00000009470	transportin 1	-1.96599	0.255964	0.000380324	0.00835358
680	TC1300002531.mm.2	Naip5	17951	ENSMUSG00000071203	NLR family, apoptosis inhibitory protein 5	-0.937671	0.522075	0.00090667	0.0149914
681	TC1300002553.mm.2	Pik3r1	18708	ENSMUSG00000041417	phosphoinositide-3-kinase regulatory subunit 1	-1.16091	0.44723	0.00104487	0.0165731
682	TC1300002609.mm.2	Rnf180	71816	ENSMUSG00000021720	ring finger protein 180	-0.976035	0.508375	0.000748853	0.0131351
683	TC1300002667.mm.2	Map3k1	26401	ENSMUSG00000021754	mitogen-activated protein kinase kinase kinase 1	-0.992197	0.502712	4.5536e-05	0.00188651
684	TC1300002715.mm.2	Itga2	16398	ENSMUSG00000015533	integrin alpha 2	-2.19718	0.218063	0.000233953	0.00593055
685	TC1400000071.mm.2	Flnb	286940	ENSMUSG00000025278	filamin, beta	-2.37585	0.192662	1.90417e-05	0.00103637
686	TC1400000076.mm.2	Pxk	218699	ENSMUSG00000033885	PX domain containing serine/threonine kinase	-0.963984	0.512639	0.00552242	0.0487792
687	TC1400000119.mm.2	Slc4a7	218756	ENSMUSG00000021733	solute carrier family 4, sodium bicarbonate cotransporter, member 7	-1.34039	0.394914	3.0809e-08	1.30259e-05
688	TC1400000177.mm.2	Vcl	22330	ENSMUSG00000021823	vinculin	-0.623291	0.649188	0.00285469	0.0321619
689	TC1400000200.mm.2	Vdac2	22334	ENSMUSG00000021771	voltage-dependent anion channel 2	-2.97255	0.127401	7.63751e-05	0.00274876
690	TC1400000248.mm.2	Anxa11	11744	ENSMUSG00000021866	annexin A11	-0.900902	0.535552	0.00514753	0.0466332
691	TC1400000271.mm.2	Arhgef3	71704	ENSMUSG00000021895	Rho guanine nucleotide exchange factor (GEF) 3	-0.830528	0.562324	0.00028596	0.00682799
692	TC1400000368.mm.2	Anxa8	11752	ENSMUSG00000021950	annexin A8	-1.51591	0.349676	9.89382e-06	0.000680192
693	TC1400000373.mm.2	Glud1	14661	ENSMUSG00000021794	glutamate dehydrogenase 1	-0.633305	0.644698	0.00550856	0.0487076
694	TC1400000513.mm.2	Lgals3	16854	ENSMUSG00000050335	lectin, galactose binding, soluble 3	-2.60429	0.164448	5.21129e-08	1.96139e-05
695	TC1400000745.mm.2	Mmp14	17387	ENSMUSG00000000957	matrix metallopeptidase 14 (membrane-inserted)	-0.774709	0.584506	3.25022e-07	7.07592e-05
696	TC1400000892.mm.2	Defb42	619548	ENSMUSG00000054763	defensin beta 42	-1.63655	0.321625	0.00383034	0.0384523
697	TC1400000895.mm.2	Ctsb	13030	ENSMUSG00000021939	cathepsin B	-3.9779	0.0634649	4.19368e-06	0.000380582
698	TC1400000942.mm.2	Clu	12759	ENSMUSG00000022037	clusterin	-6.02805	0.0153242	0.00017689	0.00489779
699	TC1400001032.mm.2	Lpar6	67168	ENSMUSG00000033446	lysophosphatidic acid receptor 6	-0.637795	0.642694	0.000455949	0.00932302
700	TC1400001054.mm.2	Lcp1	18826	ENSMUSG00000021998	lymphocyte cytosolic protein 1	-2.36053	0.19472	0.000713609	0.0126974
701	TC1400001070.mm.2	Tsc22d1	21807	ENSMUSG00000022010	TSC22 domain family, member 1	-2.55595	0.170052	3.40641e-05	0.00151588
702	TC1400001105.mm.2	Elf1	13709	ENSMUSG00000036461	E74-like factor 1	-1.88562	0.270627	3.79484e-05	0.00162995
703	TC1400001157.mm.2	Klf5	12224	ENSMUSG00000005148	Kruppel-like factor 5	-2.39933	0.189552	3.36245e-08	1.35276e-05
704	TC1400001303.mm.2	Mbnl2	105559	ENSMUSG00000022139	muscleblind like splicing factor 2	-1.46341	0.362636	0.00442397	0.0422351
705	TC1400001612.mm.2	Plac9b	100039246	ENSMUSG00000072674	placenta specific 9b	-0.905416	0.533879	1.1244e-05	0.000730074
706	TC1400001741.mm.2	Ccser2	72972	ENSMUSG00000058690	coiled-coil serine rich 2	-1.53984	0.343924	0.000172765	0.00480734
707	TC1400001898.mm.2	Ero1l	50527	ENSMUSG00000021831	ERO1-like (S. cerevisiae)	-0.624047	0.648848	0.00201387	0.0257527
708	TC1400001906.mm.2	Ddhd1	114874	ENSMUSG00000037697	DDHD domain containing 1	-0.599664	0.659908	0.00143253	0.0206337
709	TC1400001922.mm.2	Gmfb	63985	ENSMUSG00000062014	glia maturation factor, beta	-0.925976	0.526324	0.000253688	0.00627838
710	TC1400002281.mm.2	Bnip3l	12177	ENSMUSG00000022051	BCL2/adenovirus E1B interacting protein 3-like	-1.00471	0.498371	0.00138956	0.0202205
711	TC1400002283.mm.2	Ppp2r2a	71978	ENSMUSG00000022052	protein phosphatase 2, regulatory subunit B, alpha	-1.43711	0.369306	6.82572e-05	0.00254248
712	TC1400002392.mm.2	Itm2b	16432	ENSMUSG00000022108	integral membrane protein 2B	-0.788449	0.578966	3.7328e-05	0.00160953
713	TC1400002735.mm.2	Stk24	223255	ENSMUSG00000063410	serine/threonine kinase 24	-1.10924	0.46354	0.000793344	0.0136249
714	TC1500000002.mm.2	Selenop	20363	ENSMUSG00000064373	selenoprotein P	-3.83372	0.070135	0.0036081	0.0370761
715	TC1500000008.mm.2	Oxct1	67041	ENSMUSG00000022186	3-oxoacid CoA transferase 1	-1.00912	0.49685	0.00381206	0.0383729
716	TC1500000021.mm.2	Prkaa1	105787	ENSMUSG00000050697	protein kinase, AMP-activated, alpha 1 catalytic subunit	-0.757754	0.591416	0.00265842	0.0305238
717	TC1500000031.mm.2	Dab2	13132	ENSMUSG00000022150	disabled 2, mitogen-responsive phosphoprotein	-2.45457	0.182432	6.77059e-06	0.000522041
718	TC1500000222.mm.2	Cpq	54381	ENSMUSG00000039007	carboxypeptidase Q	-1.18992	0.438327	0.00420415	0.0407209
719	TC1500000388.mm.2	Mal2	105853	ENSMUSG00000024479	mal, T cell differentiation protein 2	-3.24465	0.105502	6.92769e-06	0.000528647
720	TC1500000542.mm.2	Psca	72373	ENSMUSG00000022598	prostate stem cell antigen	-2.9141	0.132668	0.000270359	0.00655413
721	TC1500000549.mm.2	Ly6e	17069	ENSMUSG00000022587	lymphocyte antigen 6 complex, locus E	-2.70615	0.153239	0.00154433	0.0217245
722	TC1500000688.mm.2	Apobec3	80287	ENSMUSG00000009585	apolipoprotein B mRNA editing enzyme, catalytic polypeptide 3	-0.990778	0.503206	0.00409992	0.0400188
723	TC1500000776.mm.2	Tspo	12257	ENSMUSG00000041736	translocator protein	-0.717262	0.608251	0.00013329	0.00404016
724	TC1500000804.mm.2	Fbln1	14114	ENSMUSG00000006369	fibulin 1	-2.04178	0.242864	3.68666e-05	0.00160522
725	TC1500001002.mm.2	Tuba1c	22146	ENSMUSG00000043091	tubulin, alpha 1C	-1.07142	0.475852	0.00458164	0.043165
726	TC1500001051.mm.2	Dazap2	23994	ENSMUSG00000000346	DAZ associated protein 2	-2.34759	0.196474	0.00349191	0.0362005
727	TC1500001073.mm.2	Krt7	110310	ENSMUSG00000023039	keratin 7	-4.10923	0.0579426	3.65705e-07	7.5719e-05
728	TC1500001089.mm.2	Igfbp6	16012	ENSMUSG00000023046	insulin-like growth factor binding protein 6	-0.760918	0.590121	0.00243897	0.0287633
729	TC1500001151.mm.2	C7	109828	ENSMUSG00000079105	complement component 7	-3.08224	0.118074	2.20294e-05	0.00114296
730	TC1500001347.mm.2	Rida	15473	ENSMUSG00000022323	reactive intermediate imine deaminase A homolog	-1.58311	0.333762	0.00315723	0.0339842
731	TC1500001384.mm.2	Ywhaz	22631	ENSMUSG00000022285	tyrosine 3-monooxygenase/tryptophan 5-monooxygenase activation protein, zeta polypeptide	-3.03698	0.121836	0.00278461	0.0316292
732	TC1500001410.mm.2	Klf10	21847	ENSMUSG00000037465	Kruppel-like factor 10	-0.845366	0.55657	2.0381e-05	0.00108014
733	TC1500001412.mm.2	Azin1	54375	ENSMUSG00000037458	antizyme inhibitor 1	-0.762674	0.589403	1.47733e-06	0.000194115
734	TC1500001511.mm.2	Ext1	14042	ENSMUSG00000061731	exostoses (multiple) 1	-1.05084	0.482686	2.32503e-06	0.000254223
735	TC1500001531.mm.2	Enpp2	18606	ENSMUSG00000022425	ectonucleotide pyrophosphatase/phosphodiesterase 2	-0.662779	0.631661	0.00450737	0.0426644
736	TC1500001572.mm.2	Anxa13	69787	NA	annexin A13	-0.793605	0.576901	1.88362e-06	0.000221311
737	TC1500001622.mm.2	Gsdmc3	270328	ENSMUSG00000055827	gasdermin C3	-6.07708	0.0148122	2.43351e-10	4.15682e-07
738	TC1500001657.mm.2	Ndrg1	17988	ENSMUSG00000005125	N-myc downstream regulated gene 1	-0.973021	0.509438	4.31661e-07	8.33518e-05
739	TC1500001718.mm.2	Ly6d	17068	ENSMUSG00000034634	lymphocyte antigen 6 complex, locus D	-3.50324	0.0881903	2.62319e-07	6.01641e-05
740	TC1500001720.mm.2	Ly6k	76486	ENSMUSG00000044678	lymphocyte antigen 6 complex, locus K	-1.20851	0.432717	0.00252943	0.0294384
741	TC1500001728.mm.2	Ly6a	110454	ENSMUSG00000075602	lymphocyte antigen 6 complex, locus A	-6.29517	0.012734	1.25712e-07	3.77238e-05
742	TC1500001729.mm.2	Ly6c1	17067	ENSMUSG00000079018	lymphocyte antigen 6 complex, locus C1	-7.22346	0.00669148	3.24404e-08	1.33402e-05
743	TC1500001730.mm.2	Ly6c2	100041546	ENSMUSG00000022584	lymphocyte antigen 6 complex, locus C2	-0.778677	0.582901	0.000359801	0.00800358
744	TC1500001783.mm.2	Slc39a4	72027	ENSMUSG00000063354	solute carrier family 39 (zinc transporter), member 4	-2.79277	0.144309	2.43834e-06	0.000261574
745	TC1500001819.mm.2	Myh9	17886	ENSMUSG00000022443	myosin, heavy polypeptide 9, non-muscle	-1.62865	0.32339	0.000100119	0.00335302
746	TC1500001870.mm.2	Tmem184b	223693	ENSMUSG00000009035	transmembrane protein 184b	-0.768289	0.587113	0.00179915	0.0239089
747	TC1500001967.mm.2	Cyb5r3	109754	ENSMUSG00000018042	cytochrome b5 reductase 3	-4.74828	0.0372071	0.000567907	0.0108558
748	TC1500002040.mm.2	Plxnb2	140570	ENSMUSG00000036606	plexin B2	-1.03616	0.487624	3.43124e-05	0.00152189
749	TC1500002223.mm.2	Lima1	65970	ENSMUSG00000023022	LIM domain and actin binding 1	-3.81926	0.0708418	0.000307078	0.00719301
750	TC1500002278.mm.2	Krt4	16682	ENSMUSG00000059668	keratin 4	-4.3421	0.0493057	1.20351e-10	2.47675e-07
751	TC1500002282.mm.2	Krt8	16691	ENSMUSG00000049382	keratin 8	-3.35179	0.0979513	0.000120928	0.00379819
752	TC1500002309.mm.2	Cbx5	12419	ENSMUSG00000009575	chromobox 5	-0.826909	0.563736	0.00514245	0.0466285
753	TC1500002344.mm.2	Gsdmc2	331063	ENSMUSG00000056293	gasdermin C2	-5.1178	0.0287997	2.30383e-09	2.3254e-06
754	TC1500002345.mm.2	Gsdmc4	74548	ENSMUSG00000055748	gasdermin C4	-2.8175	0.141856	3.07017e-09	2.53971e-06
755	TC1500002348.mm.2	Vps28	66914	ENSMUSG00000059323	vacuolar protein sorting 28	-0.857585	0.551876	0.00513786	0.0466146
756	TC1600000279.mm.2	Ap2m1	11773	ENSMUSG00000022841	adaptor-related protein complex 2, mu 1 subunit	-0.831125	0.562091	0.00355087	0.0366066
757	TC1600000353.mm.2	Lpp	210126	ENSMUSG00000033306	LIM domain containing preferred translocation partner in lipoma	-0.822867	0.565317	0.00230094	0.0279075
758	TC1600000387.mm.2	Opa1	74143	ENSMUSG00000038084	OPA1, mitochondrial dynamin like GTPase	-0.586409	0.665999	0.00311633	0.0336092
759	TC1600000415.mm.2	Dlg1	13383	ENSMUSG00000022770	discs large MAGUK scaffold protein 1	-0.862723	0.549914	0.00048441	0.00972586
760	TC1600000475.mm.2	Heg1	77446	ENSMUSG00000075254	heart development protein with EGF-like domains 1	-2.17776	0.221018	8.70594e-05	0.00304447
761	TC1600000522.mm.2	Ildr1	106347	ENSMUSG00000022900	immunoglobulin-like domain containing receptor 1	-0.958353	0.514644	0.00380392	0.0383431
762	TC1600000667.mm.2	Ccdc80	67896	ENSMUSG00000022665	coiled-coil domain containing 80	-0.904363	0.534268	2.3765e-06	0.000256177
763	TC1600000861.mm.2	Usp25	30940	ENSMUSG00000022867	ubiquitin specific peptidase 25	-1.80158	0.28686	0.00300776	0.0329454
764	TC1600001006.mm.2	Ifngr2	15980	ENSMUSG00000022965	interferon gamma receptor 2	-0.61111	0.654693	0.00205226	0.0260712
765	TC1600001071.mm.2	Ets2	23872	ENSMUSG00000022895	E26 avian leukemia oncogene 2, 3' domain	-0.860189	0.55088	0.00414417	0.0403157
766	TC1600001089.mm.2	Bace2	56175	ENSMUSG00000040605	beta-site APP-cleaving enzyme 2	-0.825294	0.564367	5.79217e-07	9.97061e-05
767	TC1600001191.mm.2	Emp2	13731	ENSMUSG00000022505	epithelial membrane protein 2	-0.803102	0.573115	5.25615e-06	0.000442114
768	TC1600001473.mm.2	Acap2	78618	ENSMUSG00000049076	ArfGAP with coiled-coil, ankyrin repeat and PH domains 2	-0.843933	0.557123	0.000491644	0.00984182
769	TC1600001479.mm.2	Apod	11815	ENSMUSG00000022548	apolipoprotein D	-4.14286	0.0566077	0.00105674	0.0167136
770	TC1600001514.mm.2	Muc20	224116	ENSMUSG00000035638	mucin 20	-2.69929	0.153969	1.54312e-07	4.17883e-05
771	TC1600001557.mm.2	Dtx3l	209200	ENSMUSG00000049502	deltex 3-like, E3 ubiquitin ligase	-0.652967	0.635971	0.00561482	0.0493207
772	TC1600001966.mm.2	App	11820	ENSMUSG00000022892	amyloid beta (A4) precursor protein	-1.06578	0.477716	0.00549627	0.0486255
773	TC1600001986.mm.2	Cct8	12469	ENSMUSG00000025613	chaperonin containing Tcp1, subunit 8 (theta)	-1.17853	0.441802	0.000516981	0.0101684
774	TC1600002173.mm.2	Il10rb	16155	ENSMUSG00000022969	interleukin 10 receptor, beta	-0.867955	0.547923	1.18374e-06	0.00016581
775	TC1700000069.mm.2	Gm1604b	381059	ENSMUSG00000095720	predicted gene 1604b	-0.947373	0.518576	0.00271372	0.0310163
776	TC1700000148.mm.2	Sod2	20656	ENSMUSG00000006818	superoxide dismutase 2, mitochondrial	-1.10684	0.46431	0.00272795	0.0311305
777	TC1700000183.mm.2	Tbp	21374	ENSMUSG00000014767	TATA box binding protein	-0.838258	0.559318	0.00541988	0.0481715
778	TC1700000325.mm.2	Prss32	69814	ENSMUSG00000048992	protease, serine 32	-0.94614	0.519019	1.65962e-06	0.000205754
779	TC1700000348.mm.2	Noxo1	71893	ENSMUSG00000019320	NADPH oxidase organizer 1	-0.751108	0.594147	1.43933e-06	0.000190248
780	TC1700000496.mm.2	Cdkn1a	12575	ENSMUSG00000023067	cyclin-dependent kinase inhibitor 1A (P21)	-1.81255	0.284687	1.33206e-06	0.000180364
781	TC1700000502.mm.2	Pi16	74116	ENSMUSG00000024011	peptidase inhibitor 16	-0.69184	0.619064	2.97154e-05	0.00138489
782	TC1700000651.mm.2	Slc44a4	70129	ENSMUSG00000007034	solute carrier family 44, member 4	-1.91324	0.265496	0.00015441	0.00447628
783	TC1700000662.mm.2	Clic1	114584	ENSMUSG00000007041	chloride intracellular channel 1	-2.86631	0.137137	3.72843e-07	7.5719e-05
784	TC1700000835.mm.2	Pla2g7	27226	ENSMUSG00000023913	phospholipase A2, group VII (platelet-activating factor acetylhydrolase, plasma)	-0.735402	0.600651	4.91559e-07	8.85367e-05
785	TC1700000836.mm.2	Cyp39a1	56050	ENSMUSG00000023963	cytochrome P450, family 39, subfamily a, polypeptide 1	-0.641633	0.640987	0.00113549	0.0175535
786	TC1700001143.mm.2	Clip4	78785	ENSMUSG00000024059	CAP-GLY domain containing linker protein family, member 4	-0.987776	0.504255	7.54135e-06	0.000556535
787	TC1700001150.mm.2	Lclat1	225010	ENSMUSG00000054469	lysocardiolipin acyltransferase 1	-0.784875	0.580402	0.000451974	0.00930169
788	TC1700001178.mm.2	Crim1	50766	ENSMUSG00000024074	cysteine rich transmembrane BMP regulator 1 (chordin like)	-0.824382	0.564724	4.05923e-05	0.00172093
789	TC1700001187.mm.2	Vit	74199	ENSMUSG00000024076	vitrin	-0.693289	0.618442	0.000539578	0.0104737
790	TC1700001266.mm.2	Ppm1b	19043	ENSMUSG00000061130	protein phosphatase 1B, magnesium dependent, beta isoform	-0.791703	0.577662	0.000164764	0.00467274
791	TC1700001384.mm.2	Tmem181b-ps	547127	NA	transmembrane protein 181B, pseudogene	-0.857085	0.552067	0.00159884	0.0222315
792	TC1700001408.mm.2	Rnaset2a	100037283	ENSMUSG00000095687	ribonuclease T2A	-0.913424	0.530924	0.00274947	0.0312941
793	TC1700001598.mm.2	Tnfrsf12a	27279	ENSMUSG00000023905	tumor necrosis factor receptor superfamily, member 12a	-0.987191	0.504459	2.77587e-06	0.000288627
794	TC1700001619.mm.2	Atp6v0c	11984	ENSMUSG00000024121	ATPase, H+ transporting, lysosomal V0 subunit C	-1.2318	0.425785	0.000255542	0.00628701
795	TC1700001626.mm.2	Dnase1l2	66705	ENSMUSG00000024136	deoxyribonuclease 1-like 2	-1.189	0.438608	0.00022352	0.00578381
796	TC1700001699.mm.2	Dusp1	19252	ENSMUSG00000024190	dual specificity phosphatase 1	-3.34819	0.0981964	1.70998e-07	4.49859e-05
797	TC1700001766.mm.2	Srpk1	20815	ENSMUSG00000004865	serine/arginine-rich protein specific kinase 1	-1.56457	0.33808	0.00168666	0.0229356
798	TC1700001811.mm.2	Tff3	21786	ENSMUSG00000024029	trefoil factor 3, intestinal	-2.35504	0.195462	9.71084e-05	0.00328218
799	TC1700001905.mm.2	H2-Aa	14960	ENSMUSG00000036594	histocompatibility 2, class II antigen A, alpha	-3.11986	0.115034	1.05563e-08	5.31957e-06
800	TC1700001938.mm.2	D17H6S56E-5	110956	NA	DNA segment, Chr 17, human D6S56E 5	-7.36587	0.00606251	1.16932e-08	5.64476e-06
801	TC1700001981.mm.2	Tubb5	22154	ENSMUSG00000001525	tubulin, beta 5 class I	-1.45385	0.365045	7.55216e-06	0.000556535
802	TC1700002120.mm.2	Cd2ap	12488	ENSMUSG00000061665	CD2-associated protein	-1.01045	0.496391	5.28808e-05	0.00209229
803	TC1700002287.mm.2	Sult1c2	69083	ENSMUSG00000023122	sulfotransferase family, cytosolic, 1C, member 2	-1.99712	0.250499	2.5612e-05	0.0012555
804	TC1700002315.mm.2	Lrg1	76905	ENSMUSG00000037095	leucine-rich alpha-2-glycoprotein 1	-1.16088	0.44724	1.58852e-05	0.000923471
805	TC1700002352.mm.2	C3	12266	ENSMUSG00000024164	complement component 3	-5.07443	0.0296787	1.71087e-07	4.49859e-05
806	TC1700002414.mm.2	Rab31	106572	ENSMUSG00000056515	RAB31, member RAS oncogene family	-0.956991	0.51513	0.000577944	0.0109631
807	TC1700002487.mm.2	Myl12b	67938	ENSMUSG00000034868	myosin, light chain 12B, regulatory	-3.8051	0.0715401	0.00033306	0.00758556
808	TC1700002488.mm.2	Myl12a	67268	ENSMUSG00000024048	myosin, light chain 12A, regulatory, non-sarcomeric	-2.19359	0.218607	4.81273e-05	0.00196455
809	TC1700002526.mm.2	Xdh	22436	ENSMUSG00000024066	xanthine dehydrogenase	-0.595781	0.661686	0.000170374	0.00477694
810	TC1700002573.mm.2	Atl2	56298	ENSMUSG00000059811	atlastin GTPase 2	-1.03934	0.48655	0.00367212	0.037491
811	TC1700002647.mm.2	Zfp36l2	12193	ENSMUSG00000045817	zinc finger protein 36, C3H type-like 2	-0.945681	0.519184	0.00142222	0.020561
812	TC1700002778.mm.2	Tapbp	21356	ENSMUSG00000024308	TAP binding protein	-1.32531	0.399062	3.6397e-06	0.000346881
813	TC1700002780.mm.2	H2-DMb1	14999	ENSMUSG00000079547	histocompatibility 2, class II, locus Mb1	-1.58693	0.33288	3.57047e-06	0.000343229
814	TC1700002781.mm.2	H2-Ab1	14961	ENSMUSG00000073421	histocompatibility 2, class II antigen A, beta 1	-2.19854	0.217859	1.45845e-05	0.000877678
815	TC1700002782.mm.2	H2-Eb1	14969	ENSMUSG00000060586	histocompatibility 2, class II antigen E beta	-2.35493	0.195477	1.57469e-05	0.000923471
816	TC1700002814.mm.2	C4b	12268	ENSMUSG00000073418	complement component 4B (Chido blood group)	-1.38999	0.381566	1.06199e-05	0.000706061
817	TC1700002816.mm.2	Cfb	14962	ENSMUSG00000090231	complement factor B	-0.721843	0.606322	0.00014672	0.00431533
818	TC1700002819.mm.2	H2-T23	15040	ENSMUSG00000067212	histocompatibility 2, T region locus 23	-1.15982	0.447568	0.000850511	0.0143296
819	TC1700002823.mm.2	H2-T10	15024	ENSMUSG00000079491	histocompatibility 2, T region locus 10	-0.77671	0.583696	5.32218e-05	0.00209229
820	TC1800000158.mm.2	Ttr	22139	ENSMUSG00000061808	transthyretin	-0.991028	0.503119	3.10462e-05	0.00140984
821	TC1800000306.mm.2	Ctnna1	12385	ENSMUSG00000037815	catenin (cadherin associated protein), alpha 1	-1.66245	0.315902	0.00255649	0.0296291
822	TC1800000311.mm.2	Matr3	17184	ENSMUSG00000037236	matrin 3	-1.10103	0.466183	0.00031646	0.00732629
823	TC1800000396.mm.2	Rnf14	56736	ENSMUSG00000060450	ring finger protein 14	-0.938289	0.521851	0.000400731	0.00865627
824	TC1800000438.mm.2	Tcerg1	56070	ENSMUSG00000024498	transcription elongation regulator 1 (CA150)	-0.630485	0.645959	0.00232522	0.0280772
825	TC1800000543.mm.2	Csnk1g3	70425	ENSMUSG00000073563	casein kinase 1, gamma 3	-0.740011	0.598735	0.00384892	0.0385343
826	TC1800000590.mm.2	Isoc1	66307	ENSMUSG00000024601	isochorismatase domain containing 1	-1.71749	0.304078	0.00066637	0.0121304
827	TC1800000617.mm.2	Cd74	16149	ENSMUSG00000024610	CD74 antigen (invariant polypeptide of major histocompatibility complex, class II antigen-associated)	-4.0431	0.0606603	0.000206867	0.00543632
828	TC1800000625.mm.2	Csf1r	12978	ENSMUSG00000024621	colony stimulating factor 1 receptor	-1.72698	0.302084	3.94888e-06	0.000368606
829	TC1800000665.mm.2	Nedd4l	83814	ENSMUSG00000024589	neural precursor cell expressed, developmentally down-regulated gene 4-like	-1.59511	0.330997	0.00152189	0.0214845
830	TC1800000762.mm.2	Mbd2	17191	ENSMUSG00000024513	methyl-CpG binding domain protein 2	-1.78031	0.291121	3.88479e-05	0.00166215
831	TC1800000833.mm.2	Atp5a1	11946	ENSMUSG00000025428	ATP synthase, H+ transporting, mitochondrial F1 complex, alpha subunit 1	-0.732831	0.601722	0.00360438	0.037055
832	TC1800000916.mm.2	Tmx3	67988	ENSMUSG00000024614	thioredoxin-related transmembrane protein 3	-1.32674	0.398667	6.06308e-05	0.00231733
833	TC1800001048.mm.2	B4galt6	56386	ENSMUSG00000056124	UDP-Gal:betaGlcNAc beta 1,4-galactosyltransferase, polypeptide 6	-0.797863	0.575201	0.000447424	0.00924237
834	TC1800001181.mm.2	Tmem173	72512	ENSMUSG00000024349	transmembrane protein 173	-1.11759	0.460862	8.6446e-06	0.000617241
835	TC1800001197.mm.2	Cd14	12475	ENSMUSG00000051439	CD14 antigen	-1.09507	0.468115	0.000294644	0.00696049
836	TC1800001295.mm.2	Pggt1b	225467	ENSMUSG00000024477	protein geranylgeranyltransferase type I, beta subunit	-0.596502	0.661356	0.00250601	0.0292887
837	TC1800001303.mm.2	Fem1c	240263	ENSMUSG00000033319	fem-1 homolog c (C.elegans)	-1.7155	0.304496	6.84789e-09	4.15742e-06
838	TC1800001338.mm.2	Ppic	19038	ENSMUSG00000024538	peptidylprolyl isomerase C	-0.635537	0.643701	1.43245e-06	0.000190248
839	TC1800001463.mm.2	Atp8b1	54670	ENSMUSG00000039529	ATPase, class I, type 8B, member 1	-1.12186	0.4595	0.000281067	0.00672563
840	TC1800001535.mm.2	Rab27b	80718	ENSMUSG00000024511	RAB27B, member RAS oncogene family	-2.04569	0.242206	0.00392143	0.0389357
841	TC1900000019.mm.2	Unc93b1	54445	ENSMUSG00000036908	unc-93 homolog B1 (C. elegans)	-0.703339	0.614149	1.41222e-05	0.000856728
842	TC1900000073.mm.2	Cfl1	12631	ENSMUSG00000056201	cofilin 1, non-muscle	-1.30012	0.406093	0.000237053	0.00598182
843	TC1900000140.mm.2	Atl3	109168	ENSMUSG00000024759	atlastin GTPase 3	-0.992907	0.502464	4.20039e-06	0.000380582
844	TC1900000171.mm.2	Ahnak	66395	ENSMUSG00000069833	AHNAK nucleoprotein (desmoyokin)	-1.93574	0.261387	0.000204268	0.00539356
845	TC1900000183.mm.2	Fth1	14319	ENSMUSG00000024661	ferritin heavy polypeptide 1	-0.908874	0.532601	5.31354e-05	0.00209229
846	TC1900000226.mm.2	Ms4a4d	66607	ENSMUSG00000024678	membrane-spanning 4-domains, subfamily A, member 4D	-0.723077	0.605804	5.25399e-05	0.0020834
847	TC1900000246.mm.2	Mpeg1	17476	ENSMUSG00000046805	macrophage expressed gene 1	-0.679635	0.624323	0.000188082	0.00509597
848	TC1900000340.mm.2	Zfand5	22682	ENSMUSG00000024750	zinc finger, AN1-type domain 5	-2.3766	0.192562	0.000100331	0.00335302
849	TC1900000439.mm.2	Jak2	16452	ENSMUSG00000024789	Janus kinase 2	-1.07056	0.476135	0.0025273	0.0294362
850	TC1900000448.mm.2	Il33	77125	ENSMUSG00000024810	interleukin 33	-1.88015	0.271655	5.50398e-06	0.000454355
851	TC1900000501.mm.2	Ifit3	15959	ENSMUSG00000074896	interferon-induced protein with tetratricopeptide repeats 3	-2.10981	0.231677	1.18724e-06	0.00016581
852	TC1900000502.mm.2	Ifit3b	667370	ENSMUSG00000062488	interferon-induced protein with tetratricopeptide repeats 3B	-1.3993	0.379113	1.71358e-05	0.000963335
853	TC1900000572.mm.2	Entpd1	12495	ENSMUSG00000048120	ectonucleoside triphosphate diphosphohydrolase 1	-0.968712	0.510962	0.000184208	0.0050376
854	TC1900000723.mm.2	Slk	20874	ENSMUSG00000025060	STE20-like kinase	-2.52147	0.174165	0.0048185	0.0446949
855	TC1900000725.mm.2	Sfr1	67788	ENSMUSG00000025066	SWI5 dependent recombination repair 1	-0.723884	0.605465	0.00123704	0.0186614
856	TC1900000727.mm.2	Gsto1	14873	ENSMUSG00000025068	glutathione S-transferase omega 1	-3.38055	0.0960182	2.91768e-08	1.27039e-05
857	TC1900001095.mm.2	Fads2	56473	ENSMUSG00000024665	fatty acid desaturase 2	-1.7627	0.294697	6.00484e-06	0.000475372
858	TC1900001240.mm.2	Anxa1	16952	ENSMUSG00000024659	annexin A1	-3.74776	0.0744409	1.34948e-13	2.99665e-09
859	TC1900001253.mm.2	Gda	14544	ENSMUSG00000058624	guanine deaminase	-2.92594	0.131584	6.70181e-09	4.15742e-06
860	TC1900001346.mm.2	Ermp1	226090	ENSMUSG00000046324	endoplasmic reticulum metallopeptidase 1	-3.17369	0.110821	6.92716e-09	4.15742e-06
861	TC1900001422.mm.2	Ifit1bl1	667373	ENSMUSG00000079339	interferon induced protein with tetratricpeptide repeats 1B like 1	-1.17174	0.443884	8.03961e-06	0.000583424
862	TC1900001461.mm.2	Myof	226101	ENSMUSG00000048612	myoferlin	-2.63266	0.161247	1.96102e-07	4.87816e-05
863	TC1900001484.mm.2	Pdlim1	54132	ENSMUSG00000055044	PDZ and LIM domain 1 (elfin)	-3.93136	0.0655456	0.000576323	0.0109477
864	TC1900001617.mm.2	Nt5c2	76952	ENSMUSG00000025041	5'-nucleotidase, cytosolic II	-0.715289	0.609083	9.33583e-05	0.00320419
865	TC4_GL456350_random00000012.mm.2	Gm10591	100504239	ENSMUSG00000096596	predicted gene 10591	-2.01427	0.247539	8.95897e-05	0.0030988

## Sheet: dreg_WW_WF
	PROBEID	SYMBOL	ENTREZID	ENSEMBL	GENENAME	LogFC	FC	P.Value	adj.P.Val
1	TC0100000295.mm.2	Il1r1	16177	ENSMUSG00000026072	interleukin 1 receptor, type I	-0.657645	0.633912	0.0021013	0.0264821
2	TC0100000711.mm.2	Agfg1	15463	ENSMUSG00000026159	ArfGAP with FG repeats 1	-0.667584	0.62956	0.000111464	0.00359509
3	TC0100001165.mm.2	Pigr	18703	ENSMUSG00000026417	polymeric immunoglobulin receptor	-2.49036	0.177962	0.0030097	0.0329454
4	TC0100001172.mm.2	Ctse	13034	ENSMUSG00000004552	cathepsin E	-0.788492	0.578949	3.17017e-06	0.000319986
5	TC0100001341.mm.2	Tpr	108989	ENSMUSG00000006005	translocated promoter region, nuclear basket protein	-0.88796	0.540378	0.00109896	0.0170892
6	TC0100001452.mm.2	Mrps14	64659	ENSMUSG00000058267	mitochondrial ribosomal protein S14	-0.877938	0.544145	8.54335e-06	0.000611979
7	TC0100002203.mm.2	Coa5	76178	ENSMUSG00000026112	cytochrome C oxidase assembly factor 5	-0.989582	0.503624	0.00483235	0.04473
8	TC0100002481.mm.2	Idh1	15926	ENSMUSG00000025950	isocitrate dehydrogenase 1 (NADP+), soluble	-1.02195	0.492451	9.57554e-05	0.00325837
9	TC0100002488.mm.2	Kansl1l	68691	ENSMUSG00000026004	KAT8 regulatory NSL complex subunit 1-like	-0.614099	0.653338	0.00231687	0.0280373
10	TC0100002562.mm.2	Igfbp5	16011	ENSMUSG00000026185	insulin-like growth factor binding protein 5	-0.794822	0.576414	0.000709994	0.0126647
11	TC0100003170.mm.2	Nek7	59125	ENSMUSG00000026393	NIMA (never in mitosis gene a)-related expressed kinase 7	-0.760306	0.590371	0.00397857	0.0392484
12	TC0100003279.mm.2	Dhx9	13211	ENSMUSG00000042699	DEAH (Asp-Glu-Ala-His) box polypeptide 9	-0.847947	0.555575	0.0021425	0.0267584
13	TC0100003301.mm.2	Mr1	15064	ENSMUSG00000026471	major histocompatibility complex, class I-related	-0.998216	0.500619	0.000180528	0.00498114
14	TC0100003309.mm.2	Qsox1	104009	ENSMUSG00000033684	quiescin Q6 sulfhydryl oxidase 1	-1.49769	0.35412	0.00291952	0.0323508
15	TC0100003422.mm.2	Atp1b1	11931	ENSMUSG00000026576	ATPase, Na+/K+ transporting, beta 1 polypeptide	-1.09165	0.469225	0.00321703	0.0343348
16	TC0100003709.mm.2	Degs1	13244	ENSMUSG00000038633	delta(4)-desaturase, sphingolipid 1	-1.2333	0.425343	0.00040389	0.00869911
17	TC0200001009.mm.2	Ppig	228005	ENSMUSG00000042133	peptidyl-prolyl isomerase G (cyclophilin G)	-0.710036	0.611305	0.00319753	0.0342685
18	TC0200001033.mm.2	Dync1i2	13427	ENSMUSG00000027012	dynein cytoplasmic 1 intermediate chain 2	-0.687463	0.620945	0.00250869	0.0292994
19	TC0200001045.mm.2	Itga6	16403	ENSMUSG00000027111	integrin alpha 6	-0.845201	0.556633	0.00221661	0.0273312
20	TC0200001765.mm.2	Spint1	20732	ENSMUSG00000027315	serine protease inhibitor, Kunitz type 1	-1.20169	0.434767	0.00336583	0.0354225
21	TC0200001959.mm.2	Sirpa	19261	ENSMUSG00000037902	signal-regulatory protein alpha	-0.646578	0.638794	1.19125e-05	0.00076233
22	TC0200002150.mm.2	Sec23b	27054	ENSMUSG00000027429	SEC23 homolog B, COPII coat complex component	-0.741267	0.598214	0.000726732	0.0128486
23	TC0200002261.mm.2	Nsfl1c	386649	ENSMUSG00000027455	NSFL1 (p97) cofactor (p47)	-0.820839	0.566113	0.00321963	0.0343396
24	TC0200002499.mm.2	Ywhab	54401	ENSMUSG00000018326	tyrosine 3-monooxygenase/tryptophan 5-monooxygenase activation protein, beta polypeptide	-0.927257	0.525857	0.000165434	0.00468575
25	TC0200002537.mm.2	Ctsa	19025	ENSMUSG00000017760	cathepsin A	-0.648108	0.638117	0.00144692	0.020789
26	TC0200002982.mm.2	Rsu1	20163	ENSMUSG00000026727	Ras suppressor protein 1	-0.81423	0.568712	0.00427918	0.0413146
27	TC0200003303.mm.2	Lcn2	16819	ENSMUSG00000026822	lipocalin 2	-1.51562	0.349747	3.93594e-05	0.0016808
28	TC0200003763.mm.2	Atf2	11909	ENSMUSG00000027104	activating transcription factor 2	-2.01709	0.247055	0.0051799	0.0468096
29	TC0200003837.mm.2	Nckap1	50884	ENSMUSG00000027002	NCK-associated protein 1	-1.78823	0.289527	0.00156118	0.021831
30	TC0200003880.mm.2	Serping1	12258	ENSMUSG00000023224	serine (or cysteine) peptidase inhibitor, clade G, member 1	-1.14124	0.453369	2.74398e-05	0.00131354
31	TC0200004227.mm.2	Cat	12359	ENSMUSG00000027187	catalase	-1.40255	0.37826	0.00487605	0.0449844
32	TC0200004229.mm.2	Caprin1	53872	ENSMUSG00000027184	cell cycle associated protein 1	-1.34188	0.394507	0.000576233	0.0109477
33	TC0200004671.mm.2	Pcna	18538	ENSMUSG00000027342	proliferating cell nuclear antigen	-1.01912	0.493419	6.90994e-06	0.000528647
34	TC0200004951.mm.2	Eif2s2	67204	ENSMUSG00000074656	eukaryotic translation initiation factor 2, subunit 2 (beta)	-1.58941	0.332306	0.00436761	0.0419364
35	TC0200005136.mm.2	Pltp	18830	ENSMUSG00000017754	phospholipid transfer protein	-0.681242	0.623628	1.95639e-07	4.87816e-05
36	TC0300000096.mm.2	Car2	12349	ENSMUSG00000027562	carbonic anhydrase 2	-1.18643	0.439389	0.00223854	0.0274298
37	TC0300000137.mm.2	Cp	12870	ENSMUSG00000003617	ceruloplasmin	-0.777367	0.583431	1.18371e-07	3.60075e-05
38	TC0300000459.mm.2	Selenot	69227	ENSMUSG00000075700	selenoprotein T	-0.887693	0.540478	0.00154447	0.0217245
39	TC0300000500.mm.2	Mme	17380	ENSMUSG00000027820	membrane metallo endopeptidase	-1.24445	0.42207	0.00149015	0.0211574
40	TC0300000778.mm.2	Tpm3	59069	ENSMUSG00000027940	tropomyosin 3, gamma	-1.77924	0.291338	0.000171492	0.0047841
41	TC0300000821.mm.2	Sprr2a2	100303744	ENSMUSG00000068893	small proline-rich protein 2A2	-1.33445	0.396543	1.39661e-06	0.000186826
42	TC0300000852.mm.2	S100a11	20195	ENSMUSG00000027907	S100 calcium binding protein A11	-2.01806	0.24689	1.4869e-05	0.000887582
43	TC0300001104.mm.2	Dram2	67171	ENSMUSG00000027900	DNA-damage regulated autophagy modulator 2	-0.961676	0.51346	3.27777e-06	0.000329349
44	TC0300001378.mm.2	Slc39a8	67547	ENSMUSG00000053897	solute carrier family 39 (metal ion transporter), member 8	-1.70795	0.306095	0.00040728	0.00874668
45	TC0300001469.mm.2	Selenof	93684	ENSMUSG00000037072	selenoprotein F	-0.752891	0.593413	0.00109576	0.0170635
46	TC0300001534.mm.2	Pigk	329777	ENSMUSG00000039047	phosphatidylinositol glycan anchor biosynthesis, class K	-0.734467	0.60104	0.000238611	0.00599388
47	TC0300001850.mm.2	Anxa5	11747	ENSMUSG00000027712	annexin A5	-0.593199	0.662871	4.9283e-07	8.85367e-05
48	TC0300001953.mm.2	Elf2	69257	ENSMUSG00000037174	E74-like factor 2	-1.21183	0.43172	3.69453e-05	0.0016055
49	TC0300001984.mm.2	Ufm1	67890	ENSMUSG00000027746	ubiquitin-fold modifier 1	-1.13014	0.456872	0.003014	0.0329699
50	TC0300002583.mm.2	Man1a2	17156	ENSMUSG00000008763	mannosidase, alpha, class 1A, member 2	-0.665658	0.630401	0.00506225	0.0461462
51	TC0300002660.mm.2	Capza1	12340	ENSMUSG00000070372	capping protein (actin filament) muscle Z-line, alpha 1	-0.772532	0.585389	2.18576e-05	0.0011367
52	TC0300002756.mm.2	Prpf38b	66921	ENSMUSG00000027881	PRP38 pre-mRNA processing factor 38 (yeast) domain containing B	-1.30298	0.405287	0.00345141	0.0359415
53	TC0300003045.mm.2	Pdlim5	56376	ENSMUSG00000028273	PDZ and LIM domain 5	-1.10251	0.465706	0.000467475	0.00947148
54	TC0300003054.mm.2	Pkn2	109333	ENSMUSG00000004591	protein kinase N2	-1.06592	0.477667	0.00504568	0.046052
55	TC0300003106.mm.2	Prkacb	18749	ENSMUSG00000005034	protein kinase, cAMP dependent, catalytic, beta	-0.619942	0.650697	0.000599919	0.0112136
56	TC0400000349.mm.2	Dnaja1	15502	ENSMUSG00000028410	DnaJ heat shock protein family (Hsp40) member A1	-2.51077	0.175461	0.00131496	0.0193763
57	TC0400000698.mm.2	Slc31a1	20529	ENSMUSG00000066150	solute carrier family 31, member 1	-0.773053	0.585178	0.00195932	0.0252664
58	TC0400000963.mm.2	Hook1	77963	ENSMUSG00000028572	hook microtubule tethering protein 1	-0.610164	0.655122	0.000168179	0.00474042
59	TC0400001250.mm.2	Pik3r3	18710	ENSMUSG00000028698	phosphoinositide-3-kinase regulatory subunit 3	-0.646724	0.638729	1.87203e-07	4.7782e-05
60	TC0400001307.mm.2	Elovl1	54325	ENSMUSG00000006390	elongation of very long chain fatty acids (FEN1/Elo2, SUR4/Elo3, yeast)-like 1	-0.634151	0.64432	0.00283182	0.031997
61	TC0400001325.mm.2	Slc2a1	20525	ENSMUSG00000028645	solute carrier family 2 (facilitated glucose transporter), member 1	-0.86379	0.549507	1.92292e-05	0.00104147
62	TC0400001530.mm.2	Ptp4a2	19244	ENSMUSG00000028788	protein tyrosine phosphatase 4a2	-2.14199	0.226567	0.000510585	0.0101028
63	TC0400001592.mm.2	Dnajc8	68598	ENSMUSG00000054405	DnaJ heat shock protein family (Hsp40) member C8	-0.684062	0.62241	0.00363422	0.0372239
64	TC0400001666.mm.2	Srsf10	14105	ENSMUSG00000028676	serine/arginine-rich splicing factor 10	-0.682551	0.623063	0.00184757	0.0243484
65	TC0400001741.mm.2	Capzb	12345	ENSMUSG00000028745	capping protein (actin filament) muscle Z-line, beta	-2.49272	0.177671	0.00394756	0.0390988
66	TC0400001856.mm.2	Dhrs3	20148	ENSMUSG00000066026	dehydrogenase/reductase (SDR family) member 3	-0.609685	0.65534	4.94396e-07	8.85367e-05
67	TC0400001974.mm.2	Eno1	13806	ENSMUSG00000063524	enolase 1, alpha non-neuron	-3.12254	0.114821	5.22275e-05	0.00207471
68	TC0400002077.mm.2	Gnb1	14688	ENSMUSG00000029064	guanine nucleotide binding protein (G protein), beta 1	-1.01274	0.495604	0.00490169	0.0451272
69	TC0400002268.mm.2	Cpne3	70568	ENSMUSG00000028228	copine III	-1.18625	0.439444	0.00330452	0.0349263
70	TC0400002449.mm.2	B4galt1	14595	ENSMUSG00000028413	UDP-Gal:betaGlcNAc beta 1,4- galactosyltransferase, polypeptide 1	-1.13058	0.456733	0.000110436	0.00358006
71	TC0400002513.mm.2	Vcp	269523	ENSMUSG00000028452	valosin containing protein	-0.865123	0.549	0.00286192	0.032193
72	TC0400002731.mm.2	Txn1	22166	ENSMUSG00000028367	thioredoxin 1	-0.600066	0.659724	0.00148632	0.0211574
73	TC0400002786.mm.2	Fkbp15	338355	ENSMUSG00000066151	FK506 binding protein 15	-0.939899	0.521269	7.07662e-05	0.00260212
74	TC0400002980.mm.2	Plin2	11520	ENSMUSG00000028494	perilipin 2	-0.700874	0.615199	0.00514482	0.046631
75	TC0400003421.mm.2	Ybx1	22608	ENSMUSG00000028639	Y box protein 1	-0.75254	0.593557	0.000831879	0.0141013
76	TC0400003473.mm.2	Cap1	12331	ENSMUSG00000028656	CAP, adenylate cyclase-associated protein 1 (yeast)	-1.53687	0.344632	3.86128e-05	0.00165528
77	TC0400003629.mm.2	Serinc2	230779	ENSMUSG00000023232	serine incorporator 2	-0.924126	0.527	0.000386566	0.00842403
78	TC0400003742.mm.2	Man1c1	230815	ENSMUSG00000037306	mannosidase, alpha, class 1C, member 1	-0.9359	0.522716	0.00289242	0.032195
79	TC0400003775.mm.2	Lypla2	26394	ENSMUSG00000028670	lysophospholipase 2	-0.68639	0.621407	0.00103834	0.0165317
80	TC0400003803.mm.2	Cdc42	12540	ENSMUSG00000006699	cell division cycle 42	-1.16775	0.445115	0.00261221	0.0301313
81	TC0500000177.mm.2	Psmc2	19181	ENSMUSG00000028932	proteasome (prosome, macropain) 26S subunit, ATPase 2	-1.09033	0.469655	0.000129966	0.00398622
82	TC0500000195.mm.2	Kmt2e	69188	ENSMUSG00000029004	lysine (K)-specific methyltransferase 2E	-0.774809	0.584466	0.00202113	0.0257929
83	TC0500000260.mm.2	Insig1	231070	ENSMUSG00000045294	insulin induced gene 1	-1.18342	0.440306	4.19781e-05	0.00176882
84	TC0500000289.mm.2	Selenoi	28042	ENSMUSG00000075703	selenoprotein I	-1.15285	0.449736	5.55596e-06	0.000455261
85	TC0500000339.mm.2	Ppp1cb	19046	ENSMUSG00000014956	protein phosphatase 1, catalytic subunit, beta isoform	-0.941535	0.520679	4.68638e-06	0.000406507
86	TC0500000349.mm.2	Ywhah	22629	ENSMUSG00000018965	tyrosine 3-monooxygenase/tryptophan 5-monooxygenase activation protein, eta polypeptide	-1.81082	0.285029	8.41222e-05	0.00294948
87	TC0500000373.mm.2	Rnf4	19822	ENSMUSG00000029110	ring finger protein 4	-0.665941	0.630278	0.00161597	0.0223717
88	TC0500000381.mm.2	Add1	11518	ENSMUSG00000029106	adducin 1 (alpha)	-0.617936	0.651603	0.00339652	0.0355846
89	TC0500000541.mm.2	Rbpj	19664	ENSMUSG00000039191	recombination signal binding protein for immunoglobulin kappa J region	-0.701426	0.614964	0.000125986	0.00390667
90	TC0500001638.mm.2	Azgp1	12007	ENSMUSG00000037053	alpha-2-glycoprotein 1, zinc	-1.72234	0.303057	5.14748e-05	0.00205584
91	TC0500001764.mm.2	Arpc1b	11867	ENSMUSG00000029622	actin related protein 2/3 complex, subunit 1B	-0.870121	0.547101	1.49841e-06	0.000195728
92	TC0500001818.mm.2	Pomp	66537	ENSMUSG00000029649	proteasome maturation protein	-0.751366	0.594041	0.00132263	0.0194377
93	TC0500001894.mm.2	Cyp51	13121	ENSMUSG00000001467	cytochrome P450, family 51	-0.750428	0.594427	0.000360064	0.00800358
94	TC0500002154.mm.2	Hadha	97212	ENSMUSG00000025745	hydroxyacyl-Coenzyme A dehydrogenase/3-ketoacyl-Coenzyme A thiolase/enoyl-Coenzyme A hydratase (trifunctional protein), alpha subunit	-2.35656	0.195256	0.00443454	0.0422996
95	TC0500002286.mm.2	Wdr1	22388	ENSMUSG00000005103	WD repeat domain 1	-0.976015	0.508382	0.000349524	0.00786957
96	TC0500002320.mm.2	Prom1	19126	ENSMUSG00000029086	prominin 1	-1.15921	0.447758	0.00023856	0.00599388
97	TC0500002950.mm.2	Gak	231580	ENSMUSG00000062234	cyclin G associated kinase	-0.873929	0.545659	1.078e-08	5.31957e-06
98	TC0500003090.mm.2	Mlec	109154	ENSMUSG00000048578	malectin	-0.783504	0.580954	0.000103416	0.00341784
99	TC0500003384.mm.2	Cldn4	12740	ENSMUSG00000047501	claudin 4	-0.752764	0.593465	0.000319759	0.00738106
100	TC0500003568.mm.2	Ccz1	231874	ENSMUSG00000029617	CCZ1 vacuolar protein trafficking and biogenesis associated	-0.611611	0.654466	1.23996e-06	0.000171022
101	TC0600000134.mm.2	Capza2	12343	ENSMUSG00000015733	capping protein (actin filament) muscle Z-line, alpha 2	-0.664469	0.630921	0.000848366	0.0143043
102	TC0600000308.mm.2	Exoc4	20336	ENSMUSG00000029763	exocyst complex component 4	-1.4694	0.361133	0.000772755	0.0134061
103	TC0600000633.mm.2	Tax1bp1	52440	ENSMUSG00000004535	Tax1 (human T cell leukemia virus type I) binding protein 1	-1.14128	0.453357	0.0017853	0.0238104
104	TC0600000775.mm.2	Gng12	14701	ENSMUSG00000036402	guanine nucleotide binding protein (G protein), gamma 12	-0.649546	0.637481	0.000168456	0.00474112
105	TC0600000838.mm.2	Immt	76614	ENSMUSG00000052337	inner membrane protein, mitochondrial	-1.21436	0.430965	0.000431135	0.00901487
106	TC0600000943.mm.2	Zfp638	18139	ENSMUSG00000030016	zinc finger protein 638	-0.621144	0.650155	0.00221387	0.0273312
107	TC0600001322.mm.2	Hnrnpf	98758	ENSMUSG00000042079	heterogeneous nuclear ribonucleoprotein F	-0.892262	0.538769	0.00352162	0.0364064
108	TC0600001425.mm.2	Lpcat3	14792	ENSMUSG00000004270	lysophosphatidylcholine acyltransferase 3	-1.25121	0.420095	0.0010212	0.0164087
109	TC0600001733.mm.2	Fgfr1op2	67529	ENSMUSG00000040242	FGFR1 oncogene partner 2	-1.03942	0.486524	0.000895501	0.0148621
110	TC0600001807.mm.2	Pon3	269823	ENSMUSG00000029759	paraoxonase 3	-1.35013	0.392256	0.000312645	0.00727584
111	TC0600001964.mm.2	Zfp800	627049	ENSMUSG00000039841	zinc finger protein 800	-0.697391	0.616687	0.0047124	0.0439494
112	TC0600002070.mm.2	Mtpn	14489	ENSMUSG00000029840	myotrophin	-0.680839	0.623803	0.00427454	0.0412877
113	TC0600002212.mm.2	Pdia4	12304	ENSMUSG00000025823	protein disulfide isomerase associated 4	-1.08681	0.470802	9.19319e-06	0.000643987
114	TC0600002635.mm.2	Pcyox1	66881	ENSMUSG00000029998	prenylcysteine oxidase 1	-0.657648	0.633911	4.66211e-07	8.69974e-05
115	TC0600002763.mm.2	Magi1	14924	ENSMUSG00000045095	membrane associated guanylate kinase, WW and PDZ domain containing 1	-0.633681	0.64453	1.34893e-05	0.000832063
116	TC0600002802.mm.2	Frmd4b	232288	ENSMUSG00000030064	FERM domain containing 4B	-0.843734	0.5572	0.00222286	0.0273619
117	TC0600003135.mm.2	Gapdh	14433	ENSMUSG00000057666	glyceraldehyde-3-phosphate dehydrogenase	-0.797146	0.575487	4.12867e-06	0.000378849
118	TC0600003148.mm.2	Cd9	12527	ENSMUSG00000030342	CD9 antigen	-2.06489	0.239005	0.00326794	0.0347197
119	TC0600003601.mm.2	Foxp1	108655	ENSMUSG00000030067	forkhead box P1	-0.61169	0.65443	0.00309181	0.0334556
120	TC0700000447.mm.2	Cyp2f2	13107	ENSMUSG00000052974	cytochrome P450, family 2, subfamily f, polypeptide 2	-1.05033	0.482857	9.84131e-07	0.000151761
121	TC0700000933.mm.2	Cyfip1	20430	ENSMUSG00000030447	cytoplasmic FMR1 interacting protein 1	-0.651309	0.636702	1.41592e-05	0.000856728
122	TC0700001203.mm.2	Mesd	67943	ENSMUSG00000038503	mesoderm development LRP chaperone	-0.8446	0.556865	0.000787452	0.0135447
123	TC0700001275.mm.2	Picalm	233489	ENSMUSG00000039361	phosphatidylinositol binding clathrin assembly protein	-1.59837	0.33025	0.00242792	0.0286988
124	TC0700001409.mm.2	Ucp2	22228	ENSMUSG00000033685	uncoupling protein 2 (mitochondrial, proton carrier)	-1.77605	0.291982	0.00256317	0.0296911
125	TC0700001922.mm.2	Acadsb	66885	ENSMUSG00000030861	acyl-Coenzyme A dehydrogenase, short/branched chain	-0.738842	0.59922	1.52337e-05	0.00090208
126	TC0700002088.mm.2	Cd81	12520	ENSMUSG00000037706	CD81 antigen	-1.33832	0.39548	0.000209769	0.00550607
127	TC0700002708.mm.2	Actn4	60595	ENSMUSG00000054808	actinin alpha 4	-1.12945	0.457091	0.00247916	0.029054
128	TC0700002854.mm.2	Nudt19	110959	ENSMUSG00000034875	nudix (nucleoside diphosphate linked moiety X)-type motif 19	-1.21602	0.430469	4.22192e-06	0.000380582
129	TC0700003028.mm.2	Emp3	13732	ENSMUSG00000040212	epithelial membrane protein 3	-1.62833	0.323462	0.000141981	0.0042359
130	TC0700003442.mm.2	Mef2a	17258	ENSMUSG00000030557	myocyte enhancer factor 2A	-1.24117	0.423028	0.00409985	0.0400188
131	TC0700003476.mm.2	Nr2f2	11819	ENSMUSG00000030551	nuclear receptor subfamily 2, group F, member 2	-0.952799	0.516629	2.35849e-05	0.00119244
132	TC0700003570.mm.2	Anpep	16790	ENSMUSG00000039062	alanyl (membrane) aminopeptidase	-0.823776	0.564961	1.59967e-05	0.000923471
133	TC0700003618.mm.2	Btbd1	83962	ENSMUSG00000025103	BTB (POZ) domain containing 1	-1.32359	0.399541	0.00375065	0.037988
134	TC0700003714.mm.2	Prss23	76453	ENSMUSG00000039405	protease, serine 23	-0.88475	0.541581	0.00117123	0.0178874
135	TC0700003990.mm.2	Tpp1	12751	ENSMUSG00000030894	tripeptidyl peptidase I	-1.64059	0.320725	0.000845781	0.0142877
136	TC0700004659.mm.2	Rnf141	67150	ENSMUSG00000030788	ring finger protein 141	-0.656252	0.634525	0.00303679	0.0331539
137	TC0800000323.mm.2	Nsd3	234135	ENSMUSG00000054823	nuclear receptor binding SET domain protein 3	-1.06586	0.477687	0.00128957	0.0191154
138	TC0800000509.mm.2	Fat1	14107	ENSMUSG00000070047	FAT atypical cadherin 1	-0.661587	0.632183	0.000579135	0.0109636
139	TC0800001255.mm.2	Cdh1	12550	ENSMUSG00000000303	cadherin 1	-0.88486	0.54154	1.22596e-05	0.000775601
140	TC0800001301.mm.2	Ap1g1	11765	ENSMUSG00000031731	adaptor protein complex AP-1, gamma 1 subunit	-2.04448	0.24241	0.00300422	0.032944
141	TC0800001599.mm.2	Itgb1	16412	ENSMUSG00000025809	integrin beta 1 (fibronectin receptor beta)	-1.61129	0.327307	0.000227684	0.00584655
142	TC0800001654.mm.2	Efnb2	13642	ENSMUSG00000001300	ephrin B2	-1.27304	0.413787	0.00200083	0.0256665
143	TC0800002107.mm.2	Cnot7	18983	ENSMUSG00000031601	CCR4-NOT transcription complex, subunit 7	-0.80941	0.570615	0.00245552	0.0288963
144	TC0800002458.mm.2	Eps15l1	13859	ENSMUSG00000006276	epidermal growth factor receptor pathway substrate 15-like 1	-0.847534	0.555734	0.0024275	0.0286988
145	TC0800002523.mm.2	Abce1	24015	ENSMUSG00000058355	ATP-binding cassette, sub-family E (OABP), member 1	-1.27771	0.412449	0.000230837	0.00588515
146	TC0900000197.mm.2	Dnm2	13430	ENSMUSG00000033335	dynamin 2	-0.798568	0.57492	0.000115268	0.00368295
147	TC0900000216.mm.2	Zfp809	235047	ENSMUSG00000057982	zinc finger protein 809	-0.75945	0.590722	0.000445869	0.00923598
148	TC0900000458.mm.2	Hspa8	15481	ENSMUSG00000015656	heat shock protein 8	-0.683081	0.622834	0.00155781	0.021816
149	TC0900000508.mm.2	Hyou1	12282	ENSMUSG00000032115	hypoxia up-regulated 1	-0.999525	0.500165	3.61786e-05	0.00158458
150	TC0900000515.mm.2	Ddx6	13209	ENSMUSG00000032097	DEAD (Asp-Glu-Ala-Asp) box polypeptide 6	-0.678068	0.625002	2.87676e-05	0.00134936
151	TC0900000751.mm.2	Pkm	18746	ENSMUSG00000032294	pyruvate kinase, muscle	-0.655613	0.634806	9.82528e-05	0.00330576
152	TC0900000786.mm.2	Anp32a	11737	ENSMUSG00000032249	acidic (leucine-rich) nuclear phosphoprotein 32 family, member A	-2.17304	0.221744	0.00287414	0.032193
153	TC0900000858.mm.2	Csnk1g1	214897	ENSMUSG00000032384	casein kinase 1, gamma 1	-0.619009	0.651118	4.89999e-05	0.00199199
154	TC0900000918.mm.2	Anxa2	12306	ENSMUSG00000032231	annexin A2	-0.776156	0.58392	5.53805e-06	0.000455261
155	TC0900000943.mm.2	Adam10	11487	ENSMUSG00000054693	a disintegrin and metallopeptidase domain 10	-1.00452	0.498435	1.63403e-06	0.000204761
156	TC0900001042.mm.2	Elovl5	68801	ENSMUSG00000032349	ELOVL family member 5, elongation of long chain fatty acids (yeast)	-0.994948	0.501754	0.00113958	0.0175835
157	TC0900001402.mm.2	Gpx1	14775	ENSMUSG00000063856	glutathione peroxidase 1	-0.856818	0.552169	0.000289764	0.00688183
158	TC0900001722.mm.2	Birc3	11796	ENSMUSG00000032000	baculoviral IAP repeat-containing 3	-0.6901	0.619811	0.000184492	0.00503915
159	TC0900001768.mm.2	Endod1	71946	ENSMUSG00000037419	endonuclease domain containing 1	-0.72448	0.605215	1.06673e-05	0.000707096
160	TC0900001900.mm.2	Acp5	11433	ENSMUSG00000001348	acid phosphatase 5, tartrate resistant	-0.793719	0.576855	0.000327139	0.00750209
161	TC0900002678.mm.2	Tmod3	50875	ENSMUSG00000058587	tropomodulin 3	-0.717358	0.60821	0.00362509	0.0371647
162	TC0900002738.mm.2	Tmem30a	69981	ENSMUSG00000032328	transmembrane protein 30A	-1.53826	0.3443	0.00202917	0.0258519
163	TC0900003004.mm.2	Alas1	11655	ENSMUSG00000032786	aminolevulinic acid synthase 1	-1.0335	0.488524	1.36928e-06	0.000184281
164	TC0900003055.mm.2	Dag1	13138	ENSMUSG00000039952	dystroglycan 1	-0.932163	0.524072	0.000149586	0.00437719
165	TC0900003160.mm.2	Pdcd6ip	18571	ENSMUSG00000032504	programmed cell death 6 interacting protein	-1.89669	0.26856	0.00285196	0.0321475
166	TC0900003204.mm.2	Rbms3	207181	ENSMUSG00000039607	RNA binding motif, single stranded interacting protein	-0.822292	0.565543	0.000141753	0.0042359
167	TC0X00000525.mm.2	Fhl1	14199	ENSMUSG00000023092	four and a half LIM domains 1	-1.55812	0.339593	0.00182161	0.0240778
168	TC0X00000685.mm.2	Bgn	12111	ENSMUSG00000031375	biglycan	-0.890908	0.539275	2.77124e-05	0.0013209
169	TC0X00000742.mm.2	Brcc3	210766	ENSMUSG00000031201	BRCA1/BRCA2-containing complex, subunit 3	-1.17892	0.441682	0.00218409	0.0270798
170	TC0X00000801.mm.2	Tmem47	192216	ENSMUSG00000025666	transmembrane protein 47	-0.7884	0.578986	0.00213712	0.0267213
171	TC0X00001371.mm.2	Rnf128	66889	ENSMUSG00000031438	ring finger protein 128	-0.68089	0.62378	0.00246869	0.0289991
172	TC0X00002648.mm.2	Maged1	94275	ENSMUSG00000025151	melanoma antigen, family D, 1	-0.921935	0.527801	0.000159815	0.00459695
173	TC0X00002789.mm.2	Rlim	19820	ENSMUSG00000056537	ring finger protein, LIM domain interacting	-0.68122	0.623638	0.00376816	0.0381008
174	TC0X00003236.mm.2	Sat1	20229	ENSMUSG00000025283	spermidine/spermine N1-acetyl transferase 1	-0.946095	0.519035	9.63128e-06	0.000668351
175	TC1000000133.mm.2	Perp	64058	ENSMUSG00000019851	PERP, TP53 apoptosis effector	-0.636958	0.643067	0.00340544	0.0356367
176	TC1000000142.mm.2	Ifngr1	15979	ENSMUSG00000020009	interferon gamma receptor 1	-0.996913	0.501071	0.000474974	0.0095846
177	TC1000000246.mm.2	Ptprk	19272	ENSMUSG00000019889	protein tyrosine phosphatase, receptor type, K	-0.758527	0.591099	0.00235134	0.0281673
178	TC1000000301.mm.2	Frk	14302	ENSMUSG00000019779	fyn-related kinase	-1.18091	0.441074	0.00495416	0.0454783
179	TC1000000422.mm.2	Prep	19072	ENSMUSG00000019849	prolyl endopeptidase	-0.781875	0.581611	0.00271389	0.0310163
180	TC1000000531.mm.2	P4ha1	18451	ENSMUSG00000019916	procollagen-proline, 2-oxoglutarate 4-dioxygenase (proline 4-hydroxylase), alpha 1 polypeptide	-0.605249	0.657358	0.000181923	0.00498969
181	TC1000000571.mm.2	Ppa1	67895	ENSMUSG00000020089	pyrophosphatase (inorganic) 1	-1.69463	0.308933	0.000349782	0.00786957
182	TC1000000729.mm.2	Chchd10	103172	ENSMUSG00000049422	coiled-coil-helix-coiled-coil-helix domain containing 10	-1.09497	0.468145	0.00275762	0.0313707
183	TC1000001333.mm.2	Tspan8	216350	ENSMUSG00000034127	tetraspanin 8	-1.25386	0.419324	1.49113e-05	0.000887722
184	TC1000001546.mm.2	Cdk4	12567	ENSMUSG00000006728	cyclin-dependent kinase 4	-1.16817	0.444986	0.00268425	0.0307409
185	TC1000001772.mm.2	Pex3	56535	ENSMUSG00000019809	peroxisomal biogenesis factor 3	-1.03157	0.489176	0.0010326	0.0164964
186	TC1000001802.mm.2	Abracl	73112	ENSMUSG00000078453	ABRA C-terminal like	-0.831766	0.561841	0.00224688	0.0274748
187	TC1000002195.mm.2	Serinc1	56442	ENSMUSG00000019877	serine incorporator 1	-1.66788	0.314716	0.00536027	0.0478224
188	TC1000002260.mm.2	Srgn	19073	ENSMUSG00000020077	serglycin	-0.585721	0.666316	6.77138e-09	4.15742e-06
189	TC1000002320.mm.2	Arid5b	71371	ENSMUSG00000019947	AT rich interactive domain 5B (MRF1-like)	-1.03514	0.487967	0.000709415	0.0126647
190	TC1000002627.mm.2	Hsp90b1	22027	ENSMUSG00000020048	heat shock protein 90, beta (Grp94), member 1	-1.14111	0.453412	0.000723221	0.0128069
191	TC1000002907.mm.2	Cnot2	72068	ENSMUSG00000020166	CCR4-NOT transcription complex, subunit 2	-1.19331	0.4373	0.0043564	0.0418712
192	TC1000002945.mm.2	Rap1b	215449	ENSMUSG00000052681	RAS related protein 1b	-1.22586	0.427544	3.08597e-05	0.00140424
193	TC1000003049.mm.2	Tbk1	56480	ENSMUSG00000020115	TANK-binding kinase 1	-0.688721	0.620404	0.00104417	0.0165731
194	TC1000003078.mm.2	Slc16a7	20503	ENSMUSG00000020102	solute carrier family 16 (monocarboxylic acid transporters), member 7	-1.06277	0.478713	0.000911654	0.0150626
195	TC1000003152.mm.2	Pa2g4	18813	ENSMUSG00000025364	proliferation-associated 2G4	-1.32322	0.399641	0.00288272	0.032193
196	TC1100000284.mm.2	Efemp1	216616	ENSMUSG00000020467	epidermal growth factor-containing fibulin-like extracellular matrix protein 1	-0.715368	0.60905	9.99014e-06	0.000684289
197	TC1100000426.mm.2	Slu7	193116	ENSMUSG00000020409	SLU7 splicing factor homolog (S. cerevisiae)	-1.29373	0.407895	0.00226649	0.0276234
198	TC1100000586.mm.2	Ppp2ca	19052	ENSMUSG00000020349	protein phosphatase 2 (formerly 2A), catalytic subunit, alpha isoform	-0.627746	0.647187	0.00235678	0.0281673
199	TC1100000730.mm.2	Mprip	26936	ENSMUSG00000005417	myosin phosphatase Rho interacting protein	-0.87288	0.546056	6.18401e-05	0.00235141
200	TC1100000754.mm.2	Drg2	13495	ENSMUSG00000020537	developmentally regulated GTP binding protein 2	-0.858853	0.551391	0.000325306	0.00748531
201	TC1100000822.mm.2	Pmp22	18858	ENSMUSG00000018217	peripheral myelin protein 22	-0.633439	0.644638	3.76704e-07	7.5719e-05
202	TC1100001074.mm.2	Pitpna	18738	ENSMUSG00000017781	phosphatidylinositol transfer protein, alpha	-0.965691	0.512033	0.000382161	0.0083662
203	TC1100001131.mm.2	Nufip2	68564	ENSMUSG00000037857	nuclear fragile X mental retardation protein interacting protein 2	-0.651873	0.636454	0.0027911	0.0316543
204	TC1100001550.mm.2	Lasp1	16796	ENSMUSG00000038366	LIM and SH3 protein 1	-1.14421	0.452436	0.000862644	0.0144682
205	TC1100001688.mm.2	Grn	14824	ENSMUSG00000034708	granulin	-1.50587	0.352118	0.000369025	0.00816192
206	TC1100001704.mm.2	Nmt1	18107	ENSMUSG00000020936	N-myristoyltransferase 1	-1.34516	0.39361	0.00359373	0.0369798
207	TC1100002063.mm.2	Foxk2	68837	ENSMUSG00000039275	forkhead box K2	-0.603371	0.658214	0.00316365	0.0340039
208	TC1100002329.mm.2	Mdh1	17449	ENSMUSG00000020321	malate dehydrogenase 1, NAD (soluble)	-1.26584	0.415857	0.00160871	0.0223129
209	TC1100002449.mm.2	Erlec1	66753	ENSMUSG00000020311	endoplasmic reticulum lectin 1	-0.63802	0.642594	0.000129188	0.00397333
210	TC1100002550.mm.2	Ccng1	12450	ENSMUSG00000020326	cyclin G1	-1.68084	0.3119	0.00249697	0.0292292
211	TC1100002579.mm.2	Ublcp1	79560	ENSMUSG00000041231	ubiquitin-like domain containing CTD phosphatase 1	-0.597796	0.660763	0.00475734	0.044257
212	TC1100002694.mm.2	Hnrnpab	15384	ENSMUSG00000020358	heterogeneous nuclear ribonucleoprotein A/B	-1.22063	0.429094	0.00388488	0.0387545
213	TC1100003314.mm.2	Lgals9	16859	ENSMUSG00000001123	lectin, galactose binding, soluble 9	-0.590449	0.664136	0.000288327	0.00686236
214	TC1100003345.mm.2	Myo1d	338367	ENSMUSG00000035441	myosin ID	-1.28598	0.410091	0.00462224	0.0433635
215	TC1100003496.mm.2	Msi2	76626	ENSMUSG00000069769	musashi RNA-binding protein 2	-0.740186	0.598662	0.000190755	0.00514692
216	TC1100004100.mm.2	H3f3b	15081	ENSMUSG00000016559	H3 histone, family 3B	-0.802003	0.573552	0.000134162	0.00405371
217	TC1100004110.mm.2	Srp68	217337	ENSMUSG00000020780	signal recognition particle 68	-0.881954	0.542632	0.00084609	0.0142877
218	TC1100004229.mm.2	Cbr2	12409	ENSMUSG00000025150	carbonyl reductase 2	-1.02797	0.4904	0.000230457	0.00588515
219	TC1200000181.mm.2	Cpsf3	54451	ENSMUSG00000054309	cleavage and polyadenylation specificity factor 3	-0.630479	0.645962	0.00036505	0.0081063
220	TC1200000303.mm.2	Snx13	217463	ENSMUSG00000020590	sorting nexin 13	-0.73522	0.600726	3.78493e-07	7.5719e-05
221	TC1200000416.mm.2	Scfd1	76983	ENSMUSG00000020952	Sec1 family domain containing 1	-1.59485	0.331057	0.00142712	0.0206185
222	TC1200000688.mm.2	Fut8	53618	ENSMUSG00000021065	fucosyltransferase 8	-1.08666	0.47085	0.00287501	0.032193
223	TC1200000792.mm.2	Psen1	19164	ENSMUSG00000019969	presenilin 1	-0.707116	0.612543	0.00539969	0.0480583
224	TC1200002053.mm.2	Numb	18222	ENSMUSG00000021224	NUMB endocytic adaptor protein	-0.754181	0.592883	2.77194e-05	0.0013209
225	TC1200002122.mm.2	Sptlc2	20773	ENSMUSG00000021036	serine palmitoyltransferase, long chain base subunit 2	-1.3572	0.390339	0.000599059	0.011207
226	TC1200002158.mm.2	Sel1l	20338	ENSMUSG00000020964	sel-1 suppressor of lin-12-like (C. elegans)	-0.665654	0.630403	0.00377669	0.0381379
227	TC1200002267.mm.2	Ddx24	27225	ENSMUSG00000041645	DEAD (Asp-Glu-Ala-Asp) box polypeptide 24	-0.779812	0.582443	0.00105376	0.0166785
228	TC1200002389.mm.2	Hsp90aa1	15519	ENSMUSG00000021270	heat shock protein 90, alpha (cytosolic), class A member 1	-2.44134	0.184113	0.0036323	0.0372215
229	TC1300000050.mm.2	Larp4b	217980	ENSMUSG00000033499	La ribonucleoprotein domain family, member 4B	-0.730949	0.602507	9.20804e-05	0.00316523
230	TC1300000255.mm.2	Hist1h2bc	68024	ENSMUSG00000018102	histone cluster 1, H2bc	-1.78473	0.290231	0.000573331	0.0109095
231	TC1300000572.mm.2	Iars	105148	ENSMUSG00000037851	isoleucine-tRNA synthetase	-0.699393	0.615831	0.000289327	0.00687879
232	TC1300001139.mm.2	Taf9	108143	ENSMUSG00000052293	TATA-box binding protein associated factor 9	-1.32055	0.400381	0.00103928	0.0165317
233	TC1300001178.mm.2	Srek1ip1	67288	ENSMUSG00000021716	splicing regulatory glutamine/lysine-rich protein 1interacting protein 1	-0.595175	0.661964	0.00321087	0.0343286
234	TC1300001374.mm.2	Net1	56349	ENSMUSG00000021215	neuroepithelial cell transforming gene 1	-0.651164	0.636767	0.00233353	0.0280931
235	TC1300001751.mm.2	Gmds	218138	ENSMUSG00000038372	GDP-mannose 4, 6-dehydratase	-0.602293	0.658706	0.000369923	0.00817364
236	TC1300002463.mm.2	Iqgap2	544963	ENSMUSG00000021676	IQ motif containing GTPase activating protein 2	-1.05506	0.481277	0.000440849	0.0091662
237	TC1300002510.mm.2	Tnpo1	238799	ENSMUSG00000009470	transportin 1	-1.00064	0.499777	0.000380324	0.00835358
238	TC1300002609.mm.2	Rnf180	71816	ENSMUSG00000021720	ring finger protein 180	-1.20876	0.432641	0.000748853	0.0131351
239	TC1400000200.mm.2	Vdac2	22334	ENSMUSG00000021771	voltage-dependent anion channel 2	-1.48724	0.356695	7.63751e-05	0.00274876
240	TC1400000271.mm.2	Arhgef3	71704	ENSMUSG00000021895	Rho guanine nucleotide exchange factor (GEF) 3	-0.753773	0.59305	0.00028596	0.00682799
241	TC1400000340.mm.2	Ncoa4	27057	ENSMUSG00000056234	nuclear receptor coactivator 4	-0.912784	0.531159	0.00405827	0.0397696
242	TC1400000835.mm.2	Cab39l	69008	ENSMUSG00000021981	calcium binding protein 39-like	-0.731551	0.602256	0.000194517	0.00522304
243	TC1400000942.mm.2	Clu	12759	ENSMUSG00000022037	clusterin	-2.83262	0.140377	0.00017689	0.00489779
244	TC1400001054.mm.2	Lcp1	18826	ENSMUSG00000021998	lymphocyte cytosolic protein 1	-1.73249	0.300932	0.000713609	0.0126974
245	TC1400001105.mm.2	Elf1	13709	ENSMUSG00000036461	E74-like factor 1	-1.45324	0.365199	3.79484e-05	0.00162995
246	TC1400001303.mm.2	Mbnl2	105559	ENSMUSG00000022139	muscleblind like splicing factor 2	-1.28329	0.410857	0.00442397	0.0422351
247	TC1400001922.mm.2	Gmfb	63985	ENSMUSG00000062014	glia maturation factor, beta	-0.728278	0.603624	0.000253688	0.00627838
248	TC1400002735.mm.2	Stk24	223255	ENSMUSG00000063410	serine/threonine kinase 24	-0.65856	0.63351	0.000793344	0.0136249
249	TC1500000002.mm.2	Selenop	20363	ENSMUSG00000064373	selenoprotein P	-1.41255	0.375646	0.0036081	0.0370761
250	TC1500000388.mm.2	Mal2	105853	ENSMUSG00000024479	mal, T cell differentiation protein 2	-0.671584	0.627817	6.92769e-06	0.000528647
251	TC1500000549.mm.2	Ly6e	17069	ENSMUSG00000022587	lymphocyte antigen 6 complex, locus E	-1.22917	0.426563	0.00154433	0.0217245
252	TC1500000852.mm.2	Creld2	76737	ENSMUSG00000023272	cysteine-rich with EGF-like domains 2	-0.860243	0.55086	3.0087e-07	6.7486e-05
253	TC1500001051.mm.2	Dazap2	23994	ENSMUSG00000000346	DAZ associated protein 2	-1.73837	0.299708	0.00349191	0.0362005
254	TC1500001347.mm.2	Rida	15473	ENSMUSG00000022323	reactive intermediate imine deaminase A homolog	-0.586773	0.66583	0.00315723	0.0339842
255	TC1500001384.mm.2	Ywhaz	22631	ENSMUSG00000022285	tyrosine 3-monooxygenase/tryptophan 5-monooxygenase activation protein, zeta polypeptide	-2.1439	0.226268	0.00278461	0.0316292
256	TC1500001412.mm.2	Azin1	54375	ENSMUSG00000037458	antizyme inhibitor 1	-0.789874	0.578394	1.47733e-06	0.000194115
257	TC1500001728.mm.2	Ly6a	110454	ENSMUSG00000075602	lymphocyte antigen 6 complex, locus A	-0.779431	0.582596	1.25712e-07	3.77238e-05
258	TC1500001729.mm.2	Ly6c1	17067	ENSMUSG00000079018	lymphocyte antigen 6 complex, locus C1	-1.13404	0.455638	3.24404e-08	1.33402e-05
259	TC1500001819.mm.2	Myh9	17886	ENSMUSG00000022443	myosin, heavy polypeptide 9, non-muscle	-0.729156	0.603257	0.000100119	0.00335302
260	TC1500001967.mm.2	Cyb5r3	109754	ENSMUSG00000018042	cytochrome b5 reductase 3	-3.06785	0.119257	0.000567907	0.0108558
261	TC1500001971.mm.2	Arfgap3	66251	ENSMUSG00000054277	ADP-ribosylation factor GTPase activating protein 3	-1.97821	0.253805	0.00175758	0.0235682
262	TC1500002223.mm.2	Lima1	65970	ENSMUSG00000023022	LIM domain and actin binding 1	-2.53076	0.173048	0.000307078	0.00719301
263	TC1500002282.mm.2	Krt8	16691	ENSMUSG00000049382	keratin 8	-1.15503	0.449058	0.000120928	0.00379819
264	TC1600000415.mm.2	Dlg1	13383	ENSMUSG00000022770	discs large MAGUK scaffold protein 1	-1.03523	0.487937	0.00048441	0.00972586
265	TC1600000522.mm.2	Ildr1	106347	ENSMUSG00000022900	immunoglobulin-like domain containing receptor 1	-0.720073	0.607067	0.00380392	0.0383431
266	TC1600000861.mm.2	Usp25	30940	ENSMUSG00000022867	ubiquitin specific peptidase 25	-1.10077	0.466268	0.00300776	0.0329454
267	TC1600001316.mm.2	Comt	12846	ENSMUSG00000000326	catechol-O-methyltransferase	-0.864338	0.549299	0.000999847	0.0161335
268	TC1600001349.mm.2	Alg3	208624	ENSMUSG00000033809	asparagine-linked glycosylation 3 (alpha-1,3-mannosyltransferase)	-0.620681	0.650364	0.00389292	0.0388173
269	TC1600001722.mm.2	Alcam	11658	ENSMUSG00000022636	activated leukocyte cell adhesion molecule	-0.755983	0.592143	0.00105909	0.0167269
270	TC1600001966.mm.2	App	11820	ENSMUSG00000022892	amyloid beta (A4) precursor protein	-0.825872	0.564141	0.00549627	0.0486255
271	TC1600001986.mm.2	Cct8	12469	ENSMUSG00000025613	chaperonin containing Tcp1, subunit 8 (theta)	-1.26691	0.415549	0.000516981	0.0101684
272	TC1600002170.mm.2	Cox17	12856	ENSMUSG00000046516	cytochrome c oxidase assembly protein 17	-0.591739	0.663542	0.00359098	0.0369686
273	TC1700000148.mm.2	Sod2	20656	ENSMUSG00000006818	superoxide dismutase 2, mitochondrial	-1.88648	0.270466	0.00272795	0.0311305
274	TC1700000651.mm.2	Slc44a4	70129	ENSMUSG00000007034	solute carrier family 44, member 4	-1.2256	0.427621	0.00015441	0.00447628
275	TC1700000662.mm.2	Clic1	114584	ENSMUSG00000007041	chloride intracellular channel 1	-0.589256	0.664686	3.72843e-07	7.5719e-05
276	TC1700001266.mm.2	Ppm1b	19043	ENSMUSG00000061130	protein phosphatase 1B, magnesium dependent, beta isoform	-0.992844	0.502486	0.000164764	0.00467274
277	TC1700001384.mm.2	Tmem181b-ps	547127	NA	transmembrane protein 181B, pseudogene	-0.840727	0.558362	0.00159884	0.0222315
278	TC1700001390.mm.2	Ezr	22350	ENSMUSG00000052397	ezrin	-0.713869	0.609683	0.00189429	0.0246208
279	TC1700001626.mm.2	Dnase1l2	66705	ENSMUSG00000024136	deoxyribonuclease 1-like 2	-0.752089	0.593743	0.00022352	0.00578381
280	TC1700001744.mm.2	D17Wsu92e	224647	ENSMUSG00000056692	DNA segment, Chr 17, Wayne State University 92, expressed	-0.592672	0.663114	0.00393009	0.0389816
281	TC1700001766.mm.2	Srpk1	20815	ENSMUSG00000004865	serine/arginine-rich protein specific kinase 1	-1.02761	0.490522	0.00168666	0.0229356
282	TC1700001938.mm.2	D17H6S56E-5	110956	NA	DNA segment, Chr 17, human D6S56E 5	-1.95863	0.257273	1.16932e-08	5.64476e-06
283	TC1700002352.mm.2	C3	12266	ENSMUSG00000024164	complement component 3	-0.611738	0.654408	1.71087e-07	4.49859e-05
284	TC1700002487.mm.2	Myl12b	67938	ENSMUSG00000034868	myosin, light chain 12B, regulatory	-1.90889	0.266297	0.00033306	0.00758556
285	TC1700002488.mm.2	Myl12a	67268	ENSMUSG00000024048	myosin, light chain 12A, regulatory, non-sarcomeric	-0.828874	0.562969	4.81273e-05	0.00196455
286	TC1700002686.mm.2	Mcfd2	193813	ENSMUSG00000024150	multiple coagulation factor deficiency 2	-0.76516	0.588388	0.00297741	0.0327203
287	TC1800000306.mm.2	Ctnna1	12385	ENSMUSG00000037815	catenin (cadherin associated protein), alpha 1	-0.94622	0.518991	0.00255649	0.0296291
288	TC1800000311.mm.2	Matr3	17184	ENSMUSG00000037236	matrin 3	-0.659381	0.63315	0.00031646	0.00732629
289	TC1800000617.mm.2	Cd74	16149	ENSMUSG00000024610	CD74 antigen (invariant polypeptide of major histocompatibility complex, class II antigen-associated)	-1.05897	0.479976	0.000206867	0.00543632
290	TC1800000665.mm.2	Nedd4l	83814	ENSMUSG00000024589	neural precursor cell expressed, developmentally down-regulated gene 4-like	-0.632881	0.644887	0.00152189	0.0214845
291	TC1800000762.mm.2	Mbd2	17191	ENSMUSG00000024513	methyl-CpG binding domain protein 2	-0.87992	0.543398	3.88479e-05	0.00166215
292	TC1800001463.mm.2	Atp8b1	54670	ENSMUSG00000039529	ATPase, class I, type 8B, member 1	-1.02312	0.492052	0.000281067	0.00672563
293	TC1800001535.mm.2	Rab27b	80718	ENSMUSG00000024511	RAB27B, member RAS oncogene family	-1.43559	0.369694	0.00392143	0.0389357
294	TC1900000165.mm.2	Ganab	14376	ENSMUSG00000071650	alpha glucosidase 2 alpha neutral subunit	-0.688345	0.620565	0.00187402	0.0244791
295	TC1900000171.mm.2	Ahnak	66395	ENSMUSG00000069833	AHNAK nucleoprotein (desmoyokin)	-0.603492	0.658159	0.000204268	0.00539356
296	TC1900000340.mm.2	Zfand5	22682	ENSMUSG00000024750	zinc finger, AN1-type domain 5	-0.746529	0.596036	0.000100331	0.00335302
297	TC1900000723.mm.2	Slk	20874	ENSMUSG00000025060	STE20-like kinase	-1.46686	0.361769	0.0048185	0.0446949
298	TC1900000725.mm.2	Sfr1	67788	ENSMUSG00000025066	SWI5 dependent recombination repair 1	-0.732983	0.601659	0.00123704	0.0186614
299	TC1900000727.mm.2	Gsto1	14873	ENSMUSG00000025068	glutathione S-transferase omega 1	-0.61011	0.655147	2.91768e-08	1.27039e-05
300	TC1900001346.mm.2	Ermp1	226090	ENSMUSG00000046324	endoplasmic reticulum metallopeptidase 1	-0.653564	0.635708	6.92716e-09	4.15742e-06
301	TC1900001484.mm.2	Pdlim1	54132	ENSMUSG00000055044	PDZ and LIM domain 1 (elfin)	-1.33913	0.395258	0.000576323	0.0109477

## Sheet: dreg_WW_YF
	PROBEID	SYMBOL	ENTREZID	ENSEMBL	GENENAME	LogFC	FC	P.Value	adj.P.Val
1	TC0100000171.mm.2	Lmbrd1	68421	ENSMUSG00000073725	LMBR1 domain containing 1	-0.69839	0.61626	0.00136558	0.019965
2	TC0100000625.mm.2	Arpc2	76709	ENSMUSG00000006304	actin related protein 2/3 complex, subunit 2	-0.666636	0.629974	4.60181e-06	0.000400736
3	TC0100000936.mm.2	2002-09-01	18000	ENSMUSG00000026276	septin 2	-0.75824	0.591217	0.000660359	0.0120492
4	TC0100001165.mm.2	Pigr	18703	ENSMUSG00000026417	polymeric immunoglobulin receptor	-1.46046	0.363378	0.0030097	0.0329454
5	TC0100001172.mm.2	Ctse	13034	ENSMUSG00000004552	cathepsin E	-1.28123	0.411446	3.17017e-06	0.000319986
6	TC0100001341.mm.2	Tpr	108989	ENSMUSG00000006005	translocated promoter region, nuclear basket protein	-0.591941	0.66345	0.00109896	0.0170892
7	TC0100001369.mm.2	Arpc5	67771	ENSMUSG00000008475	actin related protein 2/3 complex, subunit 5	-0.866678	0.548408	0.000882158	0.0146948
8	TC0100001452.mm.2	Mrps14	64659	ENSMUSG00000058267	mitochondrial ribosomal protein S14	-1.22394	0.428111	8.54335e-06	0.000611979
9	TC0100001617.mm.2	Tagln2	21346	ENSMUSG00000026547	transgelin 2	-0.929191	0.525153	3.19095e-07	7.01567e-05
10	TC0100002203.mm.2	Coa5	76178	ENSMUSG00000026112	cytochrome C oxidase assembly factor 5	-0.644266	0.639818	0.00483235	0.04473
11	TC0100002481.mm.2	Idh1	15926	ENSMUSG00000025950	isocitrate dehydrogenase 1 (NADP+), soluble	-1.54267	0.34325	9.57554e-05	0.00325837
12	TC0100002562.mm.2	Igfbp5	16011	ENSMUSG00000026185	insulin-like growth factor binding protein 5	-1.6872	0.310529	0.000709994	0.0126647
13	TC0100002993.mm.2	Actr3	74117	ENSMUSG00000026341	ARP3 actin-related protein 3	-0.800208	0.574266	6.03688e-06	0.000475372
14	TC0100003170.mm.2	Nek7	59125	ENSMUSG00000026393	NIMA (never in mitosis gene a)-related expressed kinase 7	-0.701063	0.615119	0.00397857	0.0392484
15	TC0100003301.mm.2	Mr1	15064	ENSMUSG00000026471	major histocompatibility complex, class I-related	-1.05614	0.480918	0.000180528	0.00498114
16	TC0100003309.mm.2	Qsox1	104009	ENSMUSG00000033684	quiescin Q6 sulfhydryl oxidase 1	-0.622443	0.64957	0.00291952	0.0323508
17	TC0100003380.mm.2	Suco	226551	ENSMUSG00000040297	SUN domain containing ossification factor	-0.909099	0.532518	0.00363855	0.0372416
18	TC0100003422.mm.2	Atp1b1	11931	ENSMUSG00000026576	ATPase, Na+/K+ transporting, beta 1 polypeptide	-0.63159	0.645464	0.00321703	0.0343348
19	TC0100003709.mm.2	Degs1	13244	ENSMUSG00000038633	delta(4)-desaturase, sphingolipid 1	-1.53174	0.345859	0.00040389	0.00869911
20	TC0200001009.mm.2	Ppig	228005	ENSMUSG00000042133	peptidyl-prolyl isomerase G (cyclophilin G)	-0.830547	0.562316	0.00319753	0.0342685
21	TC0200001033.mm.2	Dync1i2	13427	ENSMUSG00000027012	dynein cytoplasmic 1 intermediate chain 2	-1.10053	0.466344	0.00250869	0.0292994
22	TC0200001627.mm.2	Lgr4	107515	ENSMUSG00000050199	leucine-rich repeat-containing G protein-coupled receptor 4	-0.771758	0.585703	9.38952e-06	0.000655672
23	TC0200001765.mm.2	Spint1	20732	ENSMUSG00000027315	serine protease inhibitor, Kunitz type 1	-0.706069	0.612988	0.00336583	0.0354225
24	TC0200001838.mm.2	B2m	12010	ENSMUSG00000060802	beta-2 microglobulin	-0.721474	0.606477	0.00466911	0.0436557
25	TC0200002013.mm.2	Pank2	74450	ENSMUSG00000037514	pantothenate kinase 2	-0.649958	0.637299	0.00012352	0.00386321
26	TC0200002150.mm.2	Sec23b	27054	ENSMUSG00000027429	SEC23 homolog B, COPII coat complex component	-0.603374	0.658213	0.000726732	0.0128486
27	TC0200002261.mm.2	Nsfl1c	386649	ENSMUSG00000027455	NSFL1 (p97) cofactor (p47)	-0.8605	0.550762	0.00321963	0.0343396
28	TC0200002347.mm.2	Chmp4b	75608	ENSMUSG00000038467	charged multivesicular body protein 4B	-1.17121	0.444049	0.00489262	0.0450811
29	TC0200002499.mm.2	Ywhab	54401	ENSMUSG00000018326	tyrosine 3-monooxygenase/tryptophan 5-monooxygenase activation protein, beta polypeptide	-1.0444	0.484846	0.000165434	0.00468575
30	TC0200003303.mm.2	Lcn2	16819	ENSMUSG00000026822	lipocalin 2	-2.34008	0.197499	3.93594e-05	0.0016808
31	TC0200003763.mm.2	Atf2	11909	ENSMUSG00000027104	activating transcription factor 2	-1.30792	0.403903	0.0051799	0.0468096
32	TC0200003837.mm.2	Nckap1	50884	ENSMUSG00000027002	NCK-associated protein 1	-1.68213	0.311621	0.00156118	0.021831
33	TC0200003880.mm.2	Serping1	12258	ENSMUSG00000023224	serine (or cysteine) peptidase inhibitor, clade G, member 1	-0.588648	0.664966	2.74398e-05	0.00131354
34	TC0200004090.mm.2	Ptprj	19271	ENSMUSG00000025314	protein tyrosine phosphatase, receptor type, J	-0.755386	0.592388	0.000252152	0.0062492
35	TC0200004219.mm.2	Cd44	12505	ENSMUSG00000005087	CD44 antigen	-0.738637	0.599305	1.90819e-08	8.64758e-06
36	TC0200004229.mm.2	Caprin1	53872	ENSMUSG00000027184	cell cycle associated protein 1	-1.35438	0.391103	0.000576233	0.0109477
37	TC0200004671.mm.2	Pcna	18538	ENSMUSG00000027342	proliferating cell nuclear antigen	-1.45462	0.36485	6.90994e-06	0.000528647
38	TC0200004951.mm.2	Eif2s2	67204	ENSMUSG00000074656	eukaryotic translation initiation factor 2, subunit 2 (beta)	-1.41483	0.375053	0.00436761	0.0419364
39	TC0300000096.mm.2	Car2	12349	ENSMUSG00000027562	carbonic anhydrase 2	-1.35802	0.390116	0.00223854	0.0274298
40	TC0300000459.mm.2	Selenot	69227	ENSMUSG00000075700	selenoprotein T	-1.06599	0.477643	0.00154447	0.0217245
41	TC0300000500.mm.2	Mme	17380	ENSMUSG00000027820	membrane metallo endopeptidase	-0.773256	0.585095	0.00149015	0.0211574
42	TC0300000778.mm.2	Tpm3	59069	ENSMUSG00000027940	tropomyosin 3, gamma	-1.81611	0.283985	0.000171492	0.0047841
43	TC0300000821.mm.2	Sprr2a2	100303744	ENSMUSG00000068893	small proline-rich protein 2A2	-2.56581	0.168894	1.39661e-06	0.000186826
44	TC0300000822.mm.2	Sprr2a3	100042514	ENSMUSG00000074445	small proline-rich protein 2A3	-0.805411	0.572199	3.37721e-06	0.000334124
45	TC0300000852.mm.2	S100a11	20195	ENSMUSG00000027907	S100 calcium binding protein A11	-2.15588	0.224397	1.4869e-05	0.000887582
46	TC0300000910.mm.2	Mcl1	17210	ENSMUSG00000038612	myeloid cell leukemia sequence 1	-0.851268	0.554297	8.38083e-07	0.000134859
47	TC0300001104.mm.2	Dram2	67171	ENSMUSG00000027900	DNA-damage regulated autophagy modulator 2	-1.07089	0.476024	3.27777e-06	0.000329349
48	TC0300001136.mm.2	Psma5	26442	ENSMUSG00000068749	proteasome (prosome, macropain) subunit, alpha type 5	-0.920488	0.52833	0.00391993	0.0389357
49	TC0300001315.mm.2	Casp6	12368	ENSMUSG00000027997	caspase 6	-0.672862	0.627261	0.00177322	0.0237205
50	TC0300001378.mm.2	Slc39a8	67547	ENSMUSG00000053897	solute carrier family 39 (metal ion transporter), member 8	-2.69542	0.154382	0.00040728	0.00874668
51	TC0300001469.mm.2	Selenof	93684	ENSMUSG00000037072	selenoprotein F	-1.10497	0.464912	0.00109576	0.0170635
52	TC0300001534.mm.2	Pigk	329777	ENSMUSG00000039047	phosphatidylinositol glycan anchor biosynthesis, class K	-1.01372	0.495266	0.000238611	0.00599388
53	TC0300001589.mm.2	Wls	68151	ENSMUSG00000028173	wntless WNT ligand secretion mediator	-0.749656	0.594745	0.00487821	0.0449857
54	TC0300001850.mm.2	Anxa5	11747	ENSMUSG00000027712	annexin A5	-1.15558	0.448884	4.9283e-07	8.85367e-05
55	TC0300001953.mm.2	Elf2	69257	ENSMUSG00000037174	E74-like factor 2	-1.03631	0.487572	3.69453e-05	0.0016055
56	TC0300001984.mm.2	Ufm1	67890	ENSMUSG00000027746	ubiquitin-fold modifier 1	-0.828328	0.563182	0.003014	0.0329699
57	TC0300002660.mm.2	Capza1	12340	ENSMUSG00000070372	capping protein (actin filament) muscle Z-line, alpha 1	-0.803927	0.572788	2.18576e-05	0.0011367
58	TC0300002756.mm.2	Prpf38b	66921	ENSMUSG00000027881	PRP38 pre-mRNA processing factor 38 (yeast) domain containing B	-1.08969	0.469863	0.00345141	0.0359415
59	TC0300003045.mm.2	Pdlim5	56376	ENSMUSG00000028273	PDZ and LIM domain 5	-1.15447	0.449232	0.000467475	0.00947148
60	TC0300003054.mm.2	Pkn2	109333	ENSMUSG00000004591	protein kinase N2	-1.25642	0.418582	0.00504568	0.046052
61	TC0400000349.mm.2	Dnaja1	15502	ENSMUSG00000028410	DnaJ heat shock protein family (Hsp40) member A1	-3.14111	0.113353	0.00131496	0.0193763
62	TC0400000353.mm.2	Chmp5	76959	ENSMUSG00000028419	charged multivesicular body protein 5	-0.707253	0.612485	0.000418462	0.00884987
63	TC0400000580.mm.2	Slc44a1	100434	ENSMUSG00000028412	solute carrier family 44, member 1	-0.797799	0.575226	8.421e-05	0.00294948
64	TC0400000963.mm.2	Hook1	77963	ENSMUSG00000028572	hook microtubule tethering protein 1	-0.807719	0.571284	0.000168179	0.00474042
65	TC0400001250.mm.2	Pik3r3	18710	ENSMUSG00000028698	phosphoinositide-3-kinase regulatory subunit 3	-1.11161	0.462777	1.87203e-07	4.7782e-05
66	TC0400001259.mm.2	Prdx1	18477	ENSMUSG00000028691	peroxiredoxin 1	-0.699989	0.615577	0.000272564	0.00657887
67	TC0400001530.mm.2	Ptp4a2	19244	ENSMUSG00000028788	protein tyrosine phosphatase 4a2	-1.5657	0.337814	0.000510585	0.0101028
68	TC0400001592.mm.2	Dnajc8	68598	ENSMUSG00000054405	DnaJ heat shock protein family (Hsp40) member C8	-0.746378	0.596098	0.00363422	0.0372239
69	TC0400001666.mm.2	Srsf10	14105	ENSMUSG00000028676	serine/arginine-rich splicing factor 10	-0.85672	0.552206	0.00184757	0.0243484
70	TC0400001741.mm.2	Capzb	12345	ENSMUSG00000028745	capping protein (actin filament) muscle Z-line, beta	-1.9641	0.256299	0.00394756	0.0390988
71	TC0400001890.mm.2	NA	NA	NA	NA	-1.08627	0.470977	0.00382315	0.0384149
72	TC0400001974.mm.2	Eno1	13806	ENSMUSG00000063524	enolase 1, alpha non-neuron	-2.75686	0.147946	5.22275e-05	0.00207471
73	TC0400002077.mm.2	Gnb1	14688	ENSMUSG00000029064	guanine nucleotide binding protein (G protein), beta 1	-0.900636	0.53565	0.00490169	0.0451272
74	TC0400002268.mm.2	Cpne3	70568	ENSMUSG00000028228	copine III	-1.1242	0.458758	0.00330452	0.0349263
75	TC0400002449.mm.2	B4galt1	14595	ENSMUSG00000028413	UDP-Gal:betaGlcNAc beta 1,4- galactosyltransferase, polypeptide 1	-1.09608	0.467786	0.000110436	0.00358006
76	TC0400002513.mm.2	Vcp	269523	ENSMUSG00000028452	valosin containing protein	-0.975663	0.508506	0.00286192	0.032193
77	TC0400002731.mm.2	Txn1	22166	ENSMUSG00000028367	thioredoxin 1	-0.62765	0.64723	0.00148632	0.0211574
78	TC0400002744.mm.2	Ptgr1	67103	ENSMUSG00000028378	prostaglandin reductase 1	-1.30559	0.404555	1.38368e-05	0.000846448
79	TC0400002786.mm.2	Fkbp15	338355	ENSMUSG00000066151	FK506 binding protein 15	-0.656097	0.634593	7.07662e-05	0.00260212
80	TC0400003473.mm.2	Cap1	12331	ENSMUSG00000028656	CAP, adenylate cyclase-associated protein 1 (yeast)	-1.69128	0.309653	3.86128e-05	0.00165528
81	TC0400003629.mm.2	Serinc2	230779	ENSMUSG00000023232	serine incorporator 2	-1.14379	0.452568	0.000386566	0.00842403
82	TC0400003721.mm.2	Hmgn2	15331	ENSMUSG00000003038	high mobility group nucleosomal binding domain 2	-0.857124	0.552052	1.30803e-07	3.80009e-05
83	TC0400003742.mm.2	Man1c1	230815	ENSMUSG00000037306	mannosidase, alpha, class 1C, member 1	-0.885009	0.541484	0.00289242	0.032195
84	TC0400003803.mm.2	Cdc42	12540	ENSMUSG00000006699	cell division cycle 42	-0.944548	0.519592	0.00261221	0.0301313
85	TC0400004198.mm.2	Zfp991	666532	ENSMUSG00000067916	zinc finger protein 991	-0.938904	0.521629	0.0028685	0.032193
86	TC0500000177.mm.2	Psmc2	19181	ENSMUSG00000028932	proteasome (prosome, macropain) 26S subunit, ATPase 2	-1.7261	0.302269	0.000129966	0.00398622
87	TC0500000195.mm.2	Kmt2e	69188	ENSMUSG00000029004	lysine (K)-specific methyltransferase 2E	-0.59634	0.66143	0.00202113	0.0257929
88	TC0500000289.mm.2	Selenoi	28042	ENSMUSG00000075703	selenoprotein I	-0.860345	0.550821	5.55596e-06	0.000455261
89	TC0500000339.mm.2	Ppp1cb	19046	ENSMUSG00000014956	protein phosphatase 1, catalytic subunit, beta isoform	-1.18387	0.44017	4.68638e-06	0.000406507
90	TC0500000349.mm.2	Ywhah	22629	ENSMUSG00000018965	tyrosine 3-monooxygenase/tryptophan 5-monooxygenase activation protein, eta polypeptide	-1.69873	0.308057	8.41222e-05	0.00294948
91	TC0500000373.mm.2	Rnf4	19822	ENSMUSG00000029110	ring finger protein 4	-0.636566	0.643242	0.00161597	0.0223717
92	TC0500000928.mm.2	Anxa3	11745	ENSMUSG00000029484	annexin A3	-1.07986	0.473076	1.03769e-09	1.35547e-06
93	TC0500001233.mm.2	Ankrd13a	68420	ENSMUSG00000041870	ankyrin repeat domain 13a	-0.835111	0.56054	0.00188663	0.0245572
94	TC0500001638.mm.2	Azgp1	12007	ENSMUSG00000037053	alpha-2-glycoprotein 1, zinc	-2.09257	0.234463	5.14748e-05	0.00205584
95	TC0500001764.mm.2	Arpc1b	11867	ENSMUSG00000029622	actin related protein 2/3 complex, subunit 1B	-1.44272	0.367872	1.49841e-06	0.000195728
96	TC0500001818.mm.2	Pomp	66537	ENSMUSG00000029649	proteasome maturation protein	-1.3144	0.402092	0.00132263	0.0194377
97	TC0500002154.mm.2	Hadha	97212	ENSMUSG00000025745	hydroxyacyl-Coenzyme A dehydrogenase/3-ketoacyl-Coenzyme A thiolase/enoyl-Coenzyme A hydratase (trifunctional protein), alpha subunit	-1.76675	0.29387	0.00443454	0.0422996
98	TC0500002286.mm.2	Wdr1	22388	ENSMUSG00000005103	WD repeat domain 1	-1.42438	0.372579	0.000349524	0.00786957
99	TC0500002320.mm.2	Prom1	19126	ENSMUSG00000029086	prominin 1	-1.81768	0.283677	0.00023856	0.00599388
100	TC0500002528.mm.2	Atp8a1	11980	ENSMUSG00000037685	ATPase, aminophospholipid transporter (APLT), class I, type 8A, member 1	-0.626388	0.647796	8.82821e-06	0.000626323
101	TC0500002950.mm.2	Gak	231580	ENSMUSG00000062234	cyclin G associated kinase	-0.743043	0.597478	1.078e-08	5.31957e-06
102	TC0500003384.mm.2	Cldn4	12740	ENSMUSG00000047501	claudin 4	-0.856606	0.55225	0.000319759	0.00738106
103	TC0500003568.mm.2	Ccz1	231874	ENSMUSG00000029617	CCZ1 vacuolar protein trafficking and biogenesis associated	-0.694906	0.61775	1.23996e-06	0.000171022
104	TC0500003712.mm.2	Denr	68184	ENSMUSG00000023106	density-regulated protein	-0.65433	0.63537	0.00334485	0.0352854
105	TC0600000134.mm.2	Capza2	12343	ENSMUSG00000015733	capping protein (actin filament) muscle Z-line, alpha 2	-0.784557	0.58053	0.000848366	0.0143043
106	TC0600000308.mm.2	Exoc4	20336	ENSMUSG00000029763	exocyst complex component 4	-1.19764	0.435989	0.000772755	0.0134061
107	TC0600000633.mm.2	Tax1bp1	52440	ENSMUSG00000004535	Tax1 (human T cell leukemia virus type I) binding protein 1	-0.947032	0.518698	0.0017853	0.0238104
108	TC0600000650.mm.2	Prr15	78004	ENSMUSG00000045725	proline rich 15	-0.685514	0.621784	3.4585e-05	0.00152638
109	TC0600000678.mm.2	Fkbp9	27055	ENSMUSG00000029781	FK506 binding protein 9	-0.671976	0.627646	0.00534678	0.0477479
110	TC0600000775.mm.2	Gng12	14701	ENSMUSG00000036402	guanine nucleotide binding protein (G protein), gamma 12	-0.839045	0.559013	0.000168456	0.00474112
111	TC0600000838.mm.2	Immt	76614	ENSMUSG00000052337	inner membrane protein, mitochondrial	-0.846869	0.55599	0.000431135	0.00901487
112	TC0600001158.mm.2	Ppp4r2	232314	ENSMUSG00000052144	protein phosphatase 4, regulatory subunit 2	-0.771241	0.585913	0.000278891	0.00669519
113	TC0600001322.mm.2	Hnrnpf	98758	ENSMUSG00000042079	heterogeneous nuclear ribonucleoprotein F	-0.96013	0.514011	0.00352162	0.0364064
114	TC0600001425.mm.2	Lpcat3	14792	ENSMUSG00000004270	lysophosphatidylcholine acyltransferase 3	-1.00968	0.496655	0.0010212	0.0164087
115	TC0600001733.mm.2	Fgfr1op2	67529	ENSMUSG00000040242	FGFR1 oncogene partner 2	-1.01309	0.495483	0.000895501	0.0148621
116	TC0600001807.mm.2	Pon3	269823	ENSMUSG00000029759	paraoxonase 3	-1.37768	0.384837	0.000312645	0.00727584
117	TC0600001808.mm.2	Pon2	330260	ENSMUSG00000032667	paraoxonase 2	-0.616197	0.652388	0.00353383	0.0364648
118	TC0600001922.mm.2	Fam3c	27999	ENSMUSG00000029672	family with sequence similarity 3, member C	-0.935454	0.522878	0.00139631	0.0202969
119	TC0600001964.mm.2	Zfp800	627049	ENSMUSG00000039841	zinc finger protein 800	-0.633576	0.644577	0.0047124	0.0439494
120	TC0600002070.mm.2	Mtpn	14489	ENSMUSG00000029840	myotrophin	-0.916668	0.529731	0.00427454	0.0412877
121	TC0600002176.mm.2	Tcaf3	403088	ENSMUSG00000018656	TRPM8 channel-associated factor 3	-0.680922	0.623767	6.54332e-11	1.61534e-07
122	TC0600002177.mm.2	Tcaf2	232748	ENSMUSG00000029851	TRPM8 channel-associated factor 2	-0.955919	0.515513	3.44399e-08	1.35276e-05
123	TC0600002212.mm.2	Pdia4	12304	ENSMUSG00000025823	protein disulfide isomerase associated 4	-1.35033	0.392201	9.19319e-06	0.000643987
124	TC0600002233.mm.2	Tmem176b	65963	ENSMUSG00000029810	transmembrane protein 176B	-1.04029	0.486229	0.000383251	0.00837398
125	TC0600002354.mm.2	Vopp1	232023	ENSMUSG00000037788	vesicular, overexpressed in cancer, prosurvival protein 1	-1.07129	0.475895	0.000221629	0.0057427
126	TC0600002539.mm.2	Reg3g	19695	ENSMUSG00000030017	regenerating islet-derived 3 gamma	-0.679682	0.624303	5.3776e-09	3.61863e-06
127	TC0600003135.mm.2	Gapdh	14433	ENSMUSG00000057666	glyceraldehyde-3-phosphate dehydrogenase	-0.80593	0.571993	4.12867e-06	0.000378849
128	TC0600003148.mm.2	Cd9	12527	ENSMUSG00000030342	CD9 antigen	-1.88098	0.271498	0.00326794	0.0347197
129	TC0700000933.mm.2	Cyfip1	20430	ENSMUSG00000030447	cytoplasmic FMR1 interacting protein 1	-0.800618	0.574103	1.41592e-05	0.000856728
130	TC0700001275.mm.2	Picalm	233489	ENSMUSG00000039361	phosphatidylinositol binding clathrin assembly protein	-0.893594	0.538272	0.00242792	0.0286988
131	TC0700001349.mm.2	Ndufc2	68197	ENSMUSG00000030647	NADH dehydrogenase (ubiquinone) 1, subcomplex unknown, 2	-1.08612	0.471027	0.00546631	0.0484763
132	TC0700001409.mm.2	Ucp2	22228	ENSMUSG00000033685	uncoupling protein 2 (mitochondrial, proton carrier)	-1.77788	0.291611	0.00256317	0.0296911
133	TC0700001413.mm.2	Rab6a	19346	ENSMUSG00000030704	RAB6A, member RAS oncogene family	-0.660192	0.632794	0.0052383	0.047132
134	TC0700001666.mm.2	Far1	67420	ENSMUSG00000030759	fatty acyl CoA reductase 1	-0.821333	0.565919	0.00455222	0.042979
135	TC0700001906.mm.2	Tacc2	57752	ENSMUSG00000030852	transforming, acidic coiled-coil containing protein 2	-0.730356	0.602755	0.00143326	0.0206337
136	TC0700002088.mm.2	Cd81	12520	ENSMUSG00000037706	CD81 antigen	-1.19427	0.437007	0.000209769	0.00550607
137	TC0700002440.mm.2	Calm3	12315	ENSMUSG00000019370	calmodulin 3	-0.822443	0.565483	1.86613e-06	0.000221311
138	TC0700002499.mm.2	Nectin2	19294	ENSMUSG00000062300	nectin cell adhesion molecule 2	-0.738085	0.599535	1.91849e-06	0.000223047
139	TC0700002708.mm.2	Actn4	60595	ENSMUSG00000054808	actinin alpha 4	-0.675235	0.62623	0.00247916	0.029054
140	TC0700002789.mm.2	Fxyd3	17178	ENSMUSG00000057092	FXYD domain-containing ion transport regulator 3	-1.10186	0.465914	0.00023496	0.00594251
141	TC0700002854.mm.2	Nudt19	110959	ENSMUSG00000034875	nudix (nucleoside diphosphate linked moiety X)-type motif 19	-1.02363	0.491877	4.22192e-06	0.000380582
142	TC0700003028.mm.2	Emp3	13732	ENSMUSG00000040212	epithelial membrane protein 3	-1.00447	0.498454	0.000141981	0.0042359
143	TC0700003442.mm.2	Mef2a	17258	ENSMUSG00000030557	myocyte enhancer factor 2A	-0.908	0.532923	0.00409985	0.0400188
144	TC0700003476.mm.2	Nr2f2	11819	ENSMUSG00000030551	nuclear receptor subfamily 2, group F, member 2	-0.783843	0.580818	2.35849e-05	0.00119244
145	TC0700003570.mm.2	Anpep	16790	ENSMUSG00000039062	alanyl (membrane) aminopeptidase	-0.830221	0.562443	1.59967e-05	0.000923471
146	TC0700003597.mm.2	Iqgap1	29875	ENSMUSG00000030536	IQ motif containing GTPase activating protein 1	-0.732251	0.601964	0.000538741	0.0104666
147	TC0700003618.mm.2	Btbd1	83962	ENSMUSG00000025103	BTB (POZ) domain containing 1	-1.04648	0.484147	0.00375065	0.037988
148	TC0700003771.mm.2	Capn5	12337	ENSMUSG00000035547	calpain 5	-0.782092	0.581523	6.98426e-05	0.00258218
149	TC0700003990.mm.2	Tpp1	12751	ENSMUSG00000030894	tripeptidyl peptidase I	-1.13505	0.455319	0.000845781	0.0142877
150	TC0700004065.mm.2	Nlrp10	244202	ENSMUSG00000049709	NLR family, pyrin domain containing 10	-0.739902	0.59878	4.82536e-05	0.00196609
151	TC0700004157.mm.2	Pik3c2a	18704	ENSMUSG00000030660	phosphatidylinositol-4-phosphate 3-kinase catalytic subunit type 2 alpha	-0.667134	0.629756	0.000219389	0.00570421
152	TC0700004165.mm.2	Arl6ip1	54208	ENSMUSG00000030654	ADP-ribosylation factor-like 6 interacting protein 1	-0.646024	0.639039	0.000151514	0.00440958
153	TC0700004515.mm.2	Ifitm3	66141	ENSMUSG00000025492	interferon induced transmembrane protein 3	-0.693202	0.61848	1.00341e-05	0.000684289
154	TC0700004522.mm.2	Rnh1	107702	ENSMUSG00000038650	ribonuclease/angiogenin inhibitor 1	-0.937489	0.522141	0.000241613	0.00604878
155	TC0700004565.mm.2	Ctsd	13033	ENSMUSG00000007891	cathepsin D	-0.596838	0.661202	7.24223e-05	0.00264944
156	TC0700004659.mm.2	Rnf141	67150	ENSMUSG00000030788	ring finger protein 141	-0.695104	0.617665	0.00303679	0.0331539
157	TC0800000259.mm.2	Defb1	13214	ENSMUSG00000044748	defensin beta 1	-0.915958	0.529992	0.000397582	0.00860827
158	TC0800000323.mm.2	Nsd3	234135	ENSMUSG00000054823	nuclear receptor binding SET domain protein 3	-1.07099	0.475993	0.00128957	0.0191154
159	TC0800000509.mm.2	Fat1	14107	ENSMUSG00000070047	FAT atypical cadherin 1	-0.960811	0.513768	0.000579135	0.0109636
160	TC0800000814.mm.2	Tpm4	326618	ENSMUSG00000031799	tropomyosin 4	-0.834801	0.56066	2.46005e-08	1.09256e-05
161	TC0800000974.mm.2	Prdx2	21672	ENSMUSG00000005161	peroxiredoxin 2	-0.999469	0.500184	0.000456555	0.00932682
162	TC0800001133.mm.2	Mmp15	17388	ENSMUSG00000031790	matrix metallopeptidase 15	-0.870115	0.547103	0.000333676	0.00759182
163	TC0800001255.mm.2	Cdh1	12550	ENSMUSG00000000303	cadherin 1	-1.35233	0.39166	1.22596e-05	0.000775601
164	TC0800001301.mm.2	Ap1g1	11765	ENSMUSG00000031731	adaptor protein complex AP-1, gamma 1 subunit	-1.84833	0.277713	0.00300422	0.032944
165	TC0800001599.mm.2	Itgb1	16412	ENSMUSG00000025809	integrin beta 1 (fibronectin receptor beta)	-2.08388	0.23588	0.000227684	0.00584655
166	TC0800001654.mm.2	Efnb2	13642	ENSMUSG00000001300	ephrin B2	-1.28938	0.409128	0.00200083	0.0256665
167	TC0800002107.mm.2	Cnot7	18983	ENSMUSG00000031601	CCR4-NOT transcription complex, subunit 7	-1.11935	0.460303	0.00245552	0.0288963
168	TC0800002115.mm.2	Fgl1	234199	ENSMUSG00000031594	fibrinogen-like protein 1	-0.700161	0.615503	4.22541e-11	1.34042e-07
169	TC0800002458.mm.2	Eps15l1	13859	ENSMUSG00000006276	epidermal growth factor receptor pathway substrate 15-like 1	-0.706991	0.612596	0.0024275	0.0286988
170	TC0800002523.mm.2	Abce1	24015	ENSMUSG00000058355	ATP-binding cassette, sub-family E (OABP), member 1	-1.23994	0.42339	0.000230837	0.00588515
171	TC0900000197.mm.2	Dnm2	13430	ENSMUSG00000033335	dynamin 2	-0.597775	0.660772	0.000115268	0.00368295
172	TC0900000216.mm.2	Zfp809	235047	ENSMUSG00000057982	zinc finger protein 809	-0.658642	0.633474	0.000445869	0.00923598
173	TC0900000458.mm.2	Hspa8	15481	ENSMUSG00000015656	heat shock protein 8	-0.704714	0.613564	0.00155781	0.021816
174	TC0900000508.mm.2	Hyou1	12282	ENSMUSG00000032115	hypoxia up-regulated 1	-0.83618	0.560125	3.61786e-05	0.00158458
175	TC0900000515.mm.2	Ddx6	13209	ENSMUSG00000032097	DEAD (Asp-Glu-Ala-Asp) box polypeptide 6	-0.816073	0.567986	2.87676e-05	0.00134936
176	TC0900000573.mm.2	Cadm1	54725	ENSMUSG00000032076	cell adhesion molecule 1	-0.589367	0.664634	1.60827e-05	0.000925215
177	TC0900000748.mm.2	Hexa	15211	ENSMUSG00000025232	hexosaminidase A	-1.26329	0.416593	3.7135e-05	0.00160599
178	TC0900000751.mm.2	Pkm	18746	ENSMUSG00000032294	pyruvate kinase, muscle	-1.25023	0.420382	9.82528e-05	0.00330576
179	TC0900000786.mm.2	Anp32a	11737	ENSMUSG00000032249	acidic (leucine-rich) nuclear phosphoprotein 32 family, member A	-2.18696	0.219613	0.00287414	0.032193
180	TC0900000918.mm.2	Anxa2	12306	ENSMUSG00000032231	annexin A2	-1.1739	0.443222	5.53805e-06	0.000455261
181	TC0900000943.mm.2	Adam10	11487	ENSMUSG00000054693	a disintegrin and metallopeptidase domain 10	-1.51249	0.350507	1.63403e-06	0.000204761
182	TC0900001155.mm.2	Ctsh	13036	ENSMUSG00000032359	cathepsin H	-0.629971	0.646189	2.23097e-05	0.00115212
183	TC0900001402.mm.2	Gpx1	14775	ENSMUSG00000063856	glutathione peroxidase 1	-0.718807	0.6076	0.000289764	0.00688183
184	TC0900001612.mm.2	Ctnnb1	12387	ENSMUSG00000006932	catenin (cadherin associated protein), beta 1	-0.679074	0.624566	2.10857e-05	0.00110431
185	TC0900001722.mm.2	Birc3	11796	ENSMUSG00000032000	baculoviral IAP repeat-containing 3	-1.18956	0.438435	0.000184492	0.00503915
186	TC0900001768.mm.2	Endod1	71946	ENSMUSG00000037419	endonuclease domain containing 1	-0.681739	0.623413	1.06673e-05	0.000707096
187	TC0900001939.mm.2	Glb1l2	244757	ENSMUSG00000036395	galactosidase, beta 1-like 2	-0.711454	0.610704	0.00101449	0.0163127
188	TC0900002185.mm.2	Atp5l	27425	ENSMUSG00000038717	ATP synthase, H+ transporting, mitochondrial F0 complex, subunit G	-0.67514	0.626271	0.000717219	0.0127209
189	TC0900002526.mm.2	Usp3	235441	ENSMUSG00000032376	ubiquitin specific peptidase 3	-1.10935	0.463503	0.00118089	0.0180102
190	TC0900002738.mm.2	Tmem30a	69981	ENSMUSG00000032328	transmembrane protein 30A	-1.54537	0.342608	0.00202917	0.0258519
191	TC0900003055.mm.2	Dag1	13138	ENSMUSG00000039952	dystroglycan 1	-0.59331	0.66282	0.000149586	0.00437719
192	TC0900003160.mm.2	Pdcd6ip	18571	ENSMUSG00000032504	programmed cell death 6 interacting protein	-1.25375	0.419357	0.00285196	0.0321475
193	TC0X00000471.mm.2	Hprt	15452	ENSMUSG00000025630	hypoxanthine guanine phosphoribosyl transferase	-0.631105	0.645682	0.000123967	0.00386916
194	TC0X00000525.mm.2	Fhl1	14199	ENSMUSG00000023092	four and a half LIM domains 1	-1.27015	0.414617	0.00182161	0.0240778
195	TC0X00000742.mm.2	Brcc3	210766	ENSMUSG00000031201	BRCA1/BRCA2-containing complex, subunit 3	-0.615295	0.652797	0.00218409	0.0270798
196	TC0X00000801.mm.2	Tmem47	192216	ENSMUSG00000025666	transmembrane protein 47	-0.714602	0.609373	0.00213712	0.0267213
197	TC0X00001371.mm.2	Rnf128	66889	ENSMUSG00000031438	ring finger protein 128	-1.23992	0.423396	0.00246869	0.0289991
198	TC0X00001651.mm.2	Rbbp7	245688	ENSMUSG00000031353	retinoblastoma binding protein 7, chromatin remodeling factor	-1.14485	0.452238	0.00192689	0.0249205
199	TC0X00002648.mm.2	Maged1	94275	ENSMUSG00000025151	melanoma antigen, family D, 1	-1.14984	0.450677	0.000159815	0.00459695
200	TC0X00002789.mm.2	Rlim	19820	ENSMUSG00000056537	ring finger protein, LIM domain interacting	-0.618473	0.65136	0.00376816	0.0381008
201	TC0X00003012.mm.2	Nxf7	170722	ENSMUSG00000031410	nuclear RNA export factor 7	-0.651745	0.63651	0.00309698	0.0334818
202	TC0X00003236.mm.2	Sat1	20229	ENSMUSG00000025283	spermidine/spermine N1-acetyl transferase 1	-2.11842	0.230299	9.63128e-06	0.000668351
203	TC1000000133.mm.2	Perp	64058	ENSMUSG00000019851	PERP, TP53 apoptosis effector	-0.957173	0.515065	0.00340544	0.0356367
204	TC1000000142.mm.2	Ifngr1	15979	ENSMUSG00000020009	interferon gamma receptor 1	-1.33678	0.395903	0.000474974	0.0095846
205	TC1000000301.mm.2	Frk	14302	ENSMUSG00000019779	fyn-related kinase	-1.00338	0.49883	0.00495416	0.0454783
206	TC1000000571.mm.2	Ppa1	67895	ENSMUSG00000020089	pyrophosphatase (inorganic) 1	-1.82609	0.282027	0.000349782	0.00786957
207	TC1000000729.mm.2	Chchd10	103172	ENSMUSG00000049422	coiled-coil-helix-coiled-coil-helix domain containing 10	-0.623088	0.64928	0.00275762	0.0313707
208	TC1000000812.mm.2	Bsg	12215	ENSMUSG00000023175	basigin	-0.707197	0.612509	0.000101151	0.00337261
209	TC1000000933.mm.2	Txnrd1	50493	ENSMUSG00000020250	thioredoxin reductase 1	-0.896272	0.537273	0.00562272	0.0493705
210	TC1000001162.mm.2	Ube2n	93765	ENSMUSG00000074781	ubiquitin-conjugating enzyme E2N	-0.755829	0.592206	0.000357622	0.00799281
211	TC1000001333.mm.2	Tspan8	216350	ENSMUSG00000034127	tetraspanin 8	-2.34816	0.196397	1.49113e-05	0.000887722
212	TC1000001366.mm.2	Cpm	70574	ENSMUSG00000020183	carboxypeptidase M	-1.96835	0.255546	4.46564e-05	0.00186279
213	TC1000001479.mm.2	Tmbim4	68212	ENSMUSG00000020225	transmembrane BAX inhibitor motif containing 4	-0.899054	0.536238	0.000754554	0.0131566
214	TC1000001546.mm.2	Cdk4	12567	ENSMUSG00000006728	cyclin-dependent kinase 4	-1.23744	0.424124	0.00268425	0.0307409
215	TC1000001625.mm.2	Cd63	12512	ENSMUSG00000025351	CD63 antigen	-0.981969	0.506288	0.000219887	0.00570421
216	TC1000001772.mm.2	Pex3	56535	ENSMUSG00000019809	peroxisomal biogenesis factor 3	-1.2155	0.430623	0.0010326	0.0164964
217	TC1000001786.mm.2	Adgrg6	215798	ENSMUSG00000039116	adhesion G protein-coupled receptor G6	-0.676575	0.625649	0.000306363	0.00718392
218	TC1000001802.mm.2	Abracl	73112	ENSMUSG00000078453	ABRA C-terminal like	-1.69205	0.309488	0.00224688	0.0274748
219	TC1000002008.mm.2	Marcks	17118	ENSMUSG00000069662	myristoylated alanine rich protein kinase C substrate	-1.00957	0.496695	0.00460834	0.0432756
220	TC1000002195.mm.2	Serinc1	56442	ENSMUSG00000019877	serine incorporator 1	-1.28571	0.410168	0.00536027	0.0478224
221	TC1000002627.mm.2	Hsp90b1	22027	ENSMUSG00000020048	heat shock protein 90, beta (Grp94), member 1	-1.53413	0.345288	0.000723221	0.0128069
222	TC1000002907.mm.2	Cnot2	72068	ENSMUSG00000020166	CCR4-NOT transcription complex, subunit 2	-1.01652	0.494306	0.0043564	0.0418712
223	TC1000002945.mm.2	Rap1b	215449	ENSMUSG00000052681	RAS related protein 1b	-1.47691	0.359257	3.08597e-05	0.00140424
224	TC1000003078.mm.2	Slc16a7	20503	ENSMUSG00000020102	solute carrier family 16 (monocarboxylic acid transporters), member 7	-1.20934	0.432467	0.000911654	0.0150626
225	TC1000003152.mm.2	Pa2g4	18813	ENSMUSG00000025364	proliferation-associated 2G4	-0.995612	0.501523	0.00288272	0.032193
226	TC1000003164.mm.2	Ormdl2	66844	ENSMUSG00000025353	ORM1-like 2 (S. cerevisiae)	-0.603084	0.658345	0.00446632	0.0423932
227	TC1100000302.mm.2	Rtn4	68585	ENSMUSG00000020458	reticulon 4	-0.590413	0.664153	0.000488727	0.00979483
228	TC1100000426.mm.2	Slu7	193116	ENSMUSG00000020409	SLU7 splicing factor homolog (S. cerevisiae)	-1.13422	0.455581	0.00226649	0.0276234
229	TC1100000586.mm.2	Ppp2ca	19052	ENSMUSG00000020349	protein phosphatase 2 (formerly 2A), catalytic subunit, alpha isoform	-0.699551	0.615764	0.00235678	0.0281673
230	TC1100000689.mm.2	Lypd8	70163	ENSMUSG00000013643	LY6/PLAUR domain containing 8	-0.656257	0.634522	4.25225e-07	8.28293e-05
231	TC1100000730.mm.2	Mprip	26936	ENSMUSG00000005417	myosin phosphatase Rho interacting protein	-0.743721	0.597197	6.18401e-05	0.00235141
232	TC1100000932.mm.2	Cldn7	53624	ENSMUSG00000018569	claudin 7	-0.845978	0.556334	0.000311999	0.00726993
233	TC1100001017.mm.2	Tax1bp3	76281	ENSMUSG00000040158	Tax1 (human T cell leukemia virus type I) binding protein 3	-0.619127	0.651065	0.000711814	0.0126757
234	TC1100001074.mm.2	Pitpna	18738	ENSMUSG00000017781	phosphatidylinositol transfer protein, alpha	-1.34919	0.392512	0.000382161	0.0083662
235	TC1100001082.mm.2	Ywhae	22627	ENSMUSG00000020849	tyrosine 3-monooxygenase/tryptophan 5-monooxygenase activation protein, epsilon polypeptide	-0.758514	0.591105	0.0042892	0.0413753
236	TC1100001131.mm.2	Nufip2	68564	ENSMUSG00000037857	nuclear fragile X mental retardation protein interacting protein 2	-0.681571	0.623486	0.0027911	0.0316543
237	TC1100001221.mm.2	Ccl11	20292	ENSMUSG00000020676	chemokine (C-C motif) ligand 11	-0.615201	0.652839	0.0016776	0.0228677
238	TC1100001524.mm.2	Prr15l	217138	ENSMUSG00000047040	proline rich 15-like	-0.770135	0.586363	0.00529958	0.0475293
239	TC1100001550.mm.2	Lasp1	16796	ENSMUSG00000038366	LIM and SH3 protein 1	-1.79231	0.28871	0.000862644	0.0144682
240	TC1100001688.mm.2	Grn	14824	ENSMUSG00000034708	granulin	-1.23191	0.425753	0.000369025	0.00816192
241	TC1100001704.mm.2	Nmt1	18107	ENSMUSG00000020936	N-myristoyltransferase 1	-0.814088	0.568768	0.00359373	0.0369798
242	TC1100002003.mm.2	NA	NA	NA	NA	-0.590246	0.66423	1.10557e-06	0.000160654
243	TC1100002063.mm.2	Foxk2	68837	ENSMUSG00000039275	forkhead box K2	-0.605399	0.65729	0.00316365	0.0340039
244	TC1100002329.mm.2	Mdh1	17449	ENSMUSG00000020321	malate dehydrogenase 1, NAD (soluble)	-0.999464	0.500186	0.00160871	0.0223129
245	TC1100002550.mm.2	Ccng1	12450	ENSMUSG00000020326	cyclin G1	-1.6989	0.30802	0.00249697	0.0292292
246	TC1100002694.mm.2	Hnrnpab	15384	ENSMUSG00000020358	heterogeneous nuclear ribonucleoprotein A/B	-1.17693	0.442291	0.00388488	0.0387545
247	TC1100003345.mm.2	Myo1d	338367	ENSMUSG00000035441	myosin ID	-1.01842	0.493656	0.00462224	0.0433635
248	TC1100003496.mm.2	Msi2	76626	ENSMUSG00000069769	musashi RNA-binding protein 2	-1.10858	0.463751	0.000190755	0.00514692
249	TC1100003603.mm.2	B4galnt2	14422	ENSMUSG00000013418	beta-1,4-N-acetyl-galactosaminyl transferase 2	-0.807439	0.571395	1.30806e-07	3.80009e-05
250	TC1100003758.mm.2	Krt19	16669	ENSMUSG00000020911	keratin 19	-1.65496	0.317546	2.37384e-05	0.00119244
251	TC1100004100.mm.2	H3f3b	15081	ENSMUSG00000016559	H3 histone, family 3B	-0.729675	0.60304	0.000134162	0.00405371
252	TC1100004159.mm.2	Lgals3bp	19039	ENSMUSG00000033880	lectin, galactoside-binding, soluble, 3 binding protein	-0.630505	0.64595	1.2012e-08	5.67527e-06
253	TC1200000303.mm.2	Snx13	217463	ENSMUSG00000020590	sorting nexin 13	-0.889228	0.539903	3.78493e-07	7.5719e-05
254	TC1200000416.mm.2	Scfd1	76983	ENSMUSG00000020952	Sec1 family domain containing 1	-1.21425	0.430997	0.00142712	0.0206185
255	TC1200000459.mm.2	1700047I17Rik2	100101807	ENSMUSG00000094103	RIKEN cDNA 1700047I17 gene 2	-0.820078	0.566411	0.00307407	0.0333803
256	TC1200000461.mm.2	1700047I17Rik2	100101807	ENSMUSG00000094103	RIKEN cDNA 1700047I17 gene 2	-0.820078	0.566411	0.00307407	0.0333803
257	TC1200000688.mm.2	Fut8	53618	ENSMUSG00000021065	fucosyltransferase 8	-0.671334	0.627926	0.00287501	0.032193
258	TC1200000792.mm.2	Psen1	19164	ENSMUSG00000019969	presenilin 1	-0.67422	0.626671	0.00539969	0.0480583
259	TC1200001686.mm.2	Stxbp6	217517	ENSMUSG00000046314	syntaxin binding protein 6 (amisyn)	-0.708641	0.611896	5.31921e-06	0.000445221
260	TC1200001768.mm.2	Nfkbia	18035	ENSMUSG00000021025	nuclear factor of kappa light polypeptide gene enhancer in B cells inhibitor, alpha	-0.686413	0.621397	0.00295263	0.0325229
261	TC1200001988.mm.2	Zfp36l1	12192	ENSMUSG00000021127	zinc finger protein 36, C3H type-like 1	-0.642407	0.640643	0.000257833	0.00632646
262	TC1200002081.mm.2	Npc2	67963	ENSMUSG00000021242	NPC intracellular cholesterol transporter 2	-0.825047	0.564464	0.00371403	0.037792
263	TC1200002122.mm.2	Sptlc2	20773	ENSMUSG00000021036	serine palmitoyltransferase, long chain base subunit 2	-1.0942	0.468396	0.000599059	0.011207
264	TC1200002267.mm.2	Ddx24	27225	ENSMUSG00000041645	DEAD (Asp-Glu-Ala-Asp) box polypeptide 24	-0.832356	0.561611	0.00105376	0.0166785
265	TC1200002389.mm.2	Hsp90aa1	15519	ENSMUSG00000021270	heat shock protein 90, alpha (cytosolic), class A member 1	-2.63351	0.161151	0.0036323	0.0372215
266	TC1300000132.mm.2	Vps41	218035	ENSMUSG00000041236	VPS41 HOPS complex subunit	-0.701428	0.614963	0.00318348	0.0341344
267	TC1300000255.mm.2	Hist1h2bc	68024	ENSMUSG00000018102	histone cluster 1, H2bc	-2.19088	0.219017	0.000573331	0.0109095
268	TC1300001139.mm.2	Taf9	108143	ENSMUSG00000052293	TATA-box binding protein associated factor 9	-1.12008	0.460069	0.00103928	0.0165317
269	TC1300001252.mm.2	Mier3	218613	ENSMUSG00000032727	MIER family member 3	-0.622457	0.649564	0.00180581	0.0239689
270	TC1300001374.mm.2	Net1	56349	ENSMUSG00000021215	neuroepithelial cell transforming gene 1	-0.597505	0.660896	0.00233353	0.0280931
271	TC1300001751.mm.2	Gmds	218138	ENSMUSG00000038372	GDP-mannose 4, 6-dehydratase	-1.03761	0.487135	0.000369923	0.00817364
272	TC1300001762.mm.2	Serpinb1a	66222	ENSMUSG00000044734	serine (or cysteine) peptidase inhibitor, clade B, member 1a	-0.760405	0.590331	1.4678e-05	0.000880917
273	TC1300001807.mm.2	NA	NA	NA	NA	-0.601587	0.659029	9.39603e-05	0.00321988
274	TC1300002204.mm.2	Ctsl	13039	ENSMUSG00000021477	cathepsin L	-0.839578	0.558807	0.00184478	0.0243406
275	TC1300002326.mm.2	Cast	12380	ENSMUSG00000021585	calpastatin	-0.719595	0.607268	2.37056e-05	0.00119244
276	TC1300002463.mm.2	Iqgap2	544963	ENSMUSG00000021676	IQ motif containing GTPase activating protein 2	-1.09641	0.467677	0.000440849	0.0091662
277	TC1300002510.mm.2	Tnpo1	238799	ENSMUSG00000009470	transportin 1	-1.17506	0.442864	0.000380324	0.00835358
278	TC1300002609.mm.2	Rnf180	71816	ENSMUSG00000021720	ring finger protein 180	-1.555	0.340329	0.000748853	0.0131351
279	TC1400000200.mm.2	Vdac2	22334	ENSMUSG00000021771	voltage-dependent anion channel 2	-1.50565	0.352172	7.63751e-05	0.00274876
280	TC1400000340.mm.2	Ncoa4	27057	ENSMUSG00000056234	nuclear receptor coactivator 4	-1.74228	0.298898	0.00405827	0.0397696
281	TC1400000895.mm.2	Ctsb	13030	ENSMUSG00000021939	cathepsin B	-1.06463	0.478095	4.19368e-06	0.000380582
282	TC1400000942.mm.2	Clu	12759	ENSMUSG00000022037	clusterin	-5.55369	0.0212899	0.00017689	0.00489779
283	TC1400001054.mm.2	Lcp1	18826	ENSMUSG00000021998	lymphocyte cytosolic protein 1	-1.41639	0.374648	0.000713609	0.0126974
284	TC1400001105.mm.2	Elf1	13709	ENSMUSG00000036461	E74-like factor 1	-1.28221	0.411165	3.79484e-05	0.00162995
285	TC1400001303.mm.2	Mbnl2	105559	ENSMUSG00000022139	muscleblind like splicing factor 2	-0.691725	0.619113	0.00442397	0.0422351
286	TC1400001471.mm.2	Psmd6	66413	ENSMUSG00000021737	proteasome (prosome, macropain) 26S subunit, non-ATPase, 6	-0.597243	0.661016	0.00107934	0.0169384
287	TC1400001922.mm.2	Gmfb	63985	ENSMUSG00000062014	glia maturation factor, beta	-0.939906	0.521267	0.000253688	0.00627838
288	TC1400002281.mm.2	Bnip3l	12177	ENSMUSG00000022051	BCL2/adenovirus E1B interacting protein 3-like	-0.874362	0.545495	0.00138956	0.0202205
289	TC1400002735.mm.2	Stk24	223255	ENSMUSG00000063410	serine/threonine kinase 24	-0.748598	0.595182	0.000793344	0.0136249
290	TC1500000222.mm.2	Cpq	54381	ENSMUSG00000039007	carboxypeptidase Q	-0.63458	0.644128	0.00420415	0.0407209
291	TC1500000388.mm.2	Mal2	105853	ENSMUSG00000024479	mal, T cell differentiation protein 2	-0.752977	0.593378	6.92769e-06	0.000528647
292	TC1500000549.mm.2	Ly6e	17069	ENSMUSG00000022587	lymphocyte antigen 6 complex, locus E	-1.75391	0.296498	0.00154433	0.0217245
293	TC1500000688.mm.2	Apobec3	80287	ENSMUSG00000009585	apolipoprotein B mRNA editing enzyme, catalytic polypeptide 3	-0.852683	0.553754	0.00409992	0.0400188
294	TC1500000852.mm.2	Creld2	76737	ENSMUSG00000023272	cysteine-rich with EGF-like domains 2	-0.752972	0.59338	3.0087e-07	6.7486e-05
295	TC1500001051.mm.2	Dazap2	23994	ENSMUSG00000000346	DAZ associated protein 2	-1.71419	0.304773	0.00349191	0.0362005
296	TC1500001384.mm.2	Ywhaz	22631	ENSMUSG00000022285	tyrosine 3-monooxygenase/tryptophan 5-monooxygenase activation protein, zeta polypeptide	-2.09464	0.234126	0.00278461	0.0316292
297	TC1500001412.mm.2	Azin1	54375	ENSMUSG00000037458	antizyme inhibitor 1	-2.39293	0.190396	1.47733e-06	0.000194115
298	TC1500001572.mm.2	Anxa13	69787	NA	annexin A13	-1.49789	0.354071	1.88362e-06	0.000221311
299	TC1500001728.mm.2	Ly6a	110454	ENSMUSG00000075602	lymphocyte antigen 6 complex, locus A	-3.1128	0.115599	1.25712e-07	3.77238e-05
300	TC1500001729.mm.2	Ly6c1	17067	ENSMUSG00000079018	lymphocyte antigen 6 complex, locus C1	-3.95101	0.0646586	3.24404e-08	1.33402e-05
301	TC1500001819.mm.2	Myh9	17886	ENSMUSG00000022443	myosin, heavy polypeptide 9, non-muscle	-0.84829	0.555443	0.000100119	0.00335302
302	TC1500001967.mm.2	Cyb5r3	109754	ENSMUSG00000018042	cytochrome b5 reductase 3	-2.55914	0.169677	0.000567907	0.0108558
303	TC1500001971.mm.2	Arfgap3	66251	ENSMUSG00000054277	ADP-ribosylation factor GTPase activating protein 3	-0.985212	0.505152	0.00175758	0.0235682
304	TC1500002223.mm.2	Lima1	65970	ENSMUSG00000023022	LIM domain and actin binding 1	-2.039	0.243333	0.000307078	0.00719301
305	TC1500002282.mm.2	Krt8	16691	ENSMUSG00000049382	keratin 8	-2.5005	0.176715	0.000120928	0.00379819
306	TC1500002327.mm.2	Prlr	19116	ENSMUSG00000005268	prolactin receptor	-1.66964	0.314331	2.04587e-05	0.00108168
307	TC1500002348.mm.2	Vps28	66914	ENSMUSG00000059323	vacuolar protein sorting 28	-1.00572	0.498023	0.00513786	0.0466146
308	TC1600000415.mm.2	Dlg1	13383	ENSMUSG00000022770	discs large MAGUK scaffold protein 1	-0.656726	0.634316	0.00048441	0.00972586
309	TC1600000522.mm.2	Ildr1	106347	ENSMUSG00000022900	immunoglobulin-like domain containing receptor 1	-0.711926	0.610505	0.00380392	0.0383431
310	TC1600000861.mm.2	Usp25	30940	ENSMUSG00000022867	ubiquitin specific peptidase 25	-0.663876	0.63118	0.00300776	0.0329454
311	TC1600001316.mm.2	Comt	12846	ENSMUSG00000000326	catechol-O-methyltransferase	-1.05416	0.481579	0.000999847	0.0161335
312	TC1600001722.mm.2	Alcam	11658	ENSMUSG00000022636	activated leukocyte cell adhesion molecule	-2.03259	0.244415	0.00105909	0.0167269
313	TC1600001752.mm.2	Tmem45a	56277	ENSMUSG00000022754	transmembrane protein 45a	-0.959069	0.514389	1.73947e-05	0.000975422
314	TC1600001966.mm.2	App	11820	ENSMUSG00000022892	amyloid beta (A4) precursor protein	-0.772307	0.585481	0.00549627	0.0486255
315	TC1600001986.mm.2	Cct8	12469	ENSMUSG00000025613	chaperonin containing Tcp1, subunit 8 (theta)	-1.15254	0.449833	0.000516981	0.0101684
316	TC1600002005.mm.2	Cldn8	54420	ENSMUSG00000050520	claudin 8	-0.64961	0.637453	3.64435e-05	0.00159297
317	TC1600002170.mm.2	Cox17	12856	ENSMUSG00000046516	cytochrome c oxidase assembly protein 17	-0.704432	0.613684	0.00359098	0.0369686
318	TC1700000148.mm.2	Sod2	20656	ENSMUSG00000006818	superoxide dismutase 2, mitochondrial	-1.90751	0.266553	0.00272795	0.0311305
319	TC1700000651.mm.2	Slc44a4	70129	ENSMUSG00000007034	solute carrier family 44, member 4	-1.39307	0.380755	0.00015441	0.00447628
320	TC1700000662.mm.2	Clic1	114584	ENSMUSG00000007041	chloride intracellular channel 1	-1.34092	0.394768	3.72843e-07	7.5719e-05
321	TC1700001266.mm.2	Ppm1b	19043	ENSMUSG00000061130	protein phosphatase 1B, magnesium dependent, beta isoform	-0.756517	0.591924	0.000164764	0.00467274
322	TC1700001390.mm.2	Ezr	22350	ENSMUSG00000052397	ezrin	-0.93584	0.522738	0.00189429	0.0246208
323	TC1700001626.mm.2	Dnase1l2	66705	ENSMUSG00000024136	deoxyribonuclease 1-like 2	-1.32481	0.399201	0.00022352	0.00578381
324	TC1700001811.mm.2	Tff3	21786	ENSMUSG00000024029	trefoil factor 3, intestinal	-0.730718	0.602604	9.71084e-05	0.00328218
325	TC1700001938.mm.2	D17H6S56E-5	110956	NA	DNA segment, Chr 17, human D6S56E 5	-4.40334	0.0472566	1.16932e-08	5.64476e-06
326	TC1700002120.mm.2	Cd2ap	12488	ENSMUSG00000061665	CD2-associated protein	-0.695183	0.617631	5.28808e-05	0.00209229
327	TC1700002352.mm.2	C3	12266	ENSMUSG00000024164	complement component 3	-0.62704	0.647503	1.71087e-07	4.49859e-05
328	TC1700002487.mm.2	Myl12b	67938	ENSMUSG00000034868	myosin, light chain 12B, regulatory	-2.12032	0.229996	0.00033306	0.00758556
329	TC1700002488.mm.2	Myl12a	67268	ENSMUSG00000024048	myosin, light chain 12A, regulatory, non-sarcomeric	-1.13919	0.454013	4.81273e-05	0.00196455
330	TC1700002686.mm.2	Mcfd2	193813	ENSMUSG00000024150	multiple coagulation factor deficiency 2	-0.656646	0.634351	0.00297741	0.0327203
331	TC1700002819.mm.2	H2-T23	15040	ENSMUSG00000067212	histocompatibility 2, T region locus 23	-1.22177	0.428758	0.000850511	0.0143296
332	TC1800000306.mm.2	Ctnna1	12385	ENSMUSG00000037815	catenin (cadherin associated protein), alpha 1	-1.24984	0.420494	0.00255649	0.0296291
333	TC1800000311.mm.2	Matr3	17184	ENSMUSG00000037236	matrin 3	-0.969741	0.510598	0.00031646	0.00732629
334	TC1800000396.mm.2	Rnf14	56736	ENSMUSG00000060450	ring finger protein 14	-0.616148	0.65241	0.000400731	0.00865627
335	TC1800000543.mm.2	Csnk1g3	70425	ENSMUSG00000073563	casein kinase 1, gamma 3	-0.643549	0.640136	0.00384892	0.0385343
336	TC1800000665.mm.2	Nedd4l	83814	ENSMUSG00000024589	neural precursor cell expressed, developmentally down-regulated gene 4-like	-0.898322	0.53651	0.00152189	0.0214845
337	TC1800000762.mm.2	Mbd2	17191	ENSMUSG00000024513	methyl-CpG binding domain protein 2	-0.801128	0.5739	3.88479e-05	0.00166215
338	TC1800001246.mm.2	Yipf5	67180	ENSMUSG00000024487	Yip1 domain family, member 5	-0.847999	0.555555	0.00235322	0.0281673
339	TC1800001449.mm.2	Piezo2	667742	ENSMUSG00000041482	piezo-type mechanosensitive ion channel component 2	-0.916259	0.529881	0.00317047	0.0340277
340	TC1800001463.mm.2	Atp8b1	54670	ENSMUSG00000039529	ATPase, class I, type 8B, member 1	-0.87761	0.544268	0.000281067	0.00672563
341	TC1800001535.mm.2	Rab27b	80718	ENSMUSG00000024511	RAB27B, member RAS oncogene family	-1.74694	0.297932	0.00392143	0.0389357
342	TC1800001745.mm.2	Ier3ip1	66191	ENSMUSG00000090000	immediate early response 3 interacting protein 1	-0.833445	0.561187	0.00119417	0.0181503
343	TC1900000018.mm.2	Chka	12660	ENSMUSG00000024843	choline kinase alpha	-0.916299	0.529867	0.00467897	0.0437111
344	TC1900000171.mm.2	Ahnak	66395	ENSMUSG00000069833	AHNAK nucleoprotein (desmoyokin)	-0.882325	0.542493	0.000204268	0.00539356
345	TC1900000340.mm.2	Zfand5	22682	ENSMUSG00000024750	zinc finger, AN1-type domain 5	-0.633469	0.644625	0.000100331	0.00335302
346	TC1900000723.mm.2	Slk	20874	ENSMUSG00000025060	STE20-like kinase	-1.23379	0.425199	0.0048185	0.0446949
347	TC1900001484.mm.2	Pdlim1	54132	ENSMUSG00000055044	PDZ and LIM domain 1 (elfin)	-1.12795	0.457565	0.000576323	0.0109477

## Sheet: dreg_YF_FF
	PROBEID	SYMBOL	ENTREZID	ENSEMBL	GENENAME	LogFC	FC	P.Value	adj.P.Val
1	TC0100000064.mm.2	Sulf1	240725	ENSMUSG00000016918	sulfatase 1	-0.979652	0.507102	1.0493e-05	0.000701831
2	TC0100000135.mm.2	Gsta3	14859	ENSMUSG00000025934	glutathione S-transferase, alpha 3	-1.2939	0.407846	0.00106213	0.0167511
3	TC0100000295.mm.2	Il1r1	16177	ENSMUSG00000026072	interleukin 1 receptor, type I	-0.812271	0.569485	0.0021013	0.0264821
4	TC0100000343.mm.2	Col3a1	12825	ENSMUSG00000026043	collagen, type III, alpha 1	-4.06439	0.0597718	2.25228e-10	4.15682e-07
5	TC0100000375.mm.2	Stat1	20846	ENSMUSG00000026104	signal transducer and activator of transcription 1	-1.08124	0.472624	3.34101e-06	0.000333788
6	TC0100000433.mm.2	Bzw1	66882	ENSMUSG00000051223	basic leucine zipper and W2 domains 1	-0.763499	0.589066	0.000166112	0.00469896
7	TC0100000625.mm.2	Arpc2	76709	ENSMUSG00000006304	actin related protein 2/3 complex, subunit 2	-0.952278	0.516816	4.60181e-06	0.000400736
8	TC0100000711.mm.2	Agfg1	15463	ENSMUSG00000026159	ArfGAP with FG repeats 1	-0.704838	0.613511	0.000111464	0.00359509
9	TC0100000743.mm.2	Gm7609	665378	ENSMUSG00000062783	predicted pseudogene 7609	-0.738511	0.599358	1.65691e-05	0.000941004
10	TC0100000758.mm.2	NA	NA	NA	NA	-1.17205	0.443792	0.000195715	0.00524886
11	TC0100000766.mm.2	Sp100	20684	ENSMUSG00000026222	nuclear antigen Sp100	-1.40883	0.376618	1.23199e-06	0.000170985
12	TC0100000836.mm.2	Ugt1a2	22236	ENSMUSG00000090171	UDP glucuronosyltransferase 1 family, polypeptide A2	-1.7633	0.294573	6.50905e-05	0.00244983
13	TC0100001024.mm.2	Serpinb5	20724	ENSMUSG00000067006	serine (or cysteine) peptidase inhibitor, clade B, member 5	-0.598391	0.66049	0.000448946	0.00926513
14	TC0100001111.mm.2	Slc35f5	74150	ENSMUSG00000026342	solute carrier family 35, member F5	-1.21277	0.431438	0.00380903	0.0383604
15	TC0100001161.mm.2	AA986860	212439	ENSMUSG00000042510	expressed sequence AA986860	-1.18557	0.439652	5.51903e-05	0.00213884
16	TC0100001165.mm.2	Pigr	18703	ENSMUSG00000026417	polymeric immunoglobulin receptor	-3.41151	0.0939795	0.0030097	0.0329454
17	TC0100001172.mm.2	Ctse	13034	ENSMUSG00000004552	cathepsin E	-4.14115	0.0566749	3.17017e-06	0.000319986
18	TC0100001341.mm.2	Tpr	108989	ENSMUSG00000006005	translocated promoter region, nuclear basket protein	-0.785822	0.580022	0.00109896	0.0170892
19	TC0100001510.mm.2	Dpt	56429	ENSMUSG00000026574	dermatopontin	-2.47958	0.179297	0.00459485	0.0432161
20	TC0100001617.mm.2	Tagln2	21346	ENSMUSG00000026547	transgelin 2	-1.94275	0.260121	3.19095e-07	7.01567e-05
21	TC0100001724.mm.2	Tmem63a	208795	ENSMUSG00000026519	transmembrane protein 63a	-0.738318	0.599438	2.01949e-05	0.00107802
22	TC0100001882.mm.2	Cd34	12490	ENSMUSG00000016494	CD34 antigen	-1.77997	0.291189	0.000181435	0.00498631
23	TC0100002204.mm.2	Mgat4a	269181	ENSMUSG00000026110	mannoside acetylglucosaminyltransferase 4, isoenzyme A	-1.30922	0.403538	6.93918e-05	0.00257248
24	TC0100002305.mm.2	Nabp1	109019	ENSMUSG00000026107	nucleic acid binding protein 1	-0.652832	0.636031	0.00108191	0.0169547
25	TC0100002337.mm.2	Stk17b	98267	ENSMUSG00000026094	serine/threonine kinase 17b (apoptosis-inducing)	-0.591013	0.663877	0.000409701	0.00875632
26	TC0100002481.mm.2	Idh1	15926	ENSMUSG00000025950	isocitrate dehydrogenase 1 (NADP+), soluble	-1.42343	0.372825	9.57554e-05	0.00325837
27	TC0100002488.mm.2	Kansl1l	68691	ENSMUSG00000026004	KAT8 regulatory NSL complex subunit 1-like	-0.821967	0.56567	0.00231687	0.0280373
28	TC0100002544.mm.2	Fn1	14268	ENSMUSG00000026193	fibronectin 1	-1.95704	0.257556	4.97873e-06	0.000425222
29	TC0100002562.mm.2	Igfbp5	16011	ENSMUSG00000026185	insulin-like growth factor binding protein 5	-0.735519	0.600602	0.000709994	0.0126647
30	TC0100002993.mm.2	Actr3	74117	ENSMUSG00000026341	ARP3 actin-related protein 3	-1.63244	0.322542	6.03688e-06	0.000475372
31	TC0100003068.mm.2	Mfsd4a	213006	ENSMUSG00000059149	major facilitator superfamily domain containing 4A	-4.07019	0.0595321	1.55387e-11	5.75087e-08
32	TC0100003102.mm.2	Btg2	12227	ENSMUSG00000020423	B cell translocation gene 2, anti-proliferative	-0.719404	0.607348	0.00144735	0.020789
33	TC0100003123.mm.2	Elf3	13710	ENSMUSG00000003051	E74-like factor 3	-1.57945	0.334609	1.85736e-06	0.000221311
34	TC0100003167.mm.2	Ptprc	19264	ENSMUSG00000026395	protein tyrosine phosphatase, receptor type, C	-0.933483	0.523593	2.85274e-05	0.00134497
35	TC0100003170.mm.2	Nek7	59125	ENSMUSG00000026393	NIMA (never in mitosis gene a)-related expressed kinase 7	-0.59428	0.662375	0.00397857	0.0392484
36	TC0100003193.mm.2	Cfh	12628	ENSMUSG00000026365	complement component factor h	-3.54609	0.085609	3.66295e-08	1.40241e-05
37	TC0100003240.mm.2	Prg4	96875	ENSMUSG00000006014	proteoglycan 4 (megakaryocyte stimulating factor, articular superficial zone protein)	-1.06977	0.476396	3.69122e-07	7.5719e-05
38	TC0100003309.mm.2	Qsox1	104009	ENSMUSG00000033684	quiescin Q6 sulfhydryl oxidase 1	-2.65178	0.159124	0.00291952	0.0323508
39	TC0100003380.mm.2	Suco	226551	ENSMUSG00000040297	SUN domain containing ossification factor	-0.757827	0.591387	0.00363855	0.0372416
40	TC0100003422.mm.2	Atp1b1	11931	ENSMUSG00000026576	ATPase, Na+/K+ transporting, beta 1 polypeptide	-0.955857	0.515535	0.00321703	0.0343348
41	TC0100003508.mm.2	Uhmk1	16589	ENSMUSG00000026667	U2AF homology motif (UHM) kinase 1	-0.824241	0.564779	2.46465e-05	0.00121893
42	TC0100003522.mm.2	Fcgr2b	14130	ENSMUSG00000026656	Fc receptor, IgG, low affinity IIb	-1.77108	0.29299	0.000164036	0.00466399
43	TC0100003524.mm.2	Fcgr3	14131	ENSMUSG00000059498	Fc receptor, IgG, low affinity III	-3.57483	0.0839207	1.13125e-09	1.39559e-06
44	TC0100003533.mm.2	Fcer1g	14127	ENSMUSG00000058715	Fc receptor, IgE, high affinity I, gamma polypeptide	-1.1374	0.454579	2.79656e-05	0.0013241
45	TC0100003593.mm.2	Ifi207	226691	ENSMUSG00000073490	interferon activated gene 207	-1.26721	0.415463	4.51778e-05	0.00187868
46	TC0100003639.mm.2	Adss	11566	ENSMUSG00000015961	adenylosuccinate synthetase, non muscle	-0.642902	0.640423	0.000752732	0.0131566
47	TC0100003709.mm.2	Degs1	13244	ENSMUSG00000038633	delta(4)-desaturase, sphingolipid 1	-0.986533	0.504689	0.00040389	0.00869911
48	TC0100003715.mm.2	Capn2	12334	ENSMUSG00000026509	calpain 2	-0.773708	0.584912	8.46438e-06	0.000608285
49	TC0100003836.mm.2	Hsd11b1	15483	ENSMUSG00000016194	hydroxysteroid 11-beta dehydrogenase 1	-1.71589	0.304414	4.50508e-06	0.000396984
50	TC0100003888.mm.2	Ifi204	15951	ENSMUSG00000073489	interferon activated gene 204	-2.13403	0.22782	0.000197415	0.00527533
51	TC0100003889.mm.2	Ifi211	381308	ENSMUSG00000026536	interferon activated gene 211	-1.22752	0.42705	3.56058e-06	0.000343229
52	TC0200000240.mm.2	Vim	22352	ENSMUSG00000026728	vimentin	-2.61017	0.16378	5.53265e-05	0.00214038
53	TC0200000245.mm.2	Mrc1	17533	ENSMUSG00000026712	mannose receptor, C type 1	-2.70129	0.153755	4.17216e-06	0.000380582
54	TC0200000274.mm.2	Plxdc2	67448	ENSMUSG00000026748	plexin domain containing 2	-1.20128	0.43489	0.00236842	0.0282607
55	TC0200000382.mm.2	Il1rn	16181	ENSMUSG00000026981	interleukin 1 receptor antagonist	-1.46943	0.361126	0.00518257	0.0468096
56	TC0200000408.mm.2	Lrrc26	227618	ENSMUSG00000026961	leucine rich repeat containing 26	-2.58948	0.166146	0.000129679	0.00398291
57	TC0200000636.mm.2	Gsn	227753	ENSMUSG00000026879	gelsolin	-0.959371	0.514281	0.000912496	0.0150653
58	TC0200001045.mm.2	Itga6	16403	ENSMUSG00000027111	integrin alpha 6	-0.806524	0.571758	0.00221661	0.0273312
59	TC0200001226.mm.2	Slc43a3	58207	ENSMUSG00000027074	solute carrier family 43, member 3	-0.879276	0.54364	1.64687e-05	0.000937704
60	TC0200001368.mm.2	Spi1	20375	ENSMUSG00000002111	spleen focus forming virus (SFFV) proviral integration oncogene	-3.13008	0.114222	3.61306e-07	7.5719e-05
61	TC0200001627.mm.2	Lgr4	107515	ENSMUSG00000050199	leucine-rich repeat-containing G protein-coupled receptor 4	-1.89398	0.269065	9.38952e-06	0.000655672
62	TC0200001662.mm.2	Lpcat4	99010	ENSMUSG00000027134	lysophosphatidylcholine acyltransferase 4	-1.60846	0.327948	2.42779e-07	5.73526e-05
63	TC0200001729.mm.2	Thbs1	21825	ENSMUSG00000040152	thrombospondin 1	-2.01849	0.246816	1.76173e-07	4.54894e-05
64	TC0200001765.mm.2	Spint1	20732	ENSMUSG00000027315	serine protease inhibitor, Kunitz type 1	-1.45912	0.363716	0.00336583	0.0354225
65	TC0200001810.mm.2	Ckmt1	12716	ENSMUSG00000000308	creatine kinase, mitochondrial 1, ubiquitous	-1.58106	0.334236	1.48272e-07	4.06485e-05
66	TC0200001959.mm.2	Sirpa	19261	ENSMUSG00000037902	signal-regulatory protein alpha	-1.32787	0.398356	1.19125e-05	0.00076233
67	TC0200002013.mm.2	Pank2	74450	ENSMUSG00000037514	pantothenate kinase 2	-0.675962	0.625915	0.00012352	0.00386321
68	TC0200002228.mm.2	Pygb	110078	ENSMUSG00000033059	brain glycogen phosphorylase	-2.21312	0.215667	2.29415e-05	0.00117669
69	TC0200002426.mm.2	Lbp	16803	ENSMUSG00000016024	lipopolysaccharide binding protein	-3.49994	0.0883919	4.72725e-09	3.38623e-06
70	TC0200002522.mm.2	Wfdc2	67701	ENSMUSG00000017723	WAP four-disulfide core domain 2	-3.00451	0.12461	7.80993e-13	8.67136e-09
71	TC0200002537.mm.2	Ctsa	19025	ENSMUSG00000017760	cathepsin A	-0.810771	0.570077	0.00144692	0.020789
72	TC0200002982.mm.2	Rsu1	20163	ENSMUSG00000026727	Ras suppressor protein 1	-1.2027	0.434461	0.00427918	0.0413146
73	TC0200003303.mm.2	Lcn2	16819	ENSMUSG00000026822	lipocalin 2	-5.17997	0.0275851	3.93594e-05	0.0016808
74	TC0200003362.mm.2	Stom	13830	ENSMUSG00000026880	stomatin	-0.701296	0.615019	2.98306e-05	0.00138489
75	TC0200003473.mm.2	Zeb2	24136	ENSMUSG00000026872	zinc finger E-box binding homeobox 2	-0.596829	0.661206	0.000884808	0.0146959
76	TC0200003592.mm.2	Baz2b	407823	ENSMUSG00000026987	bromodomain adjacent to zinc finger domain, 2B	-0.649772	0.637381	0.00016074	0.00459973
77	TC0200003605.mm.2	Itgb6	16420	ENSMUSG00000026971	integrin beta 6	-1.23393	0.425157	0.000287725	0.00685539
78	TC0200003607.mm.2	Rbms1	56878	ENSMUSG00000026970	RNA binding motif, single stranded interacting protein 1	-1.61251	0.327028	0.000199759	0.00530605
79	TC0200003670.mm.2	Galnt3	14425	ENSMUSG00000026994	polypeptide N-acetylgalactosaminyltransferase 3	-0.915506	0.530158	0.000121994	0.00382626
80	TC0200003682.mm.2	Scn7a	20272	ENSMUSG00000034810	sodium channel, voltage-gated, type VII, alpha	-0.586377	0.666014	0.00199244	0.0255746
81	TC0200003806.mm.2	Fkbp7	14231	ENSMUSG00000002732	FK506 binding protein 7	-0.689701	0.619982	0.00301028	0.0329454
82	TC0200003880.mm.2	Serping1	12258	ENSMUSG00000023224	serine (or cysteine) peptidase inhibitor, clade G, member 1	-4.07555	0.0593112	2.74398e-05	0.00131354
83	TC0200004090.mm.2	Ptprj	19271	ENSMUSG00000025314	protein tyrosine phosphatase, receptor type, J	-0.838884	0.559076	0.000252152	0.0062492
84	TC0200004219.mm.2	Cd44	12505	ENSMUSG00000005087	CD44 antigen	-2.59392	0.165636	1.90819e-08	8.64758e-06
85	TC0200004227.mm.2	Cat	12359	ENSMUSG00000027187	catalase	-2.31103	0.201517	0.00487605	0.0449844
86	TC0200004229.mm.2	Caprin1	53872	ENSMUSG00000027184	cell cycle associated protein 1	-0.678478	0.624824	0.000576233	0.0109477
87	TC0200004383.mm.2	Meis2	17536	ENSMUSG00000027210	Meis homeobox 2	-1.10414	0.465181	9.44338e-06	0.000657366
88	TC0200004525.mm.2	Fbn1	14118	ENSMUSG00000027204	fibrillin 1	-0.613959	0.653401	7.94155e-05	0.00283978
89	TC0200004545.mm.2	Sppl2a	66552	ENSMUSG00000027366	signal peptide peptidase like 2A	-2.8833	0.135532	0.000553787	0.0106471
90	TC0200004671.mm.2	Pcna	18538	ENSMUSG00000027342	proliferating cell nuclear antigen	-1.09805	0.467146	6.90994e-06	0.000528647
91	TC0200004684.mm.2	Fermt1	241639	ENSMUSG00000027356	fermitin family member 1	-0.786325	0.579819	0.000356261	0.00798298
92	TC0200004756.mm.2	Snx5	69178	ENSMUSG00000027423	sorting nexin 5	-1.75111	0.297074	0.0010101	0.0162538
93	TC0200005030.mm.2	Tgm2	21817	ENSMUSG00000037820	transglutaminase 2, C polypeptide	-0.651501	0.636617	9.49885e-05	0.0032451
94	TC0200005112.mm.2	Slpi	20568	ENSMUSG00000017002	secretory leukocyte peptidase inhibitor	-0.997583	0.500838	5.9852e-06	0.000475372
95	TC0200005136.mm.2	Pltp	18830	ENSMUSG00000017754	phospholipid transfer protein	-3.11721	0.115246	1.95639e-07	4.87816e-05
96	TC0200005164.mm.2	Sulf2	72043	ENSMUSG00000006800	sulfatase 2	-1.81125	0.284943	7.07879e-07	0.000117307
97	TC0200005291.mm.2	Pmepa1	65112	ENSMUSG00000038400	prostate transmembrane protein, androgen induced 1	-1.49636	0.354448	2.29953e-07	5.50413e-05
98	TC0200005314.mm.2	Ctsz	64138	ENSMUSG00000016256	cathepsin Z	-0.921663	0.5279	6.33693e-05	0.00239482
99	TC0300000096.mm.2	Car2	12349	ENSMUSG00000027562	carbonic anhydrase 2	-1.04432	0.484874	0.00223854	0.0274298
100	TC0300000137.mm.2	Cp	12870	ENSMUSG00000003617	ceruloplasmin	-2.48958	0.178058	1.18371e-07	3.60075e-05
101	TC0300000161.mm.2	Tnfsf10	22035	ENSMUSG00000039304	tumor necrosis factor (ligand) superfamily, member 10	-0.823698	0.564992	0.000104763	0.00344508
102	TC0300000408.mm.2	Postn	50706	ENSMUSG00000027750	periostin, osteoblast specific factor	-0.899059	0.536237	0.000815614	0.0138892
103	TC0300000459.mm.2	Selenot	69227	ENSMUSG00000075700	selenoprotein T	-0.667063	0.629788	0.00154447	0.0217245
104	TC0300000680.mm.2	Lrba	80877	ENSMUSG00000028080	LPS-responsive beige-like anchor	-0.808211	0.57109	0.00185989	0.0244212
105	TC0300000753.mm.2	Muc1	17829	ENSMUSG00000042784	mucin 1, transmembrane	-1.39101	0.381298	1.00726e-05	0.000684289
106	TC0300000778.mm.2	Tpm3	59069	ENSMUSG00000027940	tropomyosin 3, gamma	-1.76093	0.295058	0.000171492	0.0047841
107	TC0300000809.mm.2	S100a6	20200	ENSMUSG00000001025	S100 calcium binding protein A6 (calcyclin)	-1.97117	0.255046	0.000135431	0.00408058
108	TC0300000821.mm.2	Sprr2a2	100303744	ENSMUSG00000068893	small proline-rich protein 2A2	-1.20577	0.433538	1.39661e-06	0.000186826
109	TC0300000822.mm.2	Sprr2a3	100042514	ENSMUSG00000074445	small proline-rich protein 2A3	-3.82241	0.0706868	3.37721e-06	0.000334124
110	TC0300000852.mm.2	S100a11	20195	ENSMUSG00000027907	S100 calcium binding protein A11	-4.13915	0.0567533	1.4869e-05	0.000887582
111	TC0300000853.mm.2	S100a10	20194	ENSMUSG00000041959	S100 calcium binding protein A10 (calpactin)	-1.77771	0.291646	3.05297e-05	0.00139494
112	TC0300000903.mm.2	Ctss	13040	ENSMUSG00000038642	cathepsin S	-3.33572	0.0990483	3.4793e-09	2.75933e-06
113	TC0300000910.mm.2	Mcl1	17210	ENSMUSG00000038612	myeloid cell leukemia sequence 1	-0.773205	0.585116	8.38083e-07	0.000134859
114	TC0300000949.mm.2	Txnip	56338	ENSMUSG00000038393	thioredoxin interacting protein	-2.51716	0.174687	0.00551139	0.0487076
115	TC0300001081.mm.2	Rhoc	11853	ENSMUSG00000002233	ras homolog family member C	-1.10279	0.465615	1.59975e-05	0.000923471
116	TC0300001103.mm.2	Dennd2d	72121	ENSMUSG00000027901	DENN/MADD domain containing 2D	-1.47014	0.360947	8.79017e-08	2.91335e-05
117	TC0300001104.mm.2	Dram2	67171	ENSMUSG00000027900	DNA-damage regulated autophagy modulator 2	-1.47773	0.359053	3.27777e-06	0.000329349
118	TC0300001378.mm.2	Slc39a8	67547	ENSMUSG00000053897	solute carrier family 39 (metal ion transporter), member 8	-0.842544	0.557659	0.00040728	0.00874668
119	TC0300001772.mm.2	Mecom	14013	ENSMUSG00000027684	MDS1 and EVI1 complex locus	-0.896164	0.537314	0.00437917	0.0420059
120	TC0300001850.mm.2	Anxa5	11747	ENSMUSG00000027712	annexin A5	-1.73323	0.300778	4.9283e-07	8.85367e-05
121	TC0300001953.mm.2	Elf2	69257	ENSMUSG00000037174	E74-like factor 2	-1.11267	0.462439	3.69453e-05	0.0016055
122	TC0300002236.mm.2	Tlr2	24088	ENSMUSG00000027995	toll-like receptor 2	-0.760646	0.590232	2.28513e-05	0.00117669
123	TC0300002284.mm.2	Fcrls	80891	ENSMUSG00000015852	Fc receptor-like S, scavenger receptor	-1.54765	0.342066	1.57693e-05	0.000923471
124	TC0300002374.mm.2	S100a1	20193	ENSMUSG00000044080	S100 calcium binding protein A1	-0.765852	0.588106	0.000118412	0.00373302
125	TC0300002482.mm.2	Ecm1	13601	ENSMUSG00000028108	extracellular matrix protein 1	-1.75516	0.296241	2.53982e-07	5.93677e-05
126	TC0300002605.mm.2	Atp1a1	11928	ENSMUSG00000033161	ATPase, Na+/K+ transporting, alpha 1 polypeptide	-1.82563	0.282119	2.7056e-05	0.00130711
127	TC0300002629.mm.2	Olfml3	99543	ENSMUSG00000027848	olfactomedin-like 3	-1.61176	0.327199	9.11787e-05	0.00313909
128	TC0300002660.mm.2	Capza1	12340	ENSMUSG00000070372	capping protein (actin filament) muscle Z-line, alpha 1	-0.784952	0.580371	2.18576e-05	0.0011367
129	TC0300002688.mm.2	Cept1	99712	ENSMUSG00000040774	choline/ethanolaminephosphotransferase 1	-0.69119	0.619343	0.000413744	0.00878356
130	TC0300002695.mm.2	Cd53	12508	ENSMUSG00000040747	CD53 antigen	-1.2534	0.419459	3.04061e-05	0.00139494
131	TC0300002718.mm.2	Csf1	12977	ENSMUSG00000014599	colony stimulating factor 1 (macrophage)	-1.37253	0.386214	1.48441e-05	0.000887582
132	TC0300002756.mm.2	Prpf38b	66921	ENSMUSG00000027881	PRP38 pre-mRNA processing factor 38 (yeast) domain containing B	-0.747186	0.595764	0.00345141	0.0359415
133	TC0300002972.mm.2	Npnt	114249	ENSMUSG00000040998	nephronectin	-0.618627	0.65129	2.0758e-05	0.0010923
134	TC0300003087.mm.2	Cyr61	16007	ENSMUSG00000028195	cysteine rich protein 61	-0.81496	0.568424	7.7093e-09	4.27982e-06
135	TC0300003106.mm.2	Prkacb	18749	ENSMUSG00000005034	protein kinase, cAMP dependent, catalytic, beta	-0.841133	0.558205	0.000599919	0.0112136
136	TC0300003133.mm.2	Ifi44	99899	ENSMUSG00000028037	interferon-induced protein 44	-0.679656	0.624314	9.83351e-06	0.000680192
137	TC0400000039.mm.2	Sdcbp	53378	ENSMUSG00000028249	syndecan binding protein	-1.36519	0.388184	2.75077e-06	0.000288627
138	TC0400000388.mm.2	Gm13304	100504346	ENSMUSG00000073878	predicted gene 13304	-2.81689	0.141917	0.000139507	0.00419769
139	TC0400000394.mm.2	Gm13304	100504346	ENSMUSG00000073878	predicted gene 13304	-2.73136	0.150584	0.000327368	0.00750209
140	TC0400001038.mm.2	Leprot	230514	ENSMUSG00000035212	leptin receptor overlapping transcript	-0.768845	0.586887	0.00148014	0.0211098
141	TC0400001107.mm.2	Dhcr24	74754	ENSMUSG00000034926	24-dehydrocholesterol reductase	-0.660315	0.63274	2.64133e-05	0.00128344
142	TC0400001250.mm.2	Pik3r3	18710	ENSMUSG00000028698	phosphoinositide-3-kinase regulatory subunit 3	-1.92044	0.264173	1.87203e-07	4.7782e-05
143	TC0400001259.mm.2	Prdx1	18477	ENSMUSG00000028691	peroxiredoxin 1	-1.12639	0.458061	0.000272564	0.00657887
144	TC0400001307.mm.2	Elovl1	54325	ENSMUSG00000006390	elongation of very long chain fatty acids (FEN1/Elo2, SUR4/Elo3, yeast)-like 1	-0.857341	0.551969	0.00283182	0.031997
145	TC0400001325.mm.2	Slc2a1	20525	ENSMUSG00000028645	solute carrier family 2 (facilitated glucose transporter), member 1	-1.55687	0.339887	1.92292e-05	0.00104147
146	TC0400001512.mm.2	Tmem54	66260	ENSMUSG00000028786	transmembrane protein 54	-1.12255	0.459283	0.00108599	0.0169896
147	TC0400001530.mm.2	Ptp4a2	19244	ENSMUSG00000028788	protein tyrosine phosphatase 4a2	-2.33518	0.198172	0.000510585	0.0101028
148	TC0400001557.mm.2	Laptm5	16792	ENSMUSG00000028581	lysosomal-associated protein transmembrane 5	-2.91478	0.132606	7.15438e-09	4.18079e-06
149	TC0400001592.mm.2	Dnajc8	68598	ENSMUSG00000054405	DnaJ heat shock protein family (Hsp40) member C8	-0.671068	0.628042	0.00363422	0.0372239
150	TC0400001593.mm.2	Ptafr	19204	ENSMUSG00000056529	platelet-activating factor receptor	-0.867182	0.548217	4.93933e-05	0.00199966
151	TC0400001741.mm.2	Capzb	12345	ENSMUSG00000028745	capping protein (actin filament) muscle Z-line, beta	-1.47233	0.360399	0.00394756	0.0390988
152	TC0400001856.mm.2	Dhrs3	20148	ENSMUSG00000066026	dehydrogenase/reductase (SDR family) member 3	-2.29132	0.204288	4.94396e-07	8.85367e-05
153	TC0400001890.mm.2	NA	NA	NA	NA	-0.814962	0.568423	0.00382315	0.0384149
154	TC0400001974.mm.2	Eno1	13806	ENSMUSG00000063524	enolase 1, alpha non-neuron	-1.55141	0.341176	5.22275e-05	0.00207471
155	TC0400001990.mm.2	Errfi1	74155	ENSMUSG00000028967	ERBB receptor feedback inhibitor 1	-0.956772	0.515208	9.6572e-05	0.00326902
156	TC0400002077.mm.2	Gnb1	14688	ENSMUSG00000029064	guanine nucleotide binding protein (G protein), beta 1	-0.860775	0.550657	0.00490169	0.0451272
157	TC0400002139.mm.2	Penk	18619	ENSMUSG00000045573	preproenkephalin	-2.99345	0.125569	1.96548e-06	0.000226603
158	TC0400002174.mm.2	Car8	12319	ENSMUSG00000041261	carbonic anhydrase 8	-0.959089	0.514382	4.35509e-07	8.33595e-05
159	TC0400002268.mm.2	Cpne3	70568	ENSMUSG00000028228	copine III	-0.923969	0.527057	0.00330452	0.0349263
160	TC0400002373.mm.2	Pnrc1	108767	ENSMUSG00000040128	proline-rich nuclear receptor coactivator 1	-1.04126	0.485903	0.00231392	0.0280169
161	TC0400002449.mm.2	B4galt1	14595	ENSMUSG00000028413	UDP-Gal:betaGlcNAc beta 1,4- galactosyltransferase, polypeptide 1	-0.632856	0.644899	0.000110436	0.00358006
162	TC0400002506.mm.2	Gm1987	100504362	ENSMUSG00000095320	predicted gene 1987	-2.69059	0.1549	0.000108167	0.00351164
163	TC0400002665.mm.2	Abca1	11303	ENSMUSG00000015243	ATP-binding cassette, sub-family A (ABC1), member 1	-0.886526	0.540915	1.69101e-05	0.000957921
164	TC0400002731.mm.2	Txn1	22166	ENSMUSG00000028367	thioredoxin 1	-0.779769	0.58246	0.00148632	0.0211574
165	TC0400002737.mm.2	Lpar1	14745	ENSMUSG00000038668	lysophosphatidic acid receptor 1	-0.759053	0.590884	0.000651141	0.0119202
166	TC0400002786.mm.2	Fkbp15	338355	ENSMUSG00000066151	FK506 binding protein 15	-0.972375	0.509666	7.07662e-05	0.00260212
167	TC0400002980.mm.2	Plin2	11520	ENSMUSG00000028494	perilipin 2	-1.24272	0.422575	0.00514482	0.046631
168	TC0400003000.mm.2	Hacd4	66775	ENSMUSG00000028497	3-hydroxyacyl-CoA dehydratase 4	-0.598073	0.660636	8.3565e-05	0.0029408
169	TC0400003421.mm.2	Ybx1	22608	ENSMUSG00000028639	Y box protein 1	-1.87284	0.273035	0.000831879	0.0141013
170	TC0400003473.mm.2	Cap1	12331	ENSMUSG00000028656	CAP, adenylate cyclase-associated protein 1 (yeast)	-1.27292	0.41382	3.86128e-05	0.00165528
171	TC0400003599.mm.2	Hdac1	433759	ENSMUSG00000028800	histone deacetylase 1	-0.825728	0.564197	0.0036393	0.0372416
172	TC0400003629.mm.2	Serinc2	230779	ENSMUSG00000023232	serine incorporator 2	-2.59372	0.165658	0.000386566	0.00842403
173	TC0400003792.mm.2	C1qb	12260	ENSMUSG00000036905	complement component 1, q subcomponent, beta polypeptide	-2.89415	0.134516	1.16878e-07	3.60075e-05
174	TC0400003793.mm.2	C1qc	12262	ENSMUSG00000036896	complement component 1, q subcomponent, C chain	-0.877369	0.544359	5.97462e-06	0.000475372
175	TC0400003794.mm.2	C1qa	12259	ENSMUSG00000036887	complement component 1, q subcomponent, alpha polypeptide	-1.34656	0.393228	0.00010751	0.00350389
176	TC0400003803.mm.2	Cdc42	12540	ENSMUSG00000006699	cell division cycle 42	-1.11391	0.462039	0.00261221	0.0301313
177	TC0400003917.mm.2	Pdpn	14726	ENSMUSG00000028583	podoplanin	-0.975922	0.508415	0.00480716	0.0446083
178	TC0500000008.mm.2	Cdk6	12571	ENSMUSG00000040274	cyclin-dependent kinase 6	-0.942092	0.520478	6.8374e-06	0.000525368
179	TC0500000043.mm.2	Steap4	117167	ENSMUSG00000012428	STEAP family member 4	-1.13543	0.4552	1.72197e-07	4.49859e-05
180	TC0500000171.mm.2	Fgl2	14190	ENSMUSG00000039899	fibrinogen-like protein 2	-0.953612	0.516338	0.000224257	0.00578381
181	TC0500000195.mm.2	Kmt2e	69188	ENSMUSG00000029004	lysine (K)-specific methyltransferase 2E	-1.06145	0.479151	0.00202113	0.0257929
182	TC0500000289.mm.2	Selenoi	28042	ENSMUSG00000075703	selenoprotein I	-1.3296	0.39788	5.55596e-06	0.000455261
183	TC0500000339.mm.2	Ppp1cb	19046	ENSMUSG00000014956	protein phosphatase 1, catalytic subunit, beta isoform	-0.902325	0.535024	4.68638e-06	0.000406507
184	TC0500000349.mm.2	Ywhah	22629	ENSMUSG00000018965	tyrosine 3-monooxygenase/tryptophan 5-monooxygenase activation protein, eta polypeptide	-1.18286	0.440478	8.41222e-05	0.00294948
185	TC0500000381.mm.2	Add1	11518	ENSMUSG00000029106	adducin 1 (alpha)	-0.979826	0.507041	0.00339652	0.0355846
186	TC0500000527.mm.2	Sod3	20657	ENSMUSG00000072941	superoxide dismutase 3, extracellular	-0.641513	0.64104	0.00282511	0.0319421
187	TC0500000541.mm.2	Rbpj	19664	ENSMUSG00000039191	recombination signal binding protein for immunoglobulin kappa J region	-0.886672	0.54086	0.000125986	0.00390667
188	TC0500000841.mm.2	Cxcl5	20311	ENSMUSG00000029371	chemokine (C-X-C motif) ligand 5	-1.45565	0.36459	0.000435211	0.00907446
189	TC0500000845.mm.2	Cxcl15	20309	ENSMUSG00000029375	chemokine (C-X-C motif) ligand 15	-1.42965	0.371222	7.01554e-06	0.000533518
190	TC0500000860.mm.2	Parm1	231440	ENSMUSG00000034981	prostate androgen-regulated mucin-like protein 1	-1.83652	0.279996	5.65088e-07	9.80339e-05
191	TC0500000922.mm.2	Cxcl13	55985	ENSMUSG00000023078	chemokine (C-X-C motif) ligand 13	-2.77529	0.146068	1.52744e-05	0.000902084
192	TC0500000928.mm.2	Anxa3	11745	ENSMUSG00000029484	annexin A3	-2.69895	0.154005	1.03769e-09	1.35547e-06
193	TC0500001025.mm.2	Spp1	20750	ENSMUSG00000029304	secreted phosphoprotein 1	-0.906156	0.533605	0.00188159	0.0245203
194	TC0500001239.mm.2	Oasl2	23962	ENSMUSG00000029561	2'-5' oligoadenylate synthetase-like 2	-2.26421	0.208164	7.40373e-09	4.21557e-06
195	TC0500001501.mm.2	Adgrd1	243277	ENSMUSG00000044017	adhesion G protein-coupled receptor D1	-1.26416	0.416341	1.9612e-05	0.00105194
196	TC0500001595.mm.2	Upk3b	100647	ENSMUSG00000042985	uroplakin 3B	-2.1239	0.229426	0.000185699	0.00505967
197	TC0500001764.mm.2	Arpc1b	11867	ENSMUSG00000029622	actin related protein 2/3 complex, subunit 1B	-1.86459	0.274601	1.49841e-06	0.000195728
198	TC0500001844.mm.2	Alox5ap	11690	ENSMUSG00000060063	arachidonate 5-lipoxygenase activating protein	-0.6632	0.631476	0.000601935	0.0112232
199	TC0500002010.mm.2	Ptpn12	19248	ENSMUSG00000028771	protein tyrosine phosphatase, non-receptor type 12	-1.29958	0.406245	0.000359595	0.00800358
200	TC0500002021.mm.2	Napepld	242864	ENSMUSG00000044968	N-acyl phosphatidylethanolamine phospholipase D	-0.820713	0.566162	8.07929e-05	0.00287514
201	TC0500002266.mm.2	Man2b2	17160	ENSMUSG00000029119	mannosidase 2, alpha B2	-0.803593	0.57292	0.000232866	0.00590974
202	TC0500002286.mm.2	Wdr1	22388	ENSMUSG00000005103	WD repeat domain 1	-1.02893	0.490075	0.000349524	0.00786957
203	TC0500002320.mm.2	Prom1	19126	ENSMUSG00000029086	prominin 1	-1.26071	0.417339	0.00023856	0.00599388
204	TC0500002688.mm.2	Ugt2b34	100727	ENSMUSG00000029260	UDP glucuronosyltransferase 2 family, polypeptide B34	-1.7468	0.297961	0.000323848	0.00746768
205	TC0500002712.mm.2	Jchain	16069	ENSMUSG00000067149	immunoglobulin joining chain	-3.60733	0.0820514	4.19211e-07	8.28293e-05
206	TC0500002753.mm.2	Naaa	67111	ENSMUSG00000029413	N-acylethanolamine acid amidase	-1.05481	0.481361	0.000466907	0.00946863
207	TC0500002972.mm.2	NA	NA	NA	NA	-0.625664	0.648121	0.00376633	0.0381008
208	TC0500003050.mm.2	Selplg	20345	ENSMUSG00000048163	selectin, platelet (p-selectin) ligand	-0.598103	0.660622	7.4186e-06	0.000550961
209	TC0500003064.mm.2	Gltp	56356	ENSMUSG00000011884	glycolipid transfer protein	-1.08363	0.471842	7.07773e-05	0.00260212
210	TC0500003313.mm.2	Gusb	110006	ENSMUSG00000025534	glucuronidase, beta	-0.641102	0.641223	0.000685788	0.0123987
211	TC0500003384.mm.2	Cldn4	12740	ENSMUSG00000047501	claudin 4	-1.1774	0.442147	0.000319759	0.00738106
212	TC0500003538.mm.2	Actb	11461	ENSMUSG00000029580	actin, beta	-0.902011	0.53514	1.01736e-06	0.000154497
213	TC0500003738.mm.2	Pcolce	18542	ENSMUSG00000029718	procollagen C-endopeptidase enhancer protein	-0.863015	0.549802	6.12112e-05	0.00233149
214	TC0600000010.mm.2	Col1a2	12843	ENSMUSG00000029661	collagen, type I, alpha 2	-1.56129	0.338848	2.7077e-05	0.00130711
215	TC0600000134.mm.2	Capza2	12343	ENSMUSG00000015733	capping protein (actin filament) muscle Z-line, alpha 2	-1.43456	0.36996	0.000848366	0.0143043
216	TC0600000308.mm.2	Exoc4	20336	ENSMUSG00000029763	exocyst complex component 4	-0.887974	0.540372	0.000772755	0.0134061
217	TC0600000327.mm.2	Akr1b7	11997	ENSMUSG00000052131	aldo-keto reductase family 1, member B7	-0.933475	0.523596	0.0035054	0.0362895
218	TC0600000577.mm.2	Gpnmb	93695	ENSMUSG00000029816	glycoprotein (transmembrane) nmb	-1.24286	0.422534	0.000466568	0.00946863
219	TC0600000633.mm.2	Tax1bp1	52440	ENSMUSG00000004535	Tax1 (human T cell leukemia virus type I) binding protein 1	-1.53753	0.344474	0.0017853	0.0238104
220	TC0600000764.mm.2	Tnip3	414084	ENSMUSG00000044162	TNFAIP3 interacting protein 3	-2.1977	0.217985	1.86697e-05	0.00101862
221	TC0600000775.mm.2	Gng12	14701	ENSMUSG00000036402	guanine nucleotide binding protein (G protein), gamma 12	-0.669187	0.628861	0.000168456	0.00474112
222	TC0600000875.mm.2	Reg3b	18489	ENSMUSG00000071356	regenerating islet-derived 3 beta	-5.11704	0.0288149	6.41877e-06	0.000501885
223	TC0600001203.mm.2	Bhlhe40	20893	ENSMUSG00000030103	basic helix-loop-helix family, member e40	-2.27311	0.206883	2.20141e-06	0.000246892
224	TC0600001279.mm.2	Pparg	19016	ENSMUSG00000000440	peroxisome proliferator activated receptor gamma	-0.974643	0.508866	0.000978358	0.0158696
225	TC0600001384.mm.2	Mfap5	50530	ENSMUSG00000030116	microfibrillar associated protein 5	-0.796859	0.575601	2.16599e-06	0.000244152
226	TC0600001397.mm.2	Clec4a1	269799	ENSMUSG00000049037	C-type lectin domain family 4, member a1	-0.620782	0.650319	3.54035e-06	0.000343229
227	TC0600001425.mm.2	Lpcat3	14792	ENSMUSG00000004270	lysophosphatidylcholine acyltransferase 3	-1.48494	0.357264	0.0010212	0.0164087
228	TC0600001458.mm.2	Scnn1a	20276	ENSMUSG00000030340	sodium channel, nonvoltage-gated 1 alpha	-1.1681	0.445007	1.64133e-06	0.000204761
229	TC0600001459.mm.2	Tnfrsf1a	21937	ENSMUSG00000030341	tumor necrosis factor receptor superfamily, member 1a	-0.754367	0.592806	0.000604736	0.0112657
230	TC0600001602.mm.2	Gprc5a	232431	ENSMUSG00000046733	G protein-coupled receptor, family C, group 5, member A	-1.17326	0.44342	1.47162e-07	4.06485e-05
231	TC0600001606.mm.2	Emp1	13730	ENSMUSG00000030208	epithelial membrane protein 1	-1.98429	0.252737	2.0336e-05	0.00108014
232	TC0600001769.mm.2	2810474O19Rik	67246	ENSMUSG00000032712	RIKEN cDNA 2810474O19 gene	-1.00374	0.498704	0.000437196	0.00910729
233	TC0600001787.mm.2	Samd9l	209086	ENSMUSG00000047735	sterile alpha motif domain containing 9-like	-1.22615	0.427458	0.000142553	0.00423961
234	TC0600001807.mm.2	Pon3	269823	ENSMUSG00000029759	paraoxonase 3	-1.79646	0.28788	0.000312645	0.00727584
235	TC0600002109.mm.2	Hipk2	15258	ENSMUSG00000061436	homeodomain interacting protein kinase 2	-0.979944	0.506999	0.0055555	0.0489442
236	TC0600002114.mm.2	Parp12	243771	ENSMUSG00000038507	poly (ADP-ribose) polymerase family, member 12	-1.01527	0.494735	4.22054e-07	8.28293e-05
237	TC0600002233.mm.2	Tmem176b	65963	ENSMUSG00000029810	transmembrane protein 176B	-1.1806	0.441167	0.000383251	0.00837398
238	TC0600002269.mm.2	Skap2	54353	ENSMUSG00000059182	src family associated phosphoprotein 2	-1.26867	0.415043	6.08037e-05	0.00231994
239	TC0600002427.mm.2	Tacstd2	56753	ENSMUSG00000051397	tumor-associated calcium signal transducer 2	-1.57204	0.336333	1.06751e-11	4.74105e-08
240	TC0600002504.mm.2	Tmsb10	19240	ENSMUSG00000079523	thymosin, beta 10	-1.43425	0.370039	0.000253935	0.00627838
241	TC0600002539.mm.2	Reg3g	19695	ENSMUSG00000030017	regenerating islet-derived 3 gamma	-4.87261	0.0341349	5.3776e-09	3.61863e-06
242	TC0600002635.mm.2	Pcyox1	66881	ENSMUSG00000029998	prenylcysteine oxidase 1	-1.21901	0.429576	4.66211e-07	8.69974e-05
243	TC0600002802.mm.2	Frmd4b	232288	ENSMUSG00000030064	FERM domain containing 4B	-0.945566	0.519226	0.00222286	0.0273619
244	TC0600003071.mm.2	Apobec1	11810	ENSMUSG00000040613	apolipoprotein B mRNA editing enzyme, catalytic polypeptide 1	-0.756594	0.591892	6.01299e-06	0.000475372
245	TC0600003079.mm.2	C3ar1	12267	ENSMUSG00000040552	complement component 3a receptor 1	-1.19334	0.437289	3.70418e-05	0.00160599
246	TC0600003135.mm.2	Gapdh	14433	ENSMUSG00000057666	glyceraldehyde-3-phosphate dehydrogenase	-1.94217	0.260226	4.12867e-06	0.000378849
247	TC0600003148.mm.2	Cd9	12527	ENSMUSG00000030342	CD9 antigen	-1.41711	0.374461	0.00326794	0.0347197
248	TC0600003329.mm.2	Plbd1	66857	ENSMUSG00000030214	phospholipase B domain containing 1	-0.663736	0.631241	0.000807308	0.0137795
249	TC0600003335.mm.2	Mgp	17313	ENSMUSG00000030218	matrix Gla protein	-2.26603	0.207901	1.02634e-05	0.000690634
250	TC0600003337.mm.2	Arhgdib	11857	ENSMUSG00000030220	Rho, GDP dissociation inhibitor (GDI) beta	-2.06901	0.238323	1.26447e-05	0.000796653
251	TC0600003601.mm.2	Foxp1	108655	ENSMUSG00000030067	forkhead box P1	-1.28535	0.41027	0.00309181	0.0334556
252	TC0700000275.mm.2	Pglyrp1	21946	ENSMUSG00000030413	peptidoglycan recognition protein 1	-4.10303	0.0581922	3.41427e-10	5.41552e-07
253	TC0700000447.mm.2	Cyp2f2	13107	ENSMUSG00000052974	cytochrome P450, family 2, subfamily f, polypeptide 2	-4.58042	0.0417981	9.84131e-07	0.000151761
254	TC0700000458.mm.2	Blvrb	233016	ENSMUSG00000040466	biliverdin reductase B (flavin reductase (NADPH))	-0.627169	0.647446	5.62399e-05	0.00217061
255	TC0700000515.mm.2	Lgals4	16855	ENSMUSG00000053964	lectin, galactose binding, soluble 4	-1.92841	0.262719	0.00143014	0.0206303
256	TC0700000561.mm.2	Tyrobp	22177	ENSMUSG00000030579	TYRO protein tyrosine kinase binding protein	-0.612458	0.654082	1.2883e-06	0.000176593
257	TC0700000826.mm.2	Rras	20130	ENSMUSG00000038387	related RAS viral (r-ras) oncogene	-1.90213	0.267549	0.00114024	0.0175835
258	TC0700000894.mm.2	Zdhhc13	243983	ENSMUSG00000030471	zinc finger, DHHC domain containing 13	-0.653312	0.635819	4.47118e-05	0.00186279
259	TC0700000933.mm.2	Cyfip1	20430	ENSMUSG00000030447	cytoplasmic FMR1 interacting protein 1	-1.55924	0.339329	1.41592e-05	0.000856728
260	TC0700001258.mm.2	Ctsc	13032	ENSMUSG00000030560	cathepsin C	-1.31747	0.401239	0.000141178	0.00423077
261	TC0700001275.mm.2	Picalm	233489	ENSMUSG00000039361	phosphatidylinositol binding clathrin assembly protein	-1.87002	0.27357	0.00242792	0.0286988
262	TC0700001409.mm.2	Ucp2	22228	ENSMUSG00000033685	uncoupling protein 2 (mitochondrial, proton carrier)	-1.18663	0.439329	0.00256317	0.0296911
263	TC0700001631.mm.2	Ampd3	11717	ENSMUSG00000005686	adenosine monophosphate deaminase 3	-0.768336	0.587094	7.71659e-06	0.000565527
264	TC0700001669.mm.2	Pde3b	18576	ENSMUSG00000030671	phosphodiesterase 3B, cGMP-inhibited	-1.08722	0.470667	0.000125497	0.00389998
265	TC0700001875.mm.2	Itgam	16409	ENSMUSG00000030786	integrin alpha M	-0.721183	0.6066	1.27916e-05	0.000800139
266	TC0700001914.mm.2	Dmbt1	12945	ENSMUSG00000047517	deleted in malignant brain tumors 1	-4.39699	0.0474649	8.96223e-08	2.92669e-05
267	TC0700002078.mm.2	Lsp1	16985	ENSMUSG00000018819	lymphocyte specific 1	-0.995876	0.501431	0.000246754	0.00615664
268	TC0700002088.mm.2	Cd81	12520	ENSMUSG00000037706	CD81 antigen	-2.03707	0.243659	0.000209769	0.00550607
269	TC0700002440.mm.2	Calm3	12315	ENSMUSG00000019370	calmodulin 3	-1.57282	0.336152	1.86613e-06	0.000221311
270	TC0700002497.mm.2	Apoe	11816	ENSMUSG00000002985	apolipoprotein E	-2.82323	0.141293	2.3939e-05	0.00119458
271	TC0700002633.mm.2	Cxcl17	232983	ENSMUSG00000060188	chemokine (C-X-C motif) ligand 17	-1.22646	0.427364	0.00228486	0.0277862
272	TC0700002708.mm.2	Actn4	60595	ENSMUSG00000054808	actinin alpha 4	-1.4591	0.36372	0.00247916	0.029054
273	TC0700002719.mm.2	2200002D01Rik	72275	ENSMUSG00000030587	RIKEN cDNA 2200002D01 gene	-0.853941	0.553271	0.0012655	0.0188728
274	TC0700002745.mm.2	Capns1	12336	ENSMUSG00000001794	calpain, small subunit 1	-1.58949	0.33229	0.000155301	0.00449624
275	TC0700002786.mm.2	Fxyd5	18301	ENSMUSG00000009687	FXYD domain-containing ion transport regulator 5	-4.07217	0.0594502	2.88647e-09	2.53971e-06
276	TC0700002788.mm.2	Fxyd1	56188	ENSMUSG00000036570	FXYD domain-containing ion transport regulator 1	-0.82968	0.562654	0.00316216	0.0340039
277	TC0700002828.mm.2	Gpi1	14751	ENSMUSG00000036427	glucose phosphate isomerase 1	-1.11706	0.461034	0.00178718	0.0238212
278	TC0700002854.mm.2	Nudt19	110959	ENSMUSG00000034875	nudix (nucleoside diphosphate linked moiety X)-type motif 19	-1.07935	0.473241	4.22192e-06	0.000380582
279	TC0700002989.mm.2	Fcgrt	14132	ENSMUSG00000003420	Fc receptor, IgG, alpha chain transporter	-0.868838	0.547588	1.09785e-05	0.000720928
280	TC0700003006.mm.2	Ftl1	14325	ENSMUSG00000050708	ferritin light polypeptide 1	-0.683471	0.622665	2.86438e-05	0.00134759
281	TC0700003028.mm.2	Emp3	13732	ENSMUSG00000040212	epithelial membrane protein 3	-2.93892	0.130406	0.000141981	0.0042359
282	TC0700003476.mm.2	Nr2f2	11819	ENSMUSG00000030551	nuclear receptor subfamily 2, group F, member 2	-1.98453	0.252695	2.35849e-05	0.00119244
283	TC0700003552.mm.2	Mfge8	17304	ENSMUSG00000030605	milk fat globule-EGF factor 8 protein	-2.27322	0.206868	1.55243e-09	1.64158e-06
284	TC0700003570.mm.2	Anpep	16790	ENSMUSG00000039062	alanyl (membrane) aminopeptidase	-1.27639	0.412827	1.59967e-05	0.000923471
285	TC0700003597.mm.2	Iqgap1	29875	ENSMUSG00000030536	IQ motif containing GTPase activating protein 1	-0.762619	0.589425	0.000538741	0.0104666
286	TC0700003714.mm.2	Prss23	76453	ENSMUSG00000039405	protease, serine 23	-1.23709	0.424228	0.00117123	0.0178874
287	TC0700003797.mm.2	Serpinh1	12406	ENSMUSG00000070436	serine (or cysteine) peptidase inhibitor, clade H, member 1	-0.874228	0.545546	0.000161138	0.00460184
288	TC0700003938.mm.2	Trim12a	76681	ENSMUSG00000066258	tripartite motif-containing 12A	-0.787747	0.579248	4.23326e-06	0.000380582
289	TC0700003990.mm.2	Tpp1	12751	ENSMUSG00000030894	tripeptidyl peptidase I	-1.95933	0.257148	0.000845781	0.0142877
290	TC0700004104.mm.2	Lyve1	114332	ENSMUSG00000030787	lymphatic vessel endothelial hyaluronan receptor 1	-1.43683	0.369378	7.05993e-05	0.00260212
291	TC0700004157.mm.2	Pik3c2a	18704	ENSMUSG00000030660	phosphatidylinositol-4-phosphate 3-kinase catalytic subunit type 2 alpha	-0.705105	0.613398	0.000219389	0.00570421
292	TC0700004165.mm.2	Arl6ip1	54208	ENSMUSG00000030654	ADP-ribosylation factor-like 6 interacting protein 1	-1.30023	0.406061	0.000151514	0.00440958
293	TC0700004176.mm.2	Gde1	56209	ENSMUSG00000033917	glycerophosphodiester phosphodiesterase 1	-0.621292	0.650089	1.83036e-05	0.00100359
294	TC0700004513.mm.2	Ifitm2	80876	ENSMUSG00000060591	interferon induced transmembrane protein 2	-3.7053	0.0766642	2.29445e-05	0.00117669
295	TC0700004515.mm.2	Ifitm3	66141	ENSMUSG00000025492	interferon induced transmembrane protein 3	-2.37447	0.192848	1.00341e-05	0.000684289
296	TC0700004530.mm.2	Irf7	54123	ENSMUSG00000025498	interferon regulatory factor 7	-0.717863	0.607997	1.00038e-06	0.000153204
297	TC0700004608.mm.2	Ano1	101772	ENSMUSG00000031075	anoctamin 1, calcium activated chloride channel	-2.08642	0.235464	1.08419e-06	0.00015944
298	TC0800000072.mm.2	NA	NA	NA	NA	-0.99772	0.500791	2.38851e-05	0.00119458
299	TC0800000126.mm.2	Tfdp1	21781	ENSMUSG00000038482	transcription factor Dp 1	-0.598644	0.660375	0.00165791	0.022723
300	TC0800000297.mm.2	Sfrp1	20377	ENSMUSG00000031548	secreted frizzled-related protein 1	-1.96358	0.256391	1.21977e-05	0.000773893
301	TC0800000394.mm.2	Gsr	14782	ENSMUSG00000031584	glutathione reductase	-0.667665	0.629525	2.41079e-05	0.00120031
302	TC0800000509.mm.2	Fat1	14107	ENSMUSG00000070047	FAT atypical cadherin 1	-0.848226	0.555467	0.000579135	0.0109636
303	TC0800000592.mm.2	Gpm6a	234267	ENSMUSG00000031517	glycoprotein m6a	-0.871399	0.546616	3.0472e-05	0.00139494
304	TC0800000814.mm.2	Tpm4	326618	ENSMUSG00000031799	tropomyosin 4	-1.70773	0.306141	2.46005e-08	1.09256e-05
305	TC0800000845.mm.2	Hmox1	15368	ENSMUSG00000005413	heme oxygenase 1	-0.956251	0.515394	0.000438447	0.00912479
306	TC0800001077.mm.2	Mmp2	17390	ENSMUSG00000031740	matrix metallopeptidase 2	-1.78668	0.289838	1.3694e-07	3.89856e-05
307	TC0800001133.mm.2	Mmp15	17388	ENSMUSG00000031790	matrix metallopeptidase 15	-0.601768	0.658946	0.000333676	0.00759182
308	TC0800001182.mm.2	Cmtm3	68119	ENSMUSG00000031875	CKLF-like MARVEL transmembrane domain containing 3	-0.918568	0.529034	3.36581e-05	0.00150385
309	TC0800001255.mm.2	Cdh1	12550	ENSMUSG00000000303	cadherin 1	-1.89315	0.269219	1.22596e-05	0.000775601
310	TC0800001531.mm.2	Rhou	69581	ENSMUSG00000039960	ras homolog family member U	-1.70092	0.307591	0.000151215	0.00440667
311	TC0800001599.mm.2	Itgb1	16412	ENSMUSG00000025809	integrin beta 1 (fibronectin receptor beta)	-1.21228	0.431587	0.000227684	0.00584655
312	TC0800001627.mm.2	Cd209f	69142	ENSMUSG00000051906	CD209f antigen	-1.26738	0.415413	7.26107e-06	0.000546319
313	TC0800001654.mm.2	Efnb2	13642	ENSMUSG00000001300	ephrin B2	-0.852665	0.553761	0.00200083	0.0256665
314	TC0800002119.mm.2	Asah1	11886	ENSMUSG00000031591	N-acylsphingosine amidohydrolase 1	-1.11498	0.461696	3.95065e-06	0.000368606
315	TC0800002146.mm.2	Tlr3	142980	ENSMUSG00000031639	toll-like receptor 3	-1.01859	0.4936	1.706e-05	0.000961509
316	TC0800002440.mm.2	B3gnt3	72297	ENSMUSG00000031803	UDP-GlcNAc:betaGal beta-1,3-N-acetylglucosaminyltransferase 3	-1.0307	0.489474	3.60773e-05	0.00158326
317	TC0800002905.mm.2	Hp	15439	ENSMUSG00000031722	haptoglobin	-3.31914	0.100193	0.00294184	0.0324685
318	TC0800002927.mm.2	Sf3b3	101943	ENSMUSG00000033732	splicing factor 3b, subunit 3	-0.726531	0.604356	0.00227217	0.0276471
319	TC0900000197.mm.2	Dnm2	13430	ENSMUSG00000033335	dynamin 2	-0.961709	0.513448	0.000115268	0.00368295
320	TC0900000216.mm.2	Zfp809	235047	ENSMUSG00000057982	zinc finger protein 809	-1.29686	0.40701	0.000445869	0.00923598
321	TC0900000496.mm.2	Thy1	21838	ENSMUSG00000032011	thymus cell antigen 1, theta	-0.611725	0.654414	0.000107771	0.00350389
322	TC0900000515.mm.2	Ddx6	13209	ENSMUSG00000032097	DEAD (Asp-Glu-Ala-Asp) box polypeptide 6	-0.69898	0.616008	2.87676e-05	0.00134936
323	TC0900000531.mm.2	Mpzl2	14012	ENSMUSG00000032092	myelin protein zero-like 2	-0.618914	0.651161	0.000542897	0.0104949
324	TC0900000598.mm.2	Plet1	76509	ENSMUSG00000032068	placenta expressed transcript 1	-1.11038	0.463172	0.000261066	0.00636359
325	TC0900000737.mm.2	Nptn	20320	ENSMUSG00000032336	neuroplastin	-1.31593	0.401666	0.001058	0.0167217
326	TC0900000751.mm.2	Pkm	18746	ENSMUSG00000032294	pyruvate kinase, muscle	-0.808366	0.571028	9.82528e-05	0.00330576
327	TC0900000786.mm.2	Anp32a	11737	ENSMUSG00000032249	acidic (leucine-rich) nuclear phosphoprotein 32 family, member A	-0.759976	0.590506	0.00287414	0.032193
328	TC0900000918.mm.2	Anxa2	12306	ENSMUSG00000032231	annexin A2	-1.54821	0.341935	5.53805e-06	0.000455261
329	TC0900000943.mm.2	Adam10	11487	ENSMUSG00000054693	a disintegrin and metallopeptidase domain 10	-0.978489	0.507511	1.63403e-06	0.000204761
330	TC0900000989.mm.2	Rab27a	11891	ENSMUSG00000032202	RAB27A, member RAS oncogene family	-0.855992	0.552485	1.66783e-06	0.000205754
331	TC0900001042.mm.2	Elovl5	68801	ENSMUSG00000032349	ELOVL family member 5, elongation of long chain fatty acids (yeast)	-1.66957	0.314347	0.00113958	0.0175835
332	TC0900001048.mm.2	Gsta4	14860	ENSMUSG00000032348	glutathione S-transferase, alpha 4	-2.25961	0.208828	0.000796107	0.0136618
333	TC0900001070.mm.2	Myo6	17920	ENSMUSG00000033577	myosin VI	-0.900991	0.535519	0.000581317	0.0109826
334	TC0900001155.mm.2	Ctsh	13036	ENSMUSG00000032359	cathepsin H	-1.00982	0.496607	2.23097e-05	0.00115212
335	TC0900001232.mm.2	Rbp1	19659	ENSMUSG00000046402	retinol binding protein 1, cellular	-2.09149	0.234639	8.00695e-09	4.33664e-06
336	TC0900001402.mm.2	Gpx1	14775	ENSMUSG00000063856	glutathione peroxidase 1	-0.820926	0.566078	0.000289764	0.00688183
337	TC0900001431.mm.2	Shisa5	66940	ENSMUSG00000025647	shisa family member 5	-1.40047	0.378806	2.15952e-05	0.00112834
338	TC0900001481.mm.2	Ltf	17002	ENSMUSG00000032496	lactotransferrin	-1.34652	0.393239	1.88163e-06	0.000221311
339	TC0900001612.mm.2	Ctnnb1	12387	ENSMUSG00000006932	catenin (cadherin associated protein), beta 1	-1.19266	0.437494	2.10857e-05	0.00110431
340	TC0900001674.mm.2	Ccr2	12772	ENSMUSG00000049103	chemokine (C-C motif) receptor 2	-1.19527	0.436704	1.06045e-06	0.000157976
341	TC0900001764.mm.2	NA	NA	NA	NA	-1.15888	0.447859	2.84222e-05	0.00134286
342	TC0900001900.mm.2	Acp5	11433	ENSMUSG00000001348	acid phosphatase 5, tartrate resistant	-1.07505	0.474655	0.000327139	0.00750209
343	TC0900001979.mm.2	Aplp2	11804	ENSMUSG00000031996	amyloid beta (A4) precursor-like protein 2	-0.869593	0.547301	8.20405e-05	0.00290557
344	TC0900001982.mm.2	Tmem45b	235135	ENSMUSG00000041737	transmembrane protein 45b	-1.91985	0.264283	3.85045e-06	0.000362301
345	TC0900002167.mm.2	Upk2	22269	ENSMUSG00000041523	uroplakin 2	-0.681719	0.623422	0.00370251	0.037732
346	TC0900002387.mm.2	Islr	26968	ENSMUSG00000037206	immunoglobulin superfamily containing leucine-rich repeat	-1.058	0.480298	8.0547e-05	0.00287099
347	TC0900002533.mm.2	Rab8b	235442	ENSMUSG00000036943	RAB8B, member RAS oncogene family	-0.935484	0.522867	0.000609878	0.0113399
348	TC0900002678.mm.2	Tmod3	50875	ENSMUSG00000058587	tropomodulin 3	-1.1292	0.457169	0.00362509	0.0371647
349	TC0900002887.mm.2	Zbtb38	245007	ENSMUSG00000040433	zinc finger and BTB domain containing 38	-0.679949	0.624187	0.00304475	0.0331878
350	TC0900002944.mm.2	Ppp2r3a	235542	ENSMUSG00000043154	protein phosphatase 2, regulatory subunit B'', alpha	-0.62585	0.648038	0.000115972	0.00369481
351	TC0900003004.mm.2	Alas1	11655	ENSMUSG00000032786	aminolevulinic acid synthase 1	-2.2783	0.20614	1.36928e-06	0.000184281
352	TC0900003055.mm.2	Dag1	13138	ENSMUSG00000039952	dystroglycan 1	-1.84593	0.278176	0.000149586	0.00437719
353	TC0900003160.mm.2	Pdcd6ip	18571	ENSMUSG00000032504	programmed cell death 6 interacting protein	-1.0302	0.489641	0.00285196	0.0321475
354	TC0900003168.mm.2	Crtap	56693	ENSMUSG00000032431	cartilage associated protein	-1.74481	0.298373	2.5534e-05	0.00125444
355	TC0900003199.mm.2	Tgfbr2	21813	ENSMUSG00000032440	transforming growth factor, beta receptor II	-1.87988	0.271706	9.71961e-09	5.1389e-06
356	TC0900003204.mm.2	Rbms3	207181	ENSMUSG00000039607	RNA binding motif, single stranded interacting protein	-0.703155	0.614227	0.000141753	0.0042359
357	TC0X00000126.mm.2	Tspan7	21912	ENSMUSG00000058254	tetraspanin 7	-1.13013	0.456874	2.98064e-05	0.00138489
358	TC0X00000151.mm.2	Atp6ap2	70495	ENSMUSG00000031007	ATPase, H+ transporting, lysosomal accessory protein 2	-0.734645	0.600966	0.000455374	0.0093208
359	TC0X00000218.mm.2	Timp1	21857	ENSMUSG00000001131	tissue inhibitor of metalloproteinase 1	-0.833074	0.561332	4.44525e-06	0.000394845
360	TC0X00000316.mm.2	Il13ra1	16164	ENSMUSG00000017057	interleukin 13 receptor, alpha 1	-0.927866	0.525635	3.35201e-06	0.000333788
361	TC0X00000471.mm.2	Hprt	15452	ENSMUSG00000025630	hypoxanthine guanine phosphoribosyl transferase	-1.38268	0.383507	0.000123967	0.00386916
362	TC0X00000525.mm.2	Fhl1	14199	ENSMUSG00000023092	four and a half LIM domains 1	-1.16466	0.446071	0.00182161	0.0240778
363	TC0X00000685.mm.2	Bgn	12111	ENSMUSG00000031375	biglycan	-1.91072	0.26596	2.77124e-05	0.0013209
364	TC0X00001625.mm.2	Sh3kbp1	58194	ENSMUSG00000040990	SH3-domain kinase binding protein 1	-0.616918	0.652062	1.96949e-06	0.000226603
365	TC0X00001780.mm.2	Plp2	18824	ENSMUSG00000031146	proteolipid protein 2	-1.41332	0.375447	0.00122102	0.0184765
366	TC0X00001829.mm.2	Cybb	13058	ENSMUSG00000015340	cytochrome b-245, beta polypeptide	-0.899783	0.535967	2.30203e-06	0.000253064
367	TC0X00001934.mm.2	Cfp	18636	ENSMUSG00000001128	complement factor properdin	-1.50803	0.35159	4.55136e-06	0.000399477
368	TC0X00003236.mm.2	Sat1	20229	ENSMUSG00000025283	spermidine/spermine N1-acetyl transferase 1	-2.32915	0.199001	9.63128e-06	0.000668351
369	TC0X00003358.mm.2	Tmsb4x	19241	ENSMUSG00000049775	thymosin, beta 4, X chromosome	-0.846221	0.55624	4.91222e-06	0.000421161
370	TC0X00003399.mm.2	Sh3bgrl	56726	ENSMUSG00000031246	SH3-binding domain glutamic acid-rich protein like	-1.4483	0.366454	0.00225057	0.0275048
371	TC1000000240.mm.2	Arhgap18	73910	ENSMUSG00000039031	Rho GTPase activating protein 18	-0.625809	0.648056	0.00075272	0.0131566
372	TC1000000246.mm.2	Ptprk	19272	ENSMUSG00000019889	protein tyrosine phosphatase, receptor type, K	-0.760259	0.59039	0.00235134	0.0281673
373	TC1000000367.mm.2	Cd164	53599	ENSMUSG00000019818	CD164 antigen	-1.2533	0.419488	0.000711137	0.0126738
374	TC1000000422.mm.2	Prep	19072	ENSMUSG00000019849	prolyl endopeptidase	-0.654743	0.635189	0.00271389	0.0310163
375	TC1000000547.mm.2	Psap	19156	ENSMUSG00000004207	prosaposin	-1.01865	0.493577	0.000110896	0.00358589
376	TC1000000548.mm.2	Vsir	74048	ENSMUSG00000020101	V-set immunoregulatory receptor	-0.683671	0.622579	7.28787e-06	0.000546319
377	TC1000000812.mm.2	Bsg	12215	ENSMUSG00000023175	basigin	-1.24359	0.42232	0.000101151	0.00337261
378	TC1000001066.mm.2	Igf1	16000	ENSMUSG00000020053	insulin-like growth factor 1	-3.8945	0.0672415	0.000387266	0.00842688
379	TC1000001190.mm.2	Lum	17022	ENSMUSG00000036446	lumican	-2.88115	0.135734	8.9856e-07	0.000142524
380	TC1000001192.mm.2	Epyc	13516	ENSMUSG00000019936	epiphycan	-1.50843	0.351493	2.33547e-06	0.000254223
381	TC1000001333.mm.2	Tspan8	216350	ENSMUSG00000034127	tetraspanin 8	-1.89214	0.269406	1.49113e-05	0.000887722
382	TC1000002093.mm.2	Crybg1	11630	ENSMUSG00000019866	crystallin beta-gamma domain containing 1	-0.727616	0.603901	7.95778e-06	0.000579379
383	TC1000002195.mm.2	Serinc1	56442	ENSMUSG00000019877	serine incorporator 1	-1.18278	0.440501	0.00536027	0.0478224
384	TC1000002260.mm.2	Srgn	19073	ENSMUSG00000020077	serglycin	-4.92822	0.0328442	6.77138e-09	4.15742e-06
385	TC1000002320.mm.2	Arid5b	71371	ENSMUSG00000019947	AT rich interactive domain 5B (MRF1-like)	-1.6158	0.326284	0.000709415	0.0126647
386	TC1000002535.mm.2	Tjp3	27375	ENSMUSG00000034917	tight junction protein 3	-0.819395	0.56668	2.62808e-07	6.01641e-05
387	TC1000002907.mm.2	Cnot2	72068	ENSMUSG00000020166	CCR4-NOT transcription complex, subunit 2	-0.708205	0.612081	0.0043564	0.0418712
388	TC1000002929.mm.2	Lyz2	17105	ENSMUSG00000069516	lysozyme 2	-5.20946	0.0270268	5.83935e-07	9.9745e-05
389	TC1000002945.mm.2	Rap1b	215449	ENSMUSG00000052681	RAS related protein 1b	-1.10683	0.464312	3.08597e-05	0.00140424
390	TC1000003019.mm.2	Irak3	73914	ENSMUSG00000020227	interleukin-1 receptor-associated kinase 3	-0.688493	0.620502	8.85946e-06	0.000626539
391	TC1000003119.mm.2	Lrp1	16971	ENSMUSG00000040249	low density lipoprotein receptor-related protein 1	-0.618713	0.651251	0.00198664	0.0255444
392	TC1000003213.mm.2	Lilr4b	14727	ENSMUSG00000112023	leukocyte immunoglobulin-like receptor, subfamily B, member 4B	-0.602014	0.658834	0.00027622	0.00663825
393	TC1000003214.mm.2	Lilrb4a	14728	ENSMUSG00000062593	leukocyte immunoglobulin-like receptor, subfamily B, member 4A	-1.54451	0.342813	0.000677496	0.0122912
394	TC1100000081.mm.2	Aebp1	11568	ENSMUSG00000020473	AE binding protein 1	-2.98414	0.126382	2.30516e-07	5.50413e-05
395	TC1100000284.mm.2	Efemp1	216616	ENSMUSG00000020467	epidermal growth factor-containing fibulin-like extracellular matrix protein 1	-3.92667	0.0657591	9.99014e-06	0.000684289
396	TC1100000302.mm.2	Rtn4	68585	ENSMUSG00000020458	reticulon 4	-1.62647	0.323881	0.000488727	0.00979483
397	TC1100000422.mm.2	Atp10b	319767	ENSMUSG00000055415	ATPase, class V, type 10B	-0.612875	0.653892	9.71126e-10	1.3478e-06
398	TC1100000531.mm.2	Rnf130	59044	ENSMUSG00000020376	ring finger protein 130	-0.777153	0.583517	0.00230363	0.0279075
399	TC1100000586.mm.2	Ppp2ca	19052	ENSMUSG00000020349	protein phosphatase 2 (formerly 2A), catalytic subunit, alpha isoform	-0.884602	0.541637	0.00235678	0.0281673
400	TC1100000638.mm.2	Gpx3	14778	ENSMUSG00000018339	glutathione peroxidase 3	-1.10973	0.46338	0.0051728	0.0467701
401	TC1100000641.mm.2	Gm2a	14667	ENSMUSG00000000594	GM2 ganglioside activator protein	-1.71328	0.304965	0.000459699	0.0093738
402	TC1100000689.mm.2	Lypd8	70163	ENSMUSG00000013643	LY6/PLAUR domain containing 8	-4.9087	0.0332916	4.25225e-07	8.28293e-05
403	TC1100000730.mm.2	Mprip	26936	ENSMUSG00000005417	myosin phosphatase Rho interacting protein	-1.51186	0.350658	6.18401e-05	0.00235141
404	TC1100000822.mm.2	Pmp22	18858	ENSMUSG00000018217	peripheral myelin protein 22	-2.92186	0.131957	3.76704e-07	7.5719e-05
405	TC1100000916.mm.2	Trp53	22059	ENSMUSG00000059552	transformation related protein 53	-0.957306	0.515018	7.52014e-05	0.00271974
406	TC1100001017.mm.2	Tax1bp3	76281	ENSMUSG00000040158	Tax1 (human T cell leukemia virus type I) binding protein 3	-0.890667	0.539365	0.000711814	0.0126757
407	TC1100001074.mm.2	Pitpna	18738	ENSMUSG00000017781	phosphatidylinositol transfer protein, alpha	-1.12952	0.457068	0.000382161	0.0083662
408	TC1100001095.mm.2	Fam57a	116972	ENSMUSG00000069808	family with sequence similarity 57, member A	-1.89839	0.268243	4.75971e-07	8.80784e-05
409	TC1100001131.mm.2	Nufip2	68564	ENSMUSG00000037857	nuclear fragile X mental retardation protein interacting protein 2	-0.647814	0.638247	0.0027911	0.0316543
410	TC1100001223.mm.2	Ccl8	20307	ENSMUSG00000009185	chemokine (C-C motif) ligand 8	-1.01729	0.494045	4.94376e-05	0.00199966
411	TC1100001236.mm.2	Slfn5	327978	ENSMUSG00000054404	schlafen 5	-0.741578	0.598085	3.59338e-06	0.000343943
412	TC1100001238.mm.2	Slfn2	20556	ENSMUSG00000072620	schlafen 2	-0.824504	0.564676	0.000122566	0.00383878
413	TC1100001264.mm.2	Wfdc17	100034251	ENSMUSG00000069792	WAP four-disulfide core domain 17	-0.8999	0.535924	2.74468e-05	0.00131354
414	TC1100001265.mm.2	Wfdc18	14038	ENSMUSG00000000983	WAP four-disulfide core domain 18	-4.60457	0.0411042	5.35324e-06	0.000445221
415	TC1100001448.mm.2	Col1a1	12842	ENSMUSG00000001506	collagen, type I, alpha 1	-0.654341	0.635366	0.000296975	0.00700066
416	TC1100001550.mm.2	Lasp1	16796	ENSMUSG00000038366	LIM and SH3 protein 1	-0.643464	0.640174	0.000862644	0.0144682
417	TC1100001564.mm.2	Ppp1r1b	19049	ENSMUSG00000061718	protein phosphatase 1, regulatory (inhibitor) subunit 1B	-1.14719	0.451504	1.54604e-05	0.000910646
418	TC1100001592.mm.2	Igfbp4	16010	ENSMUSG00000017493	insulin-like growth factor binding protein 4	-3.02495	0.122857	8.8651e-05	0.00308073
419	TC1100001661.mm.2	Tmem106a	217203	ENSMUSG00000034947	transmembrane protein 106A	-0.67607	0.625868	0.000232239	0.00590234
420	TC1100001688.mm.2	Grn	14824	ENSMUSG00000034708	granulin	-1.75996	0.295257	0.000369025	0.00816192
421	TC1100001956.mm.2	2009-09-01	53860	ENSMUSG00000059248	septin 9	-1.68536	0.310924	6.5469e-11	1.61534e-07
422	TC1100002003.mm.2	NA	NA	NA	NA	-1.2686	0.415063	1.10557e-06	0.000160654
423	TC1100002103.mm.2	Tcn2	21452	ENSMUSG00000020432	transcobalamin 2	-1.57915	0.33468	0.000786683	0.0135419
424	TC1100002122.mm.2	Nefh	380684	ENSMUSG00000020396	neurofilament, heavy polypeptide	-3.00811	0.1243	3.43055e-06	0.00033559
425	TC1100002429.mm.2	Sptbn1	20742	ENSMUSG00000020315	spectrin beta, non-erythrocytic 1	-0.835961	0.56021	0.0016515	0.0226797
426	TC1100002492.mm.2	Gabrp	216643	ENSMUSG00000020159	gamma-aminobutyric acid (GABA) A receptor, pi	-2.44886	0.183155	0.000412229	0.00876237
427	TC1100002550.mm.2	Ccng1	12450	ENSMUSG00000020326	cyclin G1	-0.626959	0.64754	0.00249697	0.0292292
428	TC1100002783.mm.2	Sparc	20692	ENSMUSG00000018593	secreted acidic cysteine rich glycoprotein	-4.15086	0.0562947	0.000171142	0.00478364
429	TC1100003055.mm.2	Cd68	12514	ENSMUSG00000018774	CD68 antigen	-2.38875	0.190947	3.73771e-06	0.000354699
430	TC1100003097.mm.2	Cxcl16	66102	ENSMUSG00000018920	chemokine (C-X-C motif) ligand 16	-2.55614	0.170029	1.22688e-10	2.47675e-07
431	TC1100003107.mm.2	Pfn1	18643	ENSMUSG00000018293	profilin 1	-1.01998	0.493122	5.01083e-06	0.000426324
432	TC1100003146.mm.2	Spns2	216892	ENSMUSG00000040447	spinster homolog 2	-1.44721	0.36673	8.41538e-08	2.83139e-05
433	TC1100003314.mm.2	Lgals9	16859	ENSMUSG00000001123	lectin, galactose binding, soluble 9	-1.42136	0.373361	0.000288327	0.00686236
434	TC1100003326.mm.2	Evi2a	14017	ENSMUSG00000078771	ecotropic viral integration site 2a	-0.76019	0.590419	1.00767e-05	0.000684289
435	TC1100003345.mm.2	Myo1d	338367	ENSMUSG00000035441	myosin ID	-1.15302	0.449684	0.00462224	0.0433635
436	TC1100003397.mm.2	Ccl9	20308	ENSMUSG00000019122	chemokine (C-C motif) ligand 9	-2.65752	0.158492	1.17284e-05	0.00075272
437	TC1100003399.mm.2	Ccl6	20305	ENSMUSG00000018927	chemokine (C-C motif) ligand 6	-2.25896	0.208923	1.52514e-06	0.000197816
438	TC1100003487.mm.2	Lpo	76113	ENSMUSG00000009356	lactoperoxidase	-2.22654	0.21367	6.21525e-10	9.20105e-07
439	TC1100003561.mm.2	Abcc3	76408	ENSMUSG00000020865	ATP-binding cassette, sub-family C (CFTR/MRP), member 3	-0.689475	0.620079	0.00425376	0.0411228
440	TC1100003603.mm.2	B4galnt2	14422	ENSMUSG00000013418	beta-1,4-N-acetyl-galactosaminyl transferase 2	-3.4229	0.0932408	1.30806e-07	3.80009e-05
441	TC1100003757.mm.2	Krt15	16665	ENSMUSG00000054146	keratin 15	-2.00069	0.24988	3.19774e-05	0.00143452
442	TC1100003828.mm.2	Lsm12	268490	ENSMUSG00000020922	LSM12 homolog	-1.10375	0.465305	4.28521e-05	0.00180222
443	TC1100004057.mm.2	Cd300ld4	100043123	ENSMUSG00000069609	CD300 molecule like family member D4	-0.870446	0.546978	0.00346573	0.0360103
444	TC1100004058.mm.2	Cd300ld3	382551	ENSMUSG00000069607	CD300 molecule like family member D3	-1.25101	0.420153	0.000306366	0.00718392
445	TC1100004076.mm.2	Jpt1	15374	ENSMUSG00000020737	Jupiter microtubule associated homolog 1	-1.12377	0.458893	9.02713e-06	0.000634356
446	TC1100004100.mm.2	H3f3b	15081	ENSMUSG00000016559	H3 histone, family 3B	-1.11334	0.462222	0.000134162	0.00405371
447	TC1100004123.mm.2	Cygb	114886	ENSMUSG00000020810	cytoglobin	-0.76769	0.587357	2.37886e-05	0.00119244
448	TC1100004124.mm.2	St6galnac2	20446	ENSMUSG00000057286	ST6 (alpha-N-acetyl-neuraminyl-2,3-beta-galactosyl-1,3)-N-acetylgalactosaminide alpha-2,6-sialyltransferase 2	-0.67589	0.625946	0.00215955	0.0268505
449	TC1100004157.mm.2	Timp2	21858	ENSMUSG00000017466	tissue inhibitor of metalloproteinase 2	-1.55982	0.339193	5.95693e-06	0.000475372
450	TC1100004159.mm.2	Lgals3bp	19039	ENSMUSG00000033880	lectin, galactoside-binding, soluble, 3 binding protein	-2.84442	0.139234	1.2012e-08	5.67527e-06
451	TC1100004229.mm.2	Cbr2	12409	ENSMUSG00000025150	carbonyl reductase 2	-5.2163	0.0268991	0.000230457	0.00588515
452	TC1100004292.mm.2	9930111J21Rik1	667214	ENSMUSG00000069893	RIKEN cDNA 9930111J21 gene 1	-0.757455	0.591539	0.000133074	0.00404016
453	TC1200000033.mm.2	Gm6682	626534	NA	tubulin, alpha 1C pseudogene	-1.24522	0.421843	5.33914e-05	0.00209229
454	TC1200000069.mm.2	Sdc1	20969	ENSMUSG00000020592	syndecan 1	-1.56567	0.337821	1.06712e-06	0.000157976
455	TC1200000652.mm.2	Hif1a	15251	ENSMUSG00000021109	hypoxia inducible factor 1, alpha subunit	-0.691083	0.619389	0.000946812	0.0154937
456	TC1200000664.mm.2	Rhoj	80837	ENSMUSG00000046768	ras homolog family member J	-1.45683	0.364292	1.15297e-06	0.000165179
457	TC1200001047.mm.2	Serpina3n	20716	ENSMUSG00000021091	serine (or cysteine) peptidase inhibitor, clade A, member 3N	-4.75236	0.0371019	7.98886e-12	4.43502e-08
458	TC1200001742.mm.2	Egln3	112407	ENSMUSG00000035105	egl-9 family hypoxia-inducible factor 3	-2.27313	0.206881	4.49809e-07	8.4648e-05
459	TC1200001921.mm.2	Tmem30b	238257	ENSMUSG00000034435	transmembrane protein 30B	-1.36045	0.389462	0.000523434	0.0102318
460	TC1200001955.mm.2	Gpx2	14776	ENSMUSG00000042808	glutathione peroxidase 2	-2.34255	0.197162	2.93125e-09	2.53971e-06
461	TC1200001988.mm.2	Zfp36l1	12192	ENSMUSG00000021127	zinc finger protein 36, C3H type-like 1	-1.42761	0.371746	0.000257833	0.00632646
462	TC1200002122.mm.2	Sptlc2	20773	ENSMUSG00000021036	serine palmitoyltransferase, long chain base subunit 2	-1.95953	0.257112	0.000599059	0.011207
463	TC1200002251.mm.2	Lgmn	19141	ENSMUSG00000021190	legumain	-3.10275	0.116407	3.47236e-08	1.35276e-05
464	TC1200002296.mm.2	Clmn	94040	ENSMUSG00000021097	calmin	-0.655015	0.635069	5.40943e-07	9.51805e-05
465	TC1300000076.mm.2	NA	NA	NA	NA	-1.21397	0.43108	0.000301869	0.00710096
466	TC1300000147.mm.2	Sfrp4	20379	ENSMUSG00000021319	secreted frizzled-related protein 4	-2.76279	0.147339	7.98673e-05	0.00285134
467	TC1300000255.mm.2	Hist1h2bc	68024	ENSMUSG00000018102	histone cluster 1, H2bc	-1.06798	0.476986	0.000573331	0.0109095
468	TC1300000425.mm.2	Ly86	17084	ENSMUSG00000021423	lymphocyte antigen 86	-1.74172	0.299012	5.84465e-06	0.000472623
469	TC1300000460.mm.2	Gcnt2	14538	ENSMUSG00000021360	glucosaminyl (N-acetyl) transferase 2, I-branching enzyme	-0.627794	0.647165	0.00092273	0.0151972
470	TC1300000522.mm.2	Mylip	218203	ENSMUSG00000038175	myosin regulatory light chain interacting protein	-1.12292	0.459162	0.000260878	0.00636359
471	TC1300000691.mm.2	Tgfbi	21810	ENSMUSG00000035493	transforming growth factor, beta induced	-0.830345	0.562395	0.000316063	0.00732629
472	TC1300001265.mm.2	Il6st	16195	ENSMUSG00000021756	interleukin 6 signal transducer	-1.0446	0.484778	0.00189974	0.0246555
473	TC1300001374.mm.2	Net1	56349	ENSMUSG00000021215	neuroepithelial cell transforming gene 1	-1.5426	0.343265	0.00233353	0.0280931
474	TC1300001395.mm.2	Pfkp	56421	ENSMUSG00000021196	phosphofructokinase, platelet	-0.607969	0.65612	0.000152105	0.004421
475	TC1300001762.mm.2	Serpinb1a	66222	ENSMUSG00000044734	serine (or cysteine) peptidase inhibitor, clade B, member 1a	-1.57761	0.335036	1.4678e-05	0.000880917
476	TC1300001814.mm.2	F13a1	74145	ENSMUSG00000039109	coagulation factor XIII, A1 subunit	-0.948797	0.518064	2.42219e-05	0.00120329
477	TC1300001837.mm.2	Eef1e1	66143	ENSMUSG00000001707	eukaryotic translation elongation factor 1 epsilon 1	-0.595729	0.66171	0.00390044	0.038846
478	TC1300002119.mm.2	Golm1	105348	ENSMUSG00000021556	golgi membrane protein 1	-1.68535	0.310927	3.15325e-05	0.0014213
479	TC1300002204.mm.2	Ctsl	13039	ENSMUSG00000021477	cathepsin L	-1.07865	0.47347	0.00184478	0.0243406
480	TC1300002326.mm.2	Cast	12380	ENSMUSG00000021585	calpastatin	-1.23716	0.424208	2.37056e-05	0.00119244
481	TC1300002481.mm.2	Hexb	15212	ENSMUSG00000021665	hexosaminidase B	-0.783134	0.581103	0.000163929	0.00466399
482	TC1300002510.mm.2	Tnpo1	238799	ENSMUSG00000009470	transportin 1	-0.790926	0.577973	0.000380324	0.00835358
483	TC1300002531.mm.2	Naip5	17951	ENSMUSG00000071203	NLR family, apoptosis inhibitory protein 5	-0.683446	0.622676	0.00090667	0.0149914
484	TC1300002553.mm.2	Pik3r1	18708	ENSMUSG00000041417	phosphoinositide-3-kinase regulatory subunit 1	-1.47944	0.358628	0.00104487	0.0165731
485	TC1300002667.mm.2	Map3k1	26401	ENSMUSG00000021754	mitogen-activated protein kinase kinase kinase 1	-0.613702	0.653518	4.5536e-05	0.00188651
486	TC1300002715.mm.2	Itga2	16398	ENSMUSG00000015533	integrin alpha 2	-1.9257	0.263213	0.000233953	0.00593055
487	TC1400000071.mm.2	Flnb	286940	ENSMUSG00000025278	filamin, beta	-1.99076	0.251607	1.90417e-05	0.00103637
488	TC1400000076.mm.2	Pxk	218699	ENSMUSG00000033885	PX domain containing serine/threonine kinase	-0.861643	0.550325	0.00552242	0.0487792
489	TC1400000119.mm.2	Slc4a7	218756	ENSMUSG00000021733	solute carrier family 4, sodium bicarbonate cotransporter, member 7	-0.774369	0.584644	3.0809e-08	1.30259e-05
490	TC1400000200.mm.2	Vdac2	22334	ENSMUSG00000021771	voltage-dependent anion channel 2	-1.4669	0.361759	7.63751e-05	0.00274876
491	TC1400000248.mm.2	Anxa11	11744	ENSMUSG00000021866	annexin A11	-0.802696	0.573277	0.00514753	0.0466332
492	TC1400000368.mm.2	Anxa8	11752	ENSMUSG00000021950	annexin A8	-1.30698	0.404167	9.89382e-06	0.000680192
493	TC1400000373.mm.2	Glud1	14661	ENSMUSG00000021794	glutamate dehydrogenase 1	-1.13203	0.456272	0.00550856	0.0487076
494	TC1400000513.mm.2	Lgals3	16854	ENSMUSG00000050335	lectin, galactose binding, soluble 3	-2.48586	0.178517	5.21129e-08	1.96139e-05
495	TC1400000745.mm.2	Mmp14	17387	ENSMUSG00000000957	matrix metallopeptidase 14 (membrane-inserted)	-0.757449	0.591541	3.25022e-07	7.07592e-05
496	TC1400000892.mm.2	Defb42	619548	ENSMUSG00000054763	defensin beta 42	-1.83383	0.280518	0.00383034	0.0384523
497	TC1400000895.mm.2	Ctsb	13030	ENSMUSG00000021939	cathepsin B	-2.91327	0.132745	4.19368e-06	0.000380582
498	TC1400001054.mm.2	Lcp1	18826	ENSMUSG00000021998	lymphocyte cytosolic protein 1	-0.944136	0.519741	0.000713609	0.0126974
499	TC1400001070.mm.2	Tsc22d1	21807	ENSMUSG00000022010	TSC22 domain family, member 1	-1.97943	0.25359	3.40641e-05	0.00151588
500	TC1400001105.mm.2	Elf1	13709	ENSMUSG00000036461	E74-like factor 1	-0.603412	0.658195	3.79484e-05	0.00162995
501	TC1400001157.mm.2	Klf5	12224	ENSMUSG00000005148	Kruppel-like factor 5	-2.13042	0.228392	3.36245e-08	1.35276e-05
502	TC1400001303.mm.2	Mbnl2	105559	ENSMUSG00000022139	muscleblind like splicing factor 2	-0.771682	0.585734	0.00442397	0.0422351
503	TC1400001604.mm.2	Plac9a	211623	ENSMUSG00000095304	placenta specific 9a	-1.27553	0.413075	5.9278e-05	0.00227345
504	TC1400001608.mm.2	Plac9b	100039246	ENSMUSG00000072674	placenta specific 9b	-0.742942	0.59752	0.00209108	0.0263983
505	TC1400001612.mm.2	Plac9b	100039246	ENSMUSG00000072674	placenta specific 9b	-1.46108	0.363221	1.1244e-05	0.000730074
506	TC1400001741.mm.2	Ccser2	72972	ENSMUSG00000058690	coiled-coil serine rich 2	-1.03331	0.488587	0.000172765	0.00480734
507	TC1400001783.mm.2	Tspan14	52588	ENSMUSG00000037824	tetraspanin 14	-0.825035	0.564468	0.001419	0.0205547
508	TC1400002283.mm.2	Ppp2r2a	71978	ENSMUSG00000022052	protein phosphatase 2, regulatory subunit B, alpha	-0.895703	0.537485	6.82572e-05	0.00254248
509	TC1500000002.mm.2	Selenop	20363	ENSMUSG00000064373	selenoprotein P	-3.52623	0.0867956	0.0036081	0.0370761
510	TC1500000008.mm.2	Oxct1	67041	ENSMUSG00000022186	3-oxoacid CoA transferase 1	-1.04947	0.483146	0.00381206	0.0383729
511	TC1500000031.mm.2	Dab2	13132	ENSMUSG00000022150	disabled 2, mitogen-responsive phosphoprotein	-2.46055	0.181677	6.77059e-06	0.000522041
512	TC1500000388.mm.2	Mal2	105853	ENSMUSG00000024479	mal, T cell differentiation protein 2	-2.49168	0.1778	6.92769e-06	0.000528647
513	TC1500000542.mm.2	Psca	72373	ENSMUSG00000022598	prostate stem cell antigen	-2.51586	0.174844	0.000270359	0.00655413
514	TC1500000549.mm.2	Ly6e	17069	ENSMUSG00000022587	lymphocyte antigen 6 complex, locus E	-0.952242	0.516829	0.00154433	0.0217245
515	TC1500000804.mm.2	Fbln1	14114	ENSMUSG00000006369	fibulin 1	-2.02809	0.24518	3.68666e-05	0.00160522
516	TC1500001002.mm.2	Tuba1c	22146	ENSMUSG00000043091	tubulin, alpha 1C	-1.03229	0.488932	0.00458164	0.043165
517	TC1500001051.mm.2	Dazap2	23994	ENSMUSG00000000346	DAZ associated protein 2	-0.633393	0.644658	0.00349191	0.0362005
518	TC1500001073.mm.2	Krt7	110310	ENSMUSG00000023039	keratin 7	-4.24005	0.0529198	3.65705e-07	7.5719e-05
519	TC1500001089.mm.2	Igfbp6	16012	ENSMUSG00000023046	insulin-like growth factor binding protein 6	-1.08027	0.472942	0.00243897	0.0287633
520	TC1500001101.mm.2	Prr13	66151	ENSMUSG00000023048	proline rich 13	-0.84786	0.555608	0.00294478	0.0324847
521	TC1500001151.mm.2	C7	109828	ENSMUSG00000079105	complement component 7	-2.71094	0.15273	2.20294e-05	0.00114296
522	TC1500001181.mm.2	NA	NA	NA	NA	-0.651583	0.636582	1.18369e-06	0.00016581
523	TC1500001347.mm.2	Rida	15473	ENSMUSG00000022323	reactive intermediate imine deaminase A homolog	-1.08489	0.471427	0.00315723	0.0339842
524	TC1500001384.mm.2	Ywhaz	22631	ENSMUSG00000022285	tyrosine 3-monooxygenase/tryptophan 5-monooxygenase activation protein, zeta polypeptide	-0.942339	0.520389	0.00278461	0.0316292
525	TC1500001410.mm.2	Klf10	21847	ENSMUSG00000037465	Kruppel-like factor 10	-0.620926	0.650253	2.0381e-05	0.00108014
526	TC1500001511.mm.2	Ext1	14042	ENSMUSG00000061731	exostoses (multiple) 1	-0.982209	0.506204	2.32503e-06	0.000254223
527	TC1500001622.mm.2	Gsdmc3	270328	ENSMUSG00000055827	gasdermin C3	-5.52454	0.0217244	2.43351e-10	4.15682e-07
528	TC1500001657.mm.2	Ndrg1	17988	ENSMUSG00000005125	N-myc downstream regulated gene 1	-0.962644	0.513116	4.31661e-07	8.33518e-05
529	TC1500001718.mm.2	Ly6d	17068	ENSMUSG00000034634	lymphocyte antigen 6 complex, locus D	-3.32913	0.0995021	2.62319e-07	6.01641e-05
530	TC1500001720.mm.2	Ly6k	76486	ENSMUSG00000044678	lymphocyte antigen 6 complex, locus K	-1.41654	0.374611	0.00252943	0.0294384
531	TC1500001728.mm.2	Ly6a	110454	ENSMUSG00000075602	lymphocyte antigen 6 complex, locus A	-3.18237	0.110156	1.25712e-07	3.77238e-05
532	TC1500001729.mm.2	Ly6c1	17067	ENSMUSG00000079018	lymphocyte antigen 6 complex, locus C1	-3.27245	0.103489	3.24404e-08	1.33402e-05
533	TC1500001783.mm.2	Slc39a4	72027	ENSMUSG00000063354	solute carrier family 39 (zinc transporter), member 4	-2.53294	0.172786	2.43834e-06	0.000261574
534	TC1500001819.mm.2	Myh9	17886	ENSMUSG00000022443	myosin, heavy polypeptide 9, non-muscle	-0.780364	0.58222	0.000100119	0.00335302
535	TC1500001967.mm.2	Cyb5r3	109754	ENSMUSG00000018042	cytochrome b5 reductase 3	-2.18914	0.219282	0.000567907	0.0108558
536	TC1500002223.mm.2	Lima1	65970	ENSMUSG00000023022	LIM domain and actin binding 1	-1.78026	0.291132	0.000307078	0.00719301
537	TC1500002278.mm.2	Krt4	16682	ENSMUSG00000059668	keratin 4	-4.03011	0.0612091	1.20351e-10	2.47675e-07
538	TC1500002282.mm.2	Krt8	16691	ENSMUSG00000049382	keratin 8	-0.851289	0.554289	0.000120928	0.00379819
539	TC1500002344.mm.2	Gsdmc2	331063	ENSMUSG00000056293	gasdermin C2	-4.61712	0.0407482	2.30383e-09	2.3254e-06
540	TC1500002345.mm.2	Gsdmc4	74548	ENSMUSG00000055748	gasdermin C4	-2.56194	0.169347	3.07017e-09	2.53971e-06
541	TC1600000353.mm.2	Lpp	210126	ENSMUSG00000033306	LIM domain containing preferred translocation partner in lipoma	-0.974878	0.508783	0.00230094	0.0279075
542	TC1600000475.mm.2	Heg1	77446	ENSMUSG00000075254	heart development protein with EGF-like domains 1	-1.90334	0.267323	8.70594e-05	0.00304447
543	TC1600000667.mm.2	Ccdc80	67896	ENSMUSG00000022665	coiled-coil domain containing 80	-1.05266	0.48208	2.3765e-06	0.000256177
544	TC1600000861.mm.2	Usp25	30940	ENSMUSG00000022867	ubiquitin specific peptidase 25	-1.13771	0.454481	0.00300776	0.0329454
545	TC1600001071.mm.2	Ets2	23872	ENSMUSG00000022895	E26 avian leukemia oncogene 2, 3' domain	-0.586839	0.6658	0.00414417	0.0403157
546	TC1600001191.mm.2	Emp2	13731	ENSMUSG00000022505	epithelial membrane protein 2	-0.836796	0.559886	5.25615e-06	0.000442114
547	TC1600001479.mm.2	Apod	11815	ENSMUSG00000022548	apolipoprotein D	-3.62769	0.0809015	0.00105674	0.0167136
548	TC1600001514.mm.2	Muc20	224116	ENSMUSG00000035638	mucin 20	-2.38059	0.192031	1.54312e-07	4.17883e-05
549	TC1600002173.mm.2	Il10rb	16155	ENSMUSG00000022969	interleukin 10 receptor, beta	-0.641854	0.640889	1.18374e-06	0.00016581
550	TC1700000183.mm.2	Tbp	21374	ENSMUSG00000014767	TATA box binding protein	-0.612898	0.653882	0.00541988	0.0481715
551	TC1700000325.mm.2	Prss32	69814	ENSMUSG00000048992	protease, serine 32	-0.894232	0.538034	1.65962e-06	0.000205754
552	TC1700000496.mm.2	Cdkn1a	12575	ENSMUSG00000023067	cyclin-dependent kinase inhibitor 1A (P21)	-1.44769	0.366608	1.33206e-06	0.000180364
553	TC1700000502.mm.2	Pi16	74116	ENSMUSG00000024011	peptidase inhibitor 16	-0.699682	0.615708	2.97154e-05	0.00138489
554	TC1700000662.mm.2	Clic1	114584	ENSMUSG00000007041	chloride intracellular channel 1	-1.52539	0.347385	3.72843e-07	7.5719e-05
555	TC1700000835.mm.2	Pla2g7	27226	ENSMUSG00000023913	phospholipase A2, group VII (platelet-activating factor acetylhydrolase, plasma)	-0.643686	0.640076	4.91559e-07	8.85367e-05
556	TC1700001143.mm.2	Clip4	78785	ENSMUSG00000024059	CAP-GLY domain containing linker protein family, member 4	-0.884766	0.541575	7.54135e-06	0.000556535
557	TC1700001150.mm.2	Lclat1	225010	ENSMUSG00000054469	lysocardiolipin acyltransferase 1	-0.610476	0.65498	0.000451974	0.00930169
558	TC1700001178.mm.2	Crim1	50766	ENSMUSG00000024074	cysteine rich transmembrane BMP regulator 1 (chordin like)	-0.732985	0.601658	4.05923e-05	0.00172093
559	TC1700001187.mm.2	Vit	74199	ENSMUSG00000024076	vitrin	-0.673141	0.62714	0.000539578	0.0104737
560	TC1700001598.mm.2	Tnfrsf12a	27279	ENSMUSG00000023905	tumor necrosis factor receptor superfamily, member 12a	-0.63425	0.644276	2.77587e-06	0.000288627
561	TC1700001619.mm.2	Atp6v0c	11984	ENSMUSG00000024121	ATPase, H+ transporting, lysosomal V0 subunit C	-1.06009	0.479602	0.000255542	0.00628701
562	TC1700001699.mm.2	Dusp1	19252	ENSMUSG00000024190	dual specificity phosphatase 1	-3.08886	0.117534	1.70998e-07	4.49859e-05
563	TC1700001766.mm.2	Srpk1	20815	ENSMUSG00000004865	serine/arginine-rich protein specific kinase 1	-0.984559	0.50538	0.00168666	0.0229356
564	TC1700001811.mm.2	Tff3	21786	ENSMUSG00000024029	trefoil factor 3, intestinal	-1.62432	0.324362	9.71084e-05	0.00328218
565	TC1700001905.mm.2	H2-Aa	14960	ENSMUSG00000036594	histocompatibility 2, class II antigen A, alpha	-3.77689	0.0729528	1.05563e-08	5.31957e-06
566	TC1700001938.mm.2	D17H6S56E-5	110956	NA	DNA segment, Chr 17, human D6S56E 5	-2.96253	0.128289	1.16932e-08	5.64476e-06
567	TC1700001981.mm.2	Tubb5	22154	ENSMUSG00000001525	tubulin, beta 5 class I	-1.81058	0.285077	7.55216e-06	0.000556535
568	TC1700002287.mm.2	Sult1c2	69083	ENSMUSG00000023122	sulfotransferase family, cytosolic, 1C, member 2	-1.48619	0.356955	2.5612e-05	0.0012555
569	TC1700002315.mm.2	Lrg1	76905	ENSMUSG00000037095	leucine-rich alpha-2-glycoprotein 1	-1.15738	0.448327	1.58852e-05	0.000923471
570	TC1700002352.mm.2	C3	12266	ENSMUSG00000024164	complement component 3	-4.44739	0.0458355	1.71087e-07	4.49859e-05
571	TC1700002487.mm.2	Myl12b	67938	ENSMUSG00000034868	myosin, light chain 12B, regulatory	-1.68479	0.311049	0.00033306	0.00758556
572	TC1700002488.mm.2	Myl12a	67268	ENSMUSG00000024048	myosin, light chain 12A, regulatory, non-sarcomeric	-1.05439	0.4815	4.81273e-05	0.00196455
573	TC1700002573.mm.2	Atl2	56298	ENSMUSG00000059811	atlastin GTPase 2	-0.881545	0.542786	0.00367212	0.037491
574	TC1700002647.mm.2	Zfp36l2	12193	ENSMUSG00000045817	zinc finger protein 36, C3H type-like 2	-0.817179	0.567551	0.00142222	0.020561
575	TC1700002778.mm.2	Tapbp	21356	ENSMUSG00000024308	TAP binding protein	-1.87906	0.27186	3.6397e-06	0.000346881
576	TC1700002780.mm.2	H2-DMb1	14999	ENSMUSG00000079547	histocompatibility 2, class II, locus Mb1	-1.43679	0.369389	3.57047e-06	0.000343229
577	TC1700002781.mm.2	H2-Ab1	14961	ENSMUSG00000073421	histocompatibility 2, class II antigen A, beta 1	-2.45026	0.182978	1.45845e-05	0.000877678
578	TC1700002782.mm.2	H2-Eb1	14969	ENSMUSG00000060586	histocompatibility 2, class II antigen E beta	-2.63565	0.160913	1.57469e-05	0.000923471
579	TC1700002814.mm.2	C4b	12268	ENSMUSG00000073418	complement component 4B (Chido blood group)	-1.25878	0.417899	1.06199e-05	0.000706061
580	TC1700002816.mm.2	Cfb	14962	ENSMUSG00000090231	complement factor B	-0.606559	0.656761	0.00014672	0.00431533
581	TC1800000158.mm.2	Ttr	22139	ENSMUSG00000061808	transthyretin	-0.893189	0.538423	3.10462e-05	0.00140984
582	TC1800000590.mm.2	Isoc1	66307	ENSMUSG00000024601	isochorismatase domain containing 1	-1.42088	0.373484	0.00066637	0.0121304
583	TC1800000617.mm.2	Cd74	16149	ENSMUSG00000024610	CD74 antigen (invariant polypeptide of major histocompatibility complex, class II antigen-associated)	-3.81381	0.0711099	0.000206867	0.00543632
584	TC1800000625.mm.2	Csf1r	12978	ENSMUSG00000024621	colony stimulating factor 1 receptor	-1.61864	0.325642	3.94888e-06	0.000368606
585	TC1800000665.mm.2	Nedd4l	83814	ENSMUSG00000024589	neural precursor cell expressed, developmentally down-regulated gene 4-like	-0.696787	0.616945	0.00152189	0.0214845
586	TC1800000762.mm.2	Mbd2	17191	ENSMUSG00000024513	methyl-CpG binding domain protein 2	-0.979181	0.507268	3.88479e-05	0.00166215
587	TC1800000916.mm.2	Tmx3	67988	ENSMUSG00000024614	thioredoxin-related transmembrane protein 3	-0.743564	0.597262	6.06308e-05	0.00231733
588	TC1800001048.mm.2	B4galt6	56386	ENSMUSG00000056124	UDP-Gal:betaGlcNAc beta 1,4-galactosyltransferase, polypeptide 6	-0.591596	0.663609	0.000447424	0.00924237
589	TC1800001181.mm.2	Tmem173	72512	ENSMUSG00000024349	transmembrane protein 173	-0.89488	0.537792	8.6446e-06	0.000617241
590	TC1800001197.mm.2	Cd14	12475	ENSMUSG00000051439	CD14 antigen	-0.868065	0.547881	0.000294644	0.00696049
591	TC1800001303.mm.2	Fem1c	240263	ENSMUSG00000033319	fem-1 homolog c (C.elegans)	-1.37703	0.38501	6.84789e-09	4.15742e-06
592	TC1800001334.mm.2	Lox	16948	ENSMUSG00000024529	lysyl oxidase	-0.8136	0.56896	1.15723e-07	3.60075e-05
593	TC1800001338.mm.2	Ppic	19038	ENSMUSG00000024538	peptidylprolyl isomerase C	-0.622186	0.649686	1.43245e-06	0.000190248
594	TC1900000055.mm.2	Cd248	70445	ENSMUSG00000056481	CD248 antigen, endosialin	-0.741136	0.598268	0.00534214	0.0477479
595	TC1900000073.mm.2	Cfl1	12631	ENSMUSG00000056201	cofilin 1, non-muscle	-0.919509	0.528689	0.000237053	0.00598182
596	TC1900000140.mm.2	Atl3	109168	ENSMUSG00000024759	atlastin GTPase 3	-0.945681	0.519184	4.20039e-06	0.000380582
597	TC1900000171.mm.2	Ahnak	66395	ENSMUSG00000069833	AHNAK nucleoprotein (desmoyokin)	-1.05342	0.481826	0.000204268	0.00539356
598	TC1900000226.mm.2	Ms4a4d	66607	ENSMUSG00000024678	membrane-spanning 4-domains, subfamily A, member 4D	-0.860322	0.55083	5.25399e-05	0.0020834
599	TC1900000246.mm.2	Mpeg1	17476	ENSMUSG00000046805	macrophage expressed gene 1	-0.60844	0.655905	0.000188082	0.00509597
600	TC1900000340.mm.2	Zfand5	22682	ENSMUSG00000024750	zinc finger, AN1-type domain 5	-1.74314	0.29872	0.000100331	0.00335302
601	TC1900000439.mm.2	Jak2	16452	ENSMUSG00000024789	Janus kinase 2	-0.633756	0.644496	0.0025273	0.0294362
602	TC1900000448.mm.2	Il33	77125	ENSMUSG00000024810	interleukin 33	-1.68814	0.310326	5.50398e-06	0.000454355
603	TC1900000501.mm.2	Ifit3	15959	ENSMUSG00000074896	interferon-induced protein with tetratricopeptide repeats 3	-1.83878	0.279558	1.18724e-06	0.00016581
604	TC1900000502.mm.2	Ifit3b	667370	ENSMUSG00000062488	interferon-induced protein with tetratricopeptide repeats 3B	-1.31327	0.402407	1.71358e-05	0.000963335
605	TC1900000572.mm.2	Entpd1	12495	ENSMUSG00000048120	ectonucleoside triphosphate diphosphohydrolase 1	-0.789566	0.578518	0.000184208	0.0050376
606	TC1900000723.mm.2	Slk	20874	ENSMUSG00000025060	STE20-like kinase	-1.28768	0.409609	0.0048185	0.0446949
607	TC1900000727.mm.2	Gsto1	14873	ENSMUSG00000025068	glutathione S-transferase omega 1	-2.9456	0.129803	2.91768e-08	1.27039e-05
608	TC1900001095.mm.2	Fads2	56473	ENSMUSG00000024665	fatty acid desaturase 2	-1.71149	0.305345	6.00484e-06	0.000475372
609	TC1900001240.mm.2	Anxa1	16952	ENSMUSG00000024659	annexin A1	-4.23324	0.0531703	1.34948e-13	2.99665e-09
610	TC1900001253.mm.2	Gda	14544	ENSMUSG00000058624	guanine deaminase	-2.60623	0.164228	6.70181e-09	4.15742e-06
611	TC1900001346.mm.2	Ermp1	226090	ENSMUSG00000046324	endoplasmic reticulum metallopeptidase 1	-2.62628	0.161961	6.92716e-09	4.15742e-06
612	TC1900001422.mm.2	Ifit1bl1	667373	ENSMUSG00000079339	interferon induced protein with tetratricpeptide repeats 1B like 1	-1.08267	0.472154	8.03961e-06	0.000583424
613	TC1900001461.mm.2	Myof	226101	ENSMUSG00000048612	myoferlin	-2.24594	0.210817	1.96102e-07	4.87816e-05
614	TC1900001484.mm.2	Pdlim1	54132	ENSMUSG00000055044	PDZ and LIM domain 1 (elfin)	-2.80341	0.143249	0.000576323	0.0109477
615	TC1900001617.mm.2	Nt5c2	76952	ENSMUSG00000025041	5'-nucleotidase, cytosolic II	-0.608011	0.656101	9.33583e-05	0.00320419
616	TC4_GL456350_random00000012.mm.2	Gm10591	100504239	ENSMUSG00000096596	predicted gene 10591	-2.96043	0.128476	8.95897e-05	0.0030988

## Sheet: ureg_WF_FF
	PROBEID	SYMBOL	ENTREZID	ENSEMBL	GENENAME	LogFC	FC	P.Value	adj.P.Val
1	TC0100000610.mm.2	Igfbp2	16008	ENSMUSG00000039323	insulin-like growth factor binding protein 2	0.786567	1.72496	0.000266103	0.00647563
2	TC0100000657.mm.2	Des	13346	ENSMUSG00000026208	desmin	1.03894	2.05472	0.00391548	0.0389357
3	TC0100000783.mm.2	B3gnt7	227327	ENSMUSG00000079445	UDP-GlcNAc:betaGal beta-1,3-N-acetylglucosaminyltransferase 7	0.760646	1.69425	0.000146405	0.00431176
4	TC0100001206.mm.2	Ren1	19701	ENSMUSG00000070645	renin 1 structural	6.37412	82.9473	6.68215e-07	0.000111567
5	TC0100001228.mm.2	Adipor1	72674	ENSMUSG00000026457	adiponectin receptor 1	0.656631	1.5764	0.000692774	0.0124276
6	TC0100001414.mm.2	NA	NA	NA	NA	1.12104	2.17504	0.000383515	0.00837398
7	TC0100001526.mm.2	Creg1	433375	ENSMUSG00000040713	cellular repressor of E1A-stimulated genes 1	0.948962	1.93048	0.000286362	0.00683025
8	TC0100001740.mm.2	Srp9	27058	ENSMUSG00000026511	signal recognition particle 9	1.2441	2.36871	0.00161198	0.0223353
9	TC0100001978.mm.2	Tram1	72265	ENSMUSG00000025935	translocating chain-associating membrane protein 1	0.992842	1.9901	4.62363e-05	0.00190841
10	TC0100002175.mm.2	Uggt1	320011	ENSMUSG00000037470	UDP-glucose glycoprotein glucosyltransferase 1	1.29484	2.4535	0.000162034	0.0046189
11	TC0100002237.mm.2	Rnf149	67702	ENSMUSG00000048234	ring finger protein 149	2.22444	4.6733	2.00738e-07	4.89844e-05
12	TC0100002576.mm.2	Tns1	21961	ENSMUSG00000055322	tensin 1	1.05219	2.07367	0.00430863	0.0415087
13	TC0100003301.mm.2	Mr1	15064	ENSMUSG00000026471	major histocompatibility complex, class I-related	0.592496	1.50785	0.000180528	0.00498114
14	TC0100003374.mm.2	Prdx6	11758	ENSMUSG00000026701	peroxiredoxin 6	3.64859	12.5411	1.37961e-05	0.000846286
15	TC0100003513.mm.2	Atf6	226641	ENSMUSG00000026663	activating transcription factor 6	1.8466	3.5965	6.55248e-07	0.000110694
16	TC0100003531.mm.2	Pcp4l1	66425	ENSMUSG00000038370	Purkinje cell protein 4-like 1	0.61682	1.53349	0.000158257	0.00457427
17	TC0100003739.mm.2	2002-03-01	67247	ENSMUSG00000073481	mitochondrial amidoxime reducing component 2	1.13449	2.19541	7.14471e-05	0.00262109
18	TC0200000037.mm.2	Phyh	16922	ENSMUSG00000026664	phytanoyl-CoA hydroxylase	0.997099	1.99598	0.000578487	0.0109631
19	TC0200000079.mm.2	4930412O13Rik	381347	NA	RIKEN cDNA 4930412O13 gene	0.674146	1.59565	0.000403557	0.00869911
20	TC0200000457.mm.2	Rpl7a	27176	ENSMUSG00000062647	ribosomal protein L7A	0.755674	1.68842	0.000118292	0.00373302
21	TC0200000888.mm.2	Pkp4	227937	ENSMUSG00000026991	plakophilin 4	0.751719	1.6838	0.00148889	0.0211574
22	TC0200001171.mm.2	Dnajc10	66861	ENSMUSG00000027006	DnaJ heat shock protein family (Hsp40) member C10	0.761013	1.69468	0.000687408	0.0124102
23	TC0200001295.mm.2	Srp9	27058	ENSMUSG00000026511	signal recognition particle 9	1.2099	2.31322	0.000143431	0.00425239
24	TC0200001366.mm.2	Psmc3	19182	ENSMUSG00000002102	proteasome (prosome, macropain) 26S subunit, ATPase 3	0.86576	1.8223	0.00347531	0.0360789
25	TC0200001502.mm.2	NA	NA	NA	NA	1.29266	2.44979	0.00351801	0.0363861
26	TC0200001575.mm.2	NA	NA	NA	NA	0.746804	1.67807	1.441e-07	4.05048e-05
27	TC0200001773.mm.2	Chp1	56398	ENSMUSG00000014077	calcineurin-like EF hand protein 1	1.31515	2.48828	1.57438e-06	0.000199828
28	TC0200001826.mm.2	Casc4	319996	ENSMUSG00000060227	cancer susceptibility candidate 4	1.30739	2.47494	0.000976418	0.0158497
29	TC0200001843.mm.2	Sord	20322	ENSMUSG00000027227	sorbitol dehydrogenase	1.68905	3.22444	0.000114188	0.00365368
30	TC0200002032.mm.2	Cds2	110911	ENSMUSG00000058793	CDP-diacylglycerol synthase (phosphatidate cytidylyltransferase) 2	0.650964	1.57022	0.000580657	0.0109826
31	TC0200002067.mm.2	Plcb4	18798	ENSMUSG00000039943	phospholipase C, beta 4	0.709746	1.63552	0.000491958	0.00984182
32	TC0200002150.mm.2	Sec23b	27054	ENSMUSG00000027429	SEC23 homolog B, COPII coat complex component	0.727379	1.65563	0.000726732	0.0128486
33	TC0200002295.mm.2	H13	14950	ENSMUSG00000019188	histocompatibility 13	1.23831	2.35922	2.35828e-05	0.00119244
34	TC0200002407.mm.2	Rpn2	20014	ENSMUSG00000027642	ribophorin II	1.19398	2.28782	0.000366879	0.00813066
35	TC0200002700.mm.2	Gnas	14683	ENSMUSG00000027523	GNAS (guanine nucleotide binding protein, alpha stimulating) complex locus	1.30508	2.47098	0.00403009	0.0395808
36	TC0200002785.mm.2	Rps21	66481	ENSMUSG00000039001	ribosomal protein S21	1.27794	2.42492	2.8803e-05	0.00134936
37	TC0200002935.mm.2	Gata3	14462	ENSMUSG00000015619	GATA binding protein 3	1.74766	3.35814	6.32614e-05	0.00239482
38	TC0200003433.mm.2	Rpl35	66489	ENSMUSG00000062997	ribosomal protein L35	0.760714	1.69433	1.14672e-06	0.000165179
39	TC0200003763.mm.2	Atf2	11909	ENSMUSG00000027104	activating transcription factor 2	0.640132	1.55847	0.0051799	0.0468096
40	TC0200004137.mm.2	Large2	228366	ENSMUSG00000040434	LARGE xylosyl- and glucuronyltransferase 2	0.703395	1.62833	8.25314e-05	0.00290904
41	TC0200004224.mm.2	Ehf	13661	ENSMUSG00000012350	ets homologous factor	0.990335	1.98665	1.10847e-05	0.000723818
42	TC0200004264.mm.2	Rcn1	19672	ENSMUSG00000005973	reticulocalbin 1	1.67181	3.18613	1.58379e-06	0.000199828
43	TC0200004413.mm.2	Srp14	20813	ENSMUSG00000009549	signal recognition particle 14	0.810955	1.75437	0.00461723	0.0433348
44	TC0200004843.mm.2	Acss1	68738	ENSMUSG00000027452	acyl-CoA synthetase short-chain family member 1	1.10224	2.14688	0.00221707	0.0273312
45	TC0200004970.mm.2	Edem2	108687	ENSMUSG00000038312	ER degradation enhancer, mannosidase alpha-like 2	2.6823	6.41878	7.19402e-08	2.4961e-05
46	TC0200005127.mm.2	Wfdc3	71856	ENSMUSG00000076434	WAP four-disulfide core domain 3	4.17345	18.044	3.66795e-07	7.5719e-05
47	TC0200005313.mm.2	NA	NA	NA	NA	0.609335	1.52556	0.00120794	0.0183221
48	TC0200005481.mm.2	Serf2	378702	ENSMUSG00000074884	small EDRK-rich factor 2	0.978106	1.96988	0.00439172	0.042096
49	TC0300000203.mm.2	Sec62	69276	ENSMUSG00000027706	SEC62 homolog (S. cerevisiae)	0.839887	1.78991	0.00159581	0.0222034
50	TC0300000500.mm.2	Mme	17380	ENSMUSG00000027820	membrane metallo endopeptidase	3.56769	11.8572	0.00149015	0.0211574
51	TC0300000731.mm.2	Ssr2	66256	ENSMUSG00000041355	signal sequence receptor, beta	1.01699	2.0237	0.000118517	0.00373302
52	TC0300000754.mm.2	Krtcap2	66059	ENSMUSG00000042747	keratinocyte associated protein 2	1.37616	2.59577	2.0314e-05	0.00108014
53	TC0300000889.mm.2	Tmod4	50874	ENSMUSG00000005628	tropomodulin 4	1.05088	2.07179	0.000460498	0.00938148
54	TC0300001192.mm.2	Dbt	13171	ENSMUSG00000000340	dihydrolipoamide branched chain transacylase E2	0.997277	1.99623	1.79751e-05	0.000992925
55	TC0300001255.mm.2	Sec24d	69608	ENSMUSG00000039234	Sec24 related gene family, member D (S. cerevisiae)	0.743606	1.67436	5.10162e-06	0.000430747
56	TC0300001317.mm.2	NA	NA	NA	NA	1.34717	2.54413	4.60145e-06	0.000400736
57	TC0300001382.mm.2	Ppp3ca	19055	ENSMUSG00000028161	protein phosphatase 3, catalytic subunit, alpha isoform	1.93547	3.82503	7.30689e-06	0.000546319
58	TC0300001395.mm.2	NA	NA	NA	NA	1.40967	2.65676	1.38873e-05	0.000847204
59	TC0300001760.mm.2	Fndc3b	72007	ENSMUSG00000039286	fibronectin type III domain containing 3B	0.659417	1.57944	0.00173137	0.023333
60	TC0300001984.mm.2	Ufm1	67890	ENSMUSG00000027746	ubiquitin-fold modifier 1	0.597555	1.51315	0.003014	0.0329699
61	TC0300002370.mm.2	Ints3	229543	ENSMUSG00000027933	integrator complex subunit 3	0.663985	1.58445	0.00025997	0.00635082
62	TC0300002549.mm.2	Phgdh	236539	ENSMUSG00000053398	3-phosphoglycerate dehydrogenase	1.52607	2.88001	1.1277e-05	0.000730082
63	TC0300002742.mm.2	Sars	20226	ENSMUSG00000068739	seryl-aminoacyl-tRNA synthetase	1.71337	3.27926	5.45327e-05	0.00211705
64	TC0300002743.mm.2	5330417C22Rik	229722	ENSMUSG00000040412	RIKEN cDNA 5330417C22 gene	2.68708	6.4401	0.00267051	0.0306467
65	TC0300002932.mm.2	Egf	13645	ENSMUSG00000028017	epidermal growth factor	2.33493	5.04528	0.000126655	0.00390667
66	TC0300003041.mm.2	Bmpr1b	12167	ENSMUSG00000052430	bone morphogenetic protein receptor, type 1B	1.38223	2.60671	0.00213007	0.0266481
67	TC0400000481.mm.2	Grhpr	76238	ENSMUSG00000035637	glyoxylate reductase/hydroxypyruvate reductase	0.598332	1.51397	0.00447047	0.0424055
68	TC0400000963.mm.2	Hook1	77963	ENSMUSG00000028572	hook microtubule tethering protein 1	1.03645	2.05117	0.000168179	0.00474042
69	TC0400001722.mm.2	Ddost	13200	ENSMUSG00000028757	dolichyl-di-phosphooligosaccharide-protein glycotransferase	1.22261	2.33369	1.60108e-05	0.000923471
70	TC0400002134.mm.2	NA	NA	NA	NA	1.10085	2.14482	1.93372e-05	0.00104477
71	TC0400002159.mm.2	Tox	252838	ENSMUSG00000041272	thymocyte selection-associated high mobility group box	0.735134	1.66455	0.000803058	0.013728
72	TC0400002316.mm.2	Ufl1	67490	ENSMUSG00000040359	UFM1 specific ligase 1	1.19414	2.28808	7.29328e-06	0.000546319
73	TC0400002321.mm.2	Fut9	14348	ENSMUSG00000055373	fucosyltransferase 9	0.903404	1.87047	0.00300247	0.0329412
74	TC0400002529.mm.2	Tpm2	22004	ENSMUSG00000028464	tropomyosin 2, beta	1.24648	2.37262	0.00444169	0.0423313
75	TC0400002621.mm.2	Erp44	76299	ENSMUSG00000028343	endoplasmic reticulum protein 44	1.10131	2.14549	1.59305e-05	0.000923471
76	TC0400002854.mm.2	Tle1	21885	ENSMUSG00000008305	transducin-like enhancer of split 1	0.753115	1.68543	0.000117853	0.00373302
77	TC0400002862.mm.2	Rasef	242505	ENSMUSG00000043003	RAS and EF hand domain containing	0.652328	1.5717	7.40912e-05	0.00269275
78	TC0400002986.mm.2	Rps6	20104	ENSMUSG00000028495	ribosomal protein S6	0.806742	1.74926	0.000281051	0.00672563
79	TC0400003330.mm.2	Uqcrh	66576	ENSMUSG00000063882	ubiquinol-cytochrome c reductase hinge protein	0.695349	1.61928	0.00553004	0.0487882
80	TC0400003653.mm.2	Epb41	269587	ENSMUSG00000028906	erythrocyte membrane protein band 4.1	1.39982	2.63869	8.12423e-06	0.000587643
81	TC0400003721.mm.2	Hmgn2	15331	ENSMUSG00000003038	high mobility group nucleosomal binding domain 2	1.85547	3.6187	1.30803e-07	3.80009e-05
82	TC0400003742.mm.2	Man1c1	230815	ENSMUSG00000037306	mannosidase, alpha, class 1C, member 1	0.998531	1.99796	0.00289242	0.032195
83	TC0400004030.mm.2	Pex14	56273	ENSMUSG00000028975	peroxisomal biogenesis factor 14	0.608327	1.52449	1.32075e-06	0.00017993
84	TC0500000488.mm.2	Lap3	66988	ENSMUSG00000039682	leucine aminopeptidase 3	2.03664	4.1029	0.000160721	0.00459973
85	TC0500000642.mm.2	Limch1	77569	ENSMUSG00000037736	LIM and calponin homology domains 1	0.629006	1.5465	0.00116185	0.0178129
86	TC0500000734.mm.2	Srp72	66661	ENSMUSG00000036323	signal recognition particle 72	1.12102	2.17501	0.00124135	0.0187011
87	TC0500000868.mm.2	Uso1	56041	ENSMUSG00000029407	USO1 vesicle docking factor	1.79629	3.47326	1.04268e-07	3.30767e-05
88	TC0500001210.mm.2	Iscu	66383	ENSMUSG00000025825	iron-sulfur cluster assembly enzyme	1.10391	2.14936	0.000823254	0.0139947
89	TC0500001327.mm.2	Tbx3	21386	ENSMUSG00000018604	T-box 3	0.847539	1.79943	0.00100413	0.0161811
90	TC0500001447.mm.2	Tmed2	56334	ENSMUSG00000029390	transmembrane p24 trafficking protein 2	0.905198	1.8728	1.05997e-05	0.000706061
91	TC0500001528.mm.2	Tmem248	71667	ENSMUSG00000053094	transmembrane protein 248	0.796152	1.73646	0.00148911	0.0211574
92	TC0500001638.mm.2	Azgp1	12007	ENSMUSG00000037053	alpha-2-glycoprotein 1, zinc	4.24822	19.0038	5.14748e-05	0.00205584
93	TC0500001692.mm.2	Eif3b	27979	ENSMUSG00000056076	eukaryotic translation initiation factor 3, subunit B	0.637765	1.55592	0.00126355	0.0188565
94	TC0500001749.mm.2	Bhlha15	17341	ENSMUSG00000052271	basic helix-loop-helix family, member a15	1.12142	2.17561	1.41215e-05	0.000856728
95	TC0500002169.mm.2	Preb	50907	ENSMUSG00000045302	prolactin regulatory element binding	2.096	4.27523	1.10058e-05	0.000720928
96	TC0500002420.mm.2	Sel1l3	231238	ENSMUSG00000029189	sel-1 suppressor of lin-12-like 3 (C. elegans)	1.61225	3.05729	0.000358154	0.00799313
97	TC0500002484.mm.2	Rpl9	20005	ENSMUSG00000047215	ribosomal protein L9	0.831175	1.77913	0.00214836	0.0267954
98	TC0500002488.mm.2	Smim14	68552	ENSMUSG00000037822	small integral membrane protein 14	0.79237	1.73192	2.7815e-06	0.000288627
99	TC0500002528.mm.2	Atp8a1	11980	ENSMUSG00000037685	ATPase, aminophospholipid transporter (APLT), class I, type 8A, member 1	0.738861	1.66886	8.82821e-06	0.000626323
100	TC0500002833.mm.2	Sec31a	69162	ENSMUSG00000035325	Sec31 homolog A (S. cerevisiae)	1.0045	2.00625	0.00173217	0.023333
101	TC0500003087.mm.2	Rpl37rt	100502825	ENSMUSG00000041841	ribosomal protein L37, retrotransposed	1.47316	2.7763	0.000381621	0.0083662
102	TC0500003090.mm.2	Mlec	109154	ENSMUSG00000048578	malectin	0.995946	1.99439	0.000103416	0.00341784
103	TC0500003193.mm.2	Aldh2	11669	ENSMUSG00000029455	aldehyde dehydrogenase 2, mitochondrial	1.53174	2.89135	0.000869623	0.0145413
104	TC0500003212.mm.2	Atp2a2	11938	ENSMUSG00000029467	ATPase, Ca++ transporting, cardiac muscle, slow twitch 2	0.966233	1.95373	0.00482053	0.0446951
105	TC0500003312.mm.2	Chchd2	14004	ENSMUSG00000070493	coiled-coil-helix-coiled-coil-helix domain containing 2	0.637046	1.55514	0.000753239	0.0131566
106	TC0600000648.mm.2	Chn2	69993	ENSMUSG00000004633	chimerin 2	1.22791	2.34227	1.10691e-06	0.000160654
107	TC0600000650.mm.2	Prr15	78004	ENSMUSG00000045725	proline rich 15	1.18314	2.2707	3.4585e-05	0.00152638
108	TC0600000661.mm.2	Gars	353172	ENSMUSG00000029777	glycyl-tRNA synthetase	1.69473	3.23717	7.74342e-07	0.000125511
109	TC0600001027.mm.2	Rpn1	103963	ENSMUSG00000030062	ribophorin I	1.17156	2.25255	2.21852e-06	0.00024756
110	TC0600001029.mm.2	Gata2	14461	ENSMUSG00000015053	GATA binding protein 2	1.98701	3.96414	2.238e-06	0.000248485
111	TC0600001207.mm.2	Edem1	192193	ENSMUSG00000030104	ER degradation enhancer, mannosidase alpha-like 1	1.63039	3.09597	4.83274e-07	8.85367e-05
112	TC0600001293.mm.2	Washc2	28006	ENSMUSG00000024104	WASH complex subunit 2	1.21961	2.32884	2.98123e-06	0.000305074
113	TC0600001422.mm.2	C1ra	50909	ENSMUSG00000055172	complement component 1, r subcomponent A	3.64912	12.5457	1.31769e-07	3.80009e-05
114	TC0600001424.mm.2	C1rb	667277	ENSMUSG00000098470	complement component 1, r subcomponent B	3.66614	12.6946	5.35643e-08	1.98241e-05
115	TC0600001540.mm.2	NA	NA	NA	NA	0.902222	1.86894	0.00303967	0.0331676
116	TC0600001839.mm.2	Asns	27053	ENSMUSG00000029752	asparagine synthetase	1.53523	2.89835	3.42489e-06	0.00033559
117	TC0600001852.mm.2	Ica1	15893	ENSMUSG00000062995	islet cell autoantigen 1	0.684253	1.60687	0.00435758	0.0418712
118	TC0600002045.mm.2	Akr1b3	11677	ENSMUSG00000001642	aldo-keto reductase family 1, member B3 (aldose reductase)	1.9659	3.90655	1.43623e-09	1.59465e-06
119	TC0600002176.mm.2	Tcaf3	403088	ENSMUSG00000018656	TRPM8 channel-associated factor 3	6.80335	111.689	6.54332e-11	1.61534e-07
120	TC0600002177.mm.2	Tcaf2	232748	ENSMUSG00000029851	TRPM8 channel-associated factor 2	2.42953	5.38716	3.44399e-08	1.35276e-05
121	TC0600002212.mm.2	Pdia4	12304	ENSMUSG00000025823	protein disulfide isomerase associated 4	2.29743	4.91581	9.19319e-06	0.000643987
122	TC0600002960.mm.2	Rpl32	19951	ENSMUSG00000057841	ribosomal protein L32	1.12691	2.1839	4.7401e-06	0.000409567
123	TC0600003017.mm.2	Adipor2	68465	ENSMUSG00000030168	adiponectin receptor 2	1.10595	2.15241	0.000637511	0.0117482
124	TC0600003108.mm.2	C1s1	50908	ENSMUSG00000038521	complement component 1, s subcomponent 1	1.52469	2.87725	0.00166965	0.022788
125	TC0600003109.mm.2	C1s2	317677	ENSMUSG00000079343	complement component 1, s subcomponent 2	3.50631	11.3633	1.54915e-06	0.000198847
126	TC0600003205.mm.2	Fkbp4	14228	ENSMUSG00000030357	FK506 binding protein 4	1.04556	2.06416	0.000542682	0.0104949
127	TC0600003539.mm.2	D630045J12Rik	330286	ENSMUSG00000063455	RIKEN cDNA D630045J12 gene	1.16463	2.24176	0.000237863	0.00599388
128	TC0600003604.mm.2	Atn1	13498	ENSMUSG00000004263	atrophin 1	0.602356	1.51819	0.00109038	0.0170154
129	TC0700000151.mm.2	Rps5	20103	ENSMUSG00000012848	ribosomal protein S5	0.915403	1.8861	0.00504221	0.046052
130	TC0700000219.mm.2	Napa	108124	ENSMUSG00000006024	N-ethylmaleimide sensitive fusion protein attachment protein alpha	1.1366	2.19862	0.000348507	0.00785679
131	TC0700000486.mm.2	9530053A07Rik	319482	ENSMUSG00000078776	RIKEN cDNA 9530053A07 gene	5.73351	53.2056	2.5492e-05	0.00125444
132	TC0700000495.mm.2	Rps16	20055	ENSMUSG00000037563	ribosomal protein S16	0.876463	1.83587	0.000132027	0.00403273
133	TC0700000979.mm.2	Mcee	73724	ENSMUSG00000033429	methylmalonyl CoA epimerase	0.81718	1.76196	5.46711e-06	0.000452995
134	TC0700000990.mm.2	Selenos	109815	ENSMUSG00000075701	selenoprotein S	0.997313	1.99628	0.000168936	0.0047486
135	TC0700001070.mm.2	Fam174b	100038347	ENSMUSG00000078670	family with sequence similarity 174, member B	1.70894	3.26921	1.76003e-05	0.000979532
136	TC0700001402.mm.2	Pgm2l1	70974	ENSMUSG00000030729	phosphoglucomutase 2-like 1	2.45183	5.47111	5.44354e-07	9.51805e-05
137	TC0700001612.mm.2	Rpl27a	26451	ENSMUSG00000046364	ribosomal protein L27A	0.918752	1.89048	0.000463191	0.00941906
138	TC0700001869.mm.2	Bckdk	12041	ENSMUSG00000030802	branched chain ketoacid dehydrogenase kinase	0.890012	1.85319	0.000412223	0.00876237
139	TC0700001922.mm.2	Acadsb	66885	ENSMUSG00000030861	acyl-Coenzyme A dehydrogenase, short/branched chain	1.11732	2.16943	1.52337e-05	0.00090208
140	TC0700002052.mm.2	Rplp2	67186	ENSMUSG00000025508	ribosomal protein, large P2	1.06248	2.08852	0.000148986	0.00437038
141	TC0700002615.mm.2	Rabac1	14470	ENSMUSG00000003380	Rab acceptor 1 (prenylated)	1.55524	2.93882	2.43498e-05	0.00120694
142	TC0700002636.mm.2	Ceacam2	26367	ENSMUSG00000054385	carcinoembryonic antigen-related cell adhesion molecule 2	1.45827	2.74779	0.00104263	0.0165731
143	TC0700002687.mm.2	NA	NA	NA	NA	1.37771	2.59856	0.00122675	0.0185188
144	TC0700002771.mm.2	Cox6b1	110323	ENSMUSG00000036751	cytochrome c oxidase, subunit VIb polypeptide 1	0.603022	1.5189	0.0017974	0.0239089
145	TC0700002990.mm.2	Rps11	27207	ENSMUSG00000003429	ribosomal protein S11	0.710706	1.6366	0.00440214	0.0421535
146	TC0700003004.mm.2	Snrnp70	20637	ENSMUSG00000063511	small nuclear ribonucleoprotein 70 (U1)	0.757956	1.69109	0.00035778	0.00799281
147	TC0700003009.mm.2	Nucb1	18220	ENSMUSG00000030824	nucleobindin 1	1.19404	2.28793	0.00176467	0.0236231
148	TC0700003607.mm.2	Rps17	20068	ENSMUSG00000061787	ribosomal protein S17	0.640039	1.55837	0.000432275	0.00903019
149	TC0700003807.mm.2	Spcs2	66624	ENSMUSG00000035227	signal peptidase complex subunit 2 homolog (S. cerevisiae)	0.692401	1.61597	0.00498274	0.0457029
150	TC0700003985.mm.2	Arfip2	76932	ENSMUSG00000030881	ADP-ribosylation factor interacting protein 2	1.06567	2.09314	0.0016478	0.0226484
151	TC0700004155.mm.2	Rps13	68052	ENSMUSG00000090862	ribosomal protein S13	0.891592	1.85522	0.00240945	0.0286119
152	TC0700004545.mm.2	Chid1	68038	ENSMUSG00000025512	chitinase domain containing 1	1.16141	2.23677	0.00537955	0.047956
153	TC0700004650.mm.2	Ipw	16353	ENSMUSG00000100826	imprinted gene in the Prader-Willi syndrome region	0.777827	1.71455	0.00142114	0.0205588
154	TC0800000013.mm.2	Camsap3	69697	ENSMUSG00000044433	calmodulin regulated spectrin-associated protein family, member 3	1.6893	3.22499	0.000119847	0.00376957
155	TC0800000017.mm.2	Stxbp2	20911	ENSMUSG00000004626	syntaxin binding protein 2	0.593597	1.509	6.5413e-05	0.00245365
156	TC0800000072.mm.2	NA	NA	NA	NA	0.961442	1.94725	2.38851e-05	0.00119458
157	TC0800000090.mm.2	Naxd	69225	ENSMUSG00000031505	NAD(P)HX dehydratase	0.921406	1.89396	0.00107613	0.0168999
158	TC0800000259.mm.2	Defb1	13214	ENSMUSG00000044748	defensin beta 1	2.20972	4.62585	0.000397582	0.00860827
159	TC0800000260.mm.2	Defb50	387334	ENSMUSG00000058568	defensin beta 50	4.87249	29.2932	0.000226198	0.0058271
160	TC0800000403.mm.2	Saraf	67887	ENSMUSG00000031532	store-operated calcium entry-associated regulatory factor	1.24887	2.37655	0.000234835	0.00594251
161	TC0800000744.mm.2	Cope	59042	ENSMUSG00000055681	coatomer protein complex, subunit epsilon	1.19772	2.29376	0.000398122	0.00860827
162	TC0800000759.mm.2	Lsm4	50783	ENSMUSG00000031848	LSM4 homolog, U6 small nuclear RNA and mRNA degradation associated	0.684541	1.60719	0.00154664	0.0217245
163	TC0800000991.mm.2	Gpt2	108682	ENSMUSG00000031700	glutamic pyruvate transaminase (alanine aminotransferase) 2	1.82079	3.53273	1.01982e-05	0.000688329
164	TC0800001093.mm.2	Mt3	17751	ENSMUSG00000031760	metallothionein 3	1.57848	2.98654	0.00154629	0.0217245
165	TC0800001094.mm.2	Mt2	17750	ENSMUSG00000031762	metallothionein 2	1.97863	3.94119	6.41594e-08	2.29794e-05
166	TC0800001095.mm.2	Mt1	17748	ENSMUSG00000031765	metallothionein 1	1.36289	2.57199	0.000149737	0.00437719
167	TC0800001106.mm.2	Herpud1	64209	ENSMUSG00000031770	homocysteine-inducible, endoplasmic reticulum stress-inducible, ubiquitin-like domain member 1	2.04442	4.12507	4.15073e-05	0.0017523
168	TC0800001265.mm.2	Cyb5b	66427	ENSMUSG00000031924	cytochrome b5 type B	1.2677	2.40778	0.000248033	0.00618161
169	TC0800001447.mm.2	Cox4i1	12857	ENSMUSG00000031818	cytochrome c oxidase subunit 4I1	1.58172	2.99327	0.00307824	0.0333939
170	TC0800001508.mm.2	Rpl13	270106	ENSMUSG00000000740	ribosomal protein L13	0.778302	1.71511	0.000342534	0.00776154
171	TC0800002115.mm.2	Fgl1	234199	ENSMUSG00000031594	fibrinogen-like protein 1	5.77496	54.7565	4.22541e-11	1.34042e-07
172	TC0800002594.mm.2	Gcdh	270076	ENSMUSG00000003809	glutaryl-Coenzyme A dehydrogenase	0.817657	1.76254	0.00457412	0.0431553
173	TC0800002828.mm.2	NA	NA	NA	NA	0.913432	1.88352	0.00156327	0.0218326
174	TC0800003022.mm.2	Mbtps1	56453	ENSMUSG00000031835	membrane-bound transcription factor peptidase, site 1	1.22967	2.34513	0.00175403	0.0235392
175	TC0800003059.mm.2	Slc7a5	20539	ENSMUSG00000040010	solute carrier family 7 (cationic amino acid transporter, y+ system), member 5	2.22653	4.68008	2.67319e-07	6.05723e-05
176	TC0900000001.mm.2	NA	NA	NA	NA	0.9903	1.9866	0.00290985	0.0323132
177	TC0900000005.mm.2	NA	NA	NA	NA	1.04924	2.06945	0.0037453	0.037988
178	TC0900000055.mm.2	Tmem123	71929	ENSMUSG00000050912	transmembrane protein 123	0.708832	1.63448	0.00458704	0.0431793
179	TC0900000240.mm.2	NA	NA	NA	NA	1.12506	2.18111	0.000318422	0.00735783
180	TC0900000306.mm.2	NA	NA	NA	NA	0.608417	1.52459	1.69846e-06	0.000208376
181	TC0900000330.mm.2	Srpr	67398	ENSMUSG00000032042	signal recognition particle receptor ('docking protein')	1.74916	3.36164	1.05681e-08	5.31957e-06
182	TC0900000508.mm.2	Hyou1	12282	ENSMUSG00000032115	hypoxia up-regulated 1	2.49785	5.64844	3.61786e-05	0.00158458
183	TC0900000511.mm.2	Rps25	75617	ENSMUSG00000009927	ribosomal protein S25	0.87645	1.83585	0.00267547	0.0306878
184	TC0900000660.mm.2	Dnaja4	58233	ENSMUSG00000032285	DnaJ heat shock protein family (Hsp40) member A4	0.724069	1.65183	0.000112109	0.00359755
185	TC0900000862.mm.2	Ppib	19035	ENSMUSG00000032383	peptidylprolyl isomerase B	1.20342	2.30285	1.64328e-05	0.000937704
186	TC0900001236.mm.2	Copb2	50797	ENSMUSG00000032458	coatomer protein complex, subunit beta 2 (beta prime)	0.877918	1.83772	0.000882775	0.0146948
187	TC0900001347.mm.2	Rpl29	19944	ENSMUSG00000048758	ribosomal protein L29	1.16189	2.2375	5.68391e-05	0.00218368
188	TC0900001410.mm.2	Qars	97541	ENSMUSG00000032604	glutaminyl-tRNA synthetase	1.28535	2.43742	0.000797579	0.0136765
189	TC0900001605.mm.2	Rpl14	67115	ENSMUSG00000025794	ribosomal protein L14	0.824696	1.77116	1.04082e-05	0.000698261
190	TC0900001655.mm.2	Tgm4	331046	ENSMUSG00000025787	transglutaminase 4 (prostate)	5.79004	55.332	6.55409e-08	2.31016e-05
191	TC0900001764.mm.2	NA	NA	NA	NA	0.866061	1.82268	2.84222e-05	0.00134286
192	TC0900001940.mm.2	Glb1l3	70893	ENSMUSG00000031966	galactosidase, beta 1 like 3	4.8586	29.0124	1.30494e-09	1.52513e-06
193	TC0900002032.mm.2	Gm5615	434396	ENSMUSG00000074448	predicted gene 5615	5.63247	49.6069	3.84211e-09	2.84393e-06
194	TC0900002212.mm.2	Tagln	21345	ENSMUSG00000032085	transgelin	1.69282	3.23289	0.00104387	0.0165731
195	TC0900002241.mm.2	Zbtb16	235320	ENSMUSG00000066687	zinc finger and BTB domain containing 16	0.816653	1.76132	2.99355e-05	0.00138489
196	TC0900002817.mm.2	Tmed3	66111	ENSMUSG00000032353	transmembrane p24 trafficking protein 3	2.05344	4.15095	1.89088e-08	8.64758e-06
197	TC0900002894.mm.2	Slc25a36	192287	ENSMUSG00000032449	solute carrier family 25, member 36	1.24018	2.36229	4.39209e-07	8.33595e-05
198	TC0900002981.mm.2	Uba5	66663	ENSMUSG00000032557	ubiquitin-like modifier activating enzyme 5	1.28437	2.43576	0.00449628	0.0426139
199	TC0900003021.mm.2	Manf	74840	ENSMUSG00000032575	mesencephalic astrocyte-derived neurotrophic factor	2.40859	5.30955	2.5058e-06	0.000267518
200	TC0900003179.mm.2	Rps27rt	100043813	ENSMUSG00000050621	ribosomal protein S27, retrogene	0.657179	1.577	0.00138401	0.020153
201	TC0900003326.mm.2	Ccpg1	72278	ENSMUSG00000034563	cell cycle progression 1	1.04692	2.06611	3.8058e-06	0.000359624
202	TC0M00000005.mm.2	NA	NA	NA	NA	0.71187	1.63793	0.00124688	0.0187384
203	TC0X00000216.mm.2	Araf	11836	ENSMUSG00000001127	Araf proto-oncogene, serine/threonine kinase	0.959354	1.94444	0.00387865	0.0387098
204	TC0X00000695.mm.2	Ssr4	20832	ENSMUSG00000002014	signal sequence receptor, delta	2.27423	4.8374	9.66153e-07	0.000150031
205	TC0X00000704.mm.2	Rpl10	110954	ENSMUSG00000008682	ribosomal protein L10	0.888158	1.85081	1.95173e-05	0.00105194
206	TC0X00000801.mm.2	Tmem47	192216	ENSMUSG00000025666	transmembrane protein 47	1.86588	3.64491	0.00213712	0.0267213
207	TC0X00000932.mm.2	Yipf6	77929	ENSMUSG00000047694	Yip1 domain family, member 6	0.612254	1.52865	0.000219729	0.00570421
208	TC0X00001065.mm.2	Cox7b	66142	ENSMUSG00000031231	cytochrome c oxidase subunit VIIb	0.974137	1.96447	0.00135789	0.0198769
209	TC0X00001282.mm.2	Rpl36a	19982	ENSMUSG00000079435	ribosomal protein L36A	0.731245	1.66007	0.00211088	0.0265368
210	TC0X00001323.mm.2	Bex3	12070	ENSMUSG00000046432	brain expressed X-linked 3	1.3199	2.49649	9.95789e-05	0.00334531
211	TC0X00002479.mm.2	Rab39b	67790	ENSMUSG00000031202	RAB39B, member RAS oncogene family	0.641317	1.55975	0.00460079	0.0432354
212	TC0X00002507.mm.2	Pbsn	54192	ENSMUSG00000000003	probasin	5.35837	41.0232	4.30761e-06	0.000385705
213	TC0X00002648.mm.2	Maged1	94275	ENSMUSG00000025151	melanoma antigen, family D, 1	1.0526	2.07427	0.000159815	0.00459695
214	TC0X00002738.mm.2	Rps4x	20102	ENSMUSG00000031320	ribosomal protein S4, X-linked	1.13289	2.19298	0.000630877	0.0116453
215	TC0X00002825.mm.2	Magt1	67075	ENSMUSG00000031232	magnesium transporter 1	1.47865	2.78688	5.06136e-06	0.00042898
216	TC0X00003083.mm.2	Col4a6	94216	ENSMUSG00000031273	collagen, type IV, alpha 6	1.04911	2.06925	0.00395422	0.0391142
217	TC0X00003337.mm.2	NA	NA	NA	NA	0.776773	1.71329	0.000748592	0.0131351
218	TC1000000122.mm.2	Cited2	17684	ENSMUSG00000039910	Cbp/p300-interacting transactivator, with Glu/Asp-rich carboxy-terminal domain, 2	1.74277	3.34678	0.00303165	0.0331303
219	TC1000000133.mm.2	Perp	64058	ENSMUSG00000019851	PERP, TP53 apoptosis effector	0.604805	1.52077	0.00340544	0.0356367
220	TC1000000540.mm.2	Dnajb12	56709	ENSMUSG00000020109	DnaJ heat shock protein family (Hsp40) member B12	0.897137	1.86237	0.00419005	0.0406484
221	TC1000000571.mm.2	Ppa1	67895	ENSMUSG00000020089	pyrophosphatase (inorganic) 1	0.613197	1.52965	0.000349782	0.00786957
222	TC1000000572.mm.2	Sar1a	20224	ENSMUSG00000020088	secretion associated Ras related GTPase 1A	0.633904	1.55176	0.00259649	0.0299988
223	TC1000000726.mm.2	Derl3	70377	ENSMUSG00000009092	Der1-like domain family, member 3	2.25929	4.78757	4.65258e-05	0.00191381
224	TC1000000873.mm.2	Oaz1	18245	ENSMUSG00000035242	ornithine decarboxylase antizyme 1	0.755466	1.68818	0.00421417	0.0407933
225	TC1000001084.mm.2	Arl1	104303	ENSMUSG00000060904	ADP-ribosylation factor-like 1	0.642474	1.561	0.000557956	0.010718
226	TC1000001091.mm.2	NA	NA	NA	NA	1.54944	2.92703	4.46292e-05	0.00186279
227	TC1000001366.mm.2	Cpm	70574	ENSMUSG00000020183	carboxypeptidase M	0.636955	1.55504	4.46564e-05	0.00186279
228	TC1000001598.mm.2	Cnpy2	56530	ENSMUSG00000025381	canopy FGF signaling regulator 2	0.867732	1.82479	0.000196126	0.00524927
229	TC1000002175.mm.2	Man1a	17155	ENSMUSG00000003746	mannosidase 1, alpha	3.85946	14.5149	3.088e-09	2.53971e-06
230	TC1000002442.mm.2	D10Jhu81e	28295	ENSMUSG00000053329	DNA segment, Chr 10, Johns Hopkins University 81 expressed	0.727912	1.65624	0.00102365	0.0164242
231	TC1000002448.mm.2	Agpat3	28169	ENSMUSG00000001211	1-acylglycerol-3-phosphate O-acyltransferase 3	0.980214	1.97276	0.00141604	0.0205251
232	TC1000002627.mm.2	Hsp90b1	22027	ENSMUSG00000020048	heat shock protein 90, beta (Grp94), member 1	1.4528	2.73738	0.000723221	0.0128069
233	TC1000003066.mm.2	Mon2	67074	ENSMUSG00000034602	MON2 homolog, regulator of endosome to Golgi trafficking	0.612068	1.52845	0.00242792	0.0286988
234	TC1000003078.mm.2	Slc16a7	20503	ENSMUSG00000020102	solute carrier family 16 (monocarboxylic acid transporters), member 7	1.89839	3.72798	0.000911654	0.0150626
235	TC1000003097.mm.2	Os9	216440	ENSMUSG00000040462	amplified in osteosarcoma	1.95658	3.88142	6.58001e-07	0.000110694
236	TC1000003155.mm.2	Rps26	27370	ENSMUSG00000025362	ribosomal protein S26	0.936357	1.91369	6.03053e-06	0.000475372
237	TC1000003158.mm.2	Suox	211389	ENSMUSG00000049858	sulfite oxidase	1.3556	2.55903	0.000586842	0.0110529
238	TC1000003161.mm.2	Dgka	13139	ENSMUSG00000025357	diacylglycerol kinase, alpha	0.99029	1.98658	0.000158604	0.00457427
239	TC1000003224.mm.2	Eif4ebp2	13688	ENSMUSG00000020091	eukaryotic translation initiation factor 4E binding protein 2	0.604906	1.52088	0.000143315	0.00425239
240	TC1100000592.mm.2	Vdac1	22333	ENSMUSG00000020402	voltage-dependent anion channel 1	0.907949	1.87638	0.000251193	0.00623239
241	TC1100000674.mm.2	Larp1	73158	ENSMUSG00000037331	La ribonucleoprotein domain family, member 1	0.720927	1.64824	0.00298099	0.0327378
242	TC1100000754.mm.2	Drg2	13495	ENSMUSG00000020537	developmentally regulated GTP binding protein 2	0.988891	1.98466	0.000325306	0.00748531
243	TC1100000808.mm.2	Mmgt2	216829	ENSMUSG00000048497	membrane magnesium transporter 2	0.682636	1.60507	3.46436e-05	0.00152638
244	TC1100000887.mm.2	Slc25a35	71998	ENSMUSG00000018740	solute carrier family 25, member 35	0.801193	1.74254	0.00394389	0.0390799
245	TC1100000899.mm.2	Vamp2	22318	ENSMUSG00000020894	vesicle-associated membrane protein 2	0.792129	1.73163	4.74106e-05	0.00193886
[truncated: 129 more rows]

## Sheet: ureg_WF_YF
	PROBEID	SYMBOL	ENTREZID	ENSEMBL	GENENAME	LogFC	FC	P.Value	adj.P.Val
[truncated: 61 more rows]

## Sheet: ureg_WW_FF
	PROBEID	SYMBOL	ENTREZID	ENSEMBL	GENENAME	LogFC	FC	P.Value	adj.P.Val
[truncated: 518 more rows]

[truncated: 3 more sheets: ureg_WW_WF, ureg_WW_YF, ureg_YF_FF]
