# Supplementary material for: PTEN Protein Phosphatase Activity Is Not Required for Tumour Suppression in the Mouse Prostate
Source: Biomolecules. 2022 Oct 19;12(10):1511. doi: 10.3390/biom12101511 (PMC9599176; doi:10.3390/biom12101511)
Supplement: Supplementary file 1 [file biomolecules-12-01511-s001.zip › Supplementary Table S5.xlsx]

## Sheet: Sheet1
Supplementary Table 5. Genes are listed which showed significant differences in expression between wild-type and Pten null prostate tissue in the data presented here and also in all three studies from either young (6-12 week) or older (15-30 week) mice.
	Mouse age	6-12 Weeks				15-30 Weeks
		Upregulated Pten -/- > Pten +/+				Upregulated Pten -/- > Pten +/+
		Anxa3				AA986860
		Bace2				Alas1
		Cd44				Anpep
		Ckmt1				Anxa1
		Clec2e				Anxa2
		Cmpk2				Bsg
		Cxcl16				Cbr2
		D17H6S56E-5				Ckmt1
		Dmbt1				Ctsh
		Elf3				Cxcl16
		Gsto1				Dennd2d
		Kcnk5				Egln3
		Lgals3				Elf3
		Lgals3bp				Ermp1
		Lpcat4				Gsdmc2
		Lrg1				Gsta4
		Ly6a				Gsto1
		Ly6c1				Ifit3
		Naip5				Il1rn
		Nupr1				Klf5
		Oas1g				Krt19
		Oasl2				Krt4
		Pigr				Krt7
		S100a11				Krt8
		Sdcbp2				Lgals3
		Serpinb11				Lima1
		Slc39a4				Lrrc26
		Slc40a1				Ltf
		Tacstd2				Ly6a
		Tjp3				Muc1
		Tnf				Oasl2
		Tnfsf10				Parm1
		Wfdc2				Pdlim1
						Pigr
						Pmepa1
						Rhou
						S100a10
						S100a6
						Samd9l
						Sdc1
						Sept9
						Sptlc2
						Srgn
						Stat1
						Sult1c2
						Tacstd2
						Tspan8
						Wfdc2
						Zfp36l1
		Downregulated Pten -/- < Pten +/+				Downregulated Pten -/- < Pten +/+
		Atp12a				Asns
		Col4a6				Atf6
		Fgl1				Atp12a
		Fkbp11				Atp6v1c2
		Gnmt				C1ra
		Gsdma				Chn2
		Ms4a5				Col4a6
		Nkx3-1				Derl3
		Pbsn				Dnajc3
						Fgl1
						Gars
						Gata2
						Gata3
						Glb1l3
						Gpt2
						Gsdma
						Itpk1
						Man1a
						Mt2
						Mt3
						Myh11
						Nkx3-1
						Pdia6
						Phgdh
						Prodh
						Rnase1
						Slc38a10
						Slc7a5
						Sord
						Tgm4
						Tns1
						Trabd
						Wars
